# Supplementary material for: Crystal structure of catena-poly[[methanoldioxidouranium(VI)]-μ-2-[5-(2-oxidophen­yl)-1H-1,2,4-triazol-3-yl]acetato-κ2O:O′]
Source: Acta Crystallogr E Crystallogr Commun. 2024 Jul 12;80(Pt 8):852–6. doi: 10.1107/S2056989024006637 (PMC11299739; doi:10.1107/S2056989024006637)
Supplement: Supplementary file 1 [file e-80-00852-sup1.cif]

##############################################################################
#                                                                            #
# This CIF contains the data in a paper accepted for publication in          #
# Acta Crystallographica Section E. It conforms to the requirements of       #
# Notes for Authors for Acta Crystallographica Section E, and has been       #
# peer reviewed under the auspices of the IUCr Commission on Journals.       #
#                                                                            #
# Full details of the Crystallographic Information File format               #
# are given in the paper "The Crystallographic Information File (CIF):       #
# a New Standard Archive File for Crystallography" by S. R. Hall, F. H.      #
# Allen and I. D. Brown [Acta Cryst. (1991), A47, 655-685].                  #
#                                                                            #
# The current version of the core CIF dictionary is obtainable from          #
# ftp://ftp.iucr.org/pub/cif_core.dic.                                       #
#                                                                            #
# Software is freely available for graphical display of the structure(s)     #
# in this CIF. For information consult the CIF software page                 #
# http://www.iucr.org/resources/cif/software.                                #
#                                                                            #
# This file may be used for bona fide research purposes within the           #
# scientific community so long as proper attribution is given to the journal # 
# article from which it was obtained.                                        #
#                                                                            #
##############################################################################
data_I
_audit_creation_method
;
Olex2 1.5
(compiled 2024.02.16 svn.r378c4104 for OlexSys, GUI svn.r6928)
;
_journal_date_recd_electronic     2024-06-10
_journal_date_accepted     2024-07-04
_journal_name_full     'Acta Crystallographica, Section E'
_journal_year     2024
_journal_volume     80
_journal_issue      1
_journal_page_first     0
_journal_page_last     0
_journal_paper_category     GM
_journal_paper_doi     10.1107/S2056989024006637
_journal_coeditor_code     EJ2005
_publ_contact_author_name     'Olga Yu. Vassilyeva'
_publ_contact_author_address
;
Department of Chemistry, Taras Shevchenko National University of Kyiv,
Volodymyrska str. 64/13, 01601 Kyiv, Ukraine
;
_publ_contact_author_email
;
vassilyeva@univ.kiev.ua
;
_publ_contact_author_fax     '(+38) 44 2862467'
_publ_contact_author_phone     '(+38) 44 239 3392'
_publ_section_title
;\
Crystal structure of
<i>catena</i>-poly[[methanoldioxidouranium(VI)]-\m-2-[5-(2-oxidophenyl)-\
1<i>H</i>-1,2,4-triazol-3-yl]acetato-\k^2^<i>O</i>:<i>O</i>']
;
_publ_section_title_footnote     .
loop_
    _publ_author_name
    _publ_author_footnote
    _publ_author_address
    'Vashchenko, Oleksandr V.' .
;
Department of Chemistry, Taras Shevchenko National University of Kyiv,
Volodymyrska str. 64/13, 01601 Kyiv, Ukraine
;
    'Khomenko, Dmytro M.' .
;
Department of Chemistry, Taras Shevchenko National University of Kyiv,
Volodymyrska str. 64/13, 01601 Kyiv,
.
Ukraine
Enamine Ltd. (www.enamine.net), Winston Churchill str. 78, 02094 Kyiv,
Ukraine
;
    'Doroshchuk, Roman O.' .
;
Department of Chemistry, Taras Shevchenko National University of Kyiv,
Volodymyrska str. 64/13, 01601 Kyiv,
Ukraine
Enamine Ltd. (www.enamine.net), Winston Churchill str. 78, 02094 Kyiv,
Ukraine
;
    'Stoica, Alexandru-Constantin' .
;
"PetruPoni" Institute of Macromolecular Chemistry, Aleea Gr., Ghica Voda 41A,
700487 Iasi,
Romania
;
    'Vassilyeva, Olga Yu.' .
;
Department of Chemistry, Taras Shevchenko National University of Kyiv,
Volodymyrska str. 64/13, 01601 Kyiv,
Ukraine
;
    'Lampeka, Rostyslav D.' .
;
Department of Chemistry, Taras Shevchenko National University of Kyiv,
Volodymyrska str. 64/13, 01601 Kyiv,
Ukraine
;
_publ_section_synopsis
;
In [UO~2~<i>L</i>(CH~3~OH)]<i>~n~</i>, the acetate group of the
1,2,4-triazol-based ligand bridges two uranyl cations, forming a neutral
zigzag chain. A solid-state LMCT transition at 463 nm is responsible for the
light-red colour of the compound.
;
_chemical_name_systematic
;\
<i>catena</i>-Poly[[methanoldioxidouranium(VI)]-\m-\
2-[5-(2-oxidophenyl)-1<i>H</i>-1,2,4-triazol-3-yl]acetato-\
\k^2^<i>O</i>:<i>O</i>']
;
_chemical_name_common     ?
_chemical_formula_moiety     'C11 H11 N3 O6 U'
_chemical_formula_sum     'C11 H11 N3 O6 U'
_chemical_formula_iupac     '[U (C10 H7 N3 O3) O2 (C H4 O)]'
_chemical_formula_weight     519.26
_chemical_melting_point     ?
_space_group_crystal_system     orthorhombic
_space_group_name_H-M_alt     'P b c a'
_space_group_name_Hall     '-P 2ac 2ab'
loop_
    _space_group_symop_operation_xyz
    'x, y, z'
    '-x+1/2, -y, z+1/2'
    '-x, y+1/2, -z+1/2'
    'x+1/2, -y+1/2, -z'
    '-x, -y, -z'
    'x-1/2, y, -z-1/2'
    'x, -y-1/2, z-1/2'
    '-x-1/2, y-1/2, z'
_cell_length_a     10.9966(6)
_cell_length_b     13.7147(10)
_cell_length_c     17.9345(9)
_cell_angle_alpha     90
_cell_angle_beta     90
_cell_angle_gamma     90
_cell_volume     2704.8(3)
_cell_formula_units_Z     8
_cell_measurement_reflns_used     2366
_cell_measurement_theta_min     2.6210
_cell_measurement_theta_max     30.7120
_cell_measurement_temperature     200.00(10)
_exptl_crystal_description     prism
_exptl_crystal_colour     'clear light red'
_exptl_crystal_size_max     0.15
_exptl_crystal_size_mid     0.1
_exptl_crystal_size_min     0.1
_exptl_crystal_density_diffrn     2.550
_exptl_crystal_density_meas     ?
_exptl_crystal_density_method     ?
_exptl_crystal_F_000     1904
_exptl_absorpt_coefficient_mu     12.034
_exptl_absorpt_correction_type     multi-scan
_exptl_absorpt_process_details
;
(CrysAlisPro; Rigaku OD, 2023)
;
_exptl_absorpt_correction_T_min     0.50319
_exptl_absorpt_correction_T_max     1.00000
_diffrn_ambient_temperature     200.00(10)
_diffrn_source     'fine-focus sealed X-ray tube'
_diffrn_radiation_type     'Mo K\a'
_diffrn_radiation_wavelength     0.71073
_diffrn_radiation_monochromator     graphite
_diffrn_measurement_device_type     'Xcalibur, Eos'
_diffrn_measurement_device     'four-circle diffractometer'
_diffrn_measurement_method     '\w scans'
_diffrn_detector     'CCD plate'
_diffrn_detector_area_resol_mean     8.0797
_diffrn_reflns_number     6980
_diffrn_reflns_av_R_equivalents     0.0404
_diffrn_reflns_av_unetI/netI     0.0496
_diffrn_reflns_theta_min     2.271
_diffrn_reflns_theta_max     25.027
_diffrn_reflns_theta_full     25.027
_diffrn_measured_fraction_theta_max     0.999
_diffrn_measured_fraction_theta_full     0.999
_diffrn_reflns_limit_h_min     -13
_diffrn_reflns_limit_h_max     7
_diffrn_reflns_limit_k_min     -16
_diffrn_reflns_limit_k_max     14
_diffrn_reflns_limit_l_min     -11
_diffrn_reflns_limit_l_max     21
_diffrn_radiation_probe     x-ray
_refine_special_details     ?
_reflns_number_total     2380
_reflns_number_gt     1904
_reflns_threshold_expression     'I > 2\s(I)'
_refine_ls_structure_factor_coef     Fsqd
_refine_ls_matrix_type     full
_refine_ls_R_factor_all     0.0481
_refine_ls_R_factor_gt     0.0331
_refine_ls_wR_factor_gt     0.0522
_refine_ls_wR_factor_ref     0.0561
_refine_ls_goodness_of_fit_ref     1.047
_refine_ls_restrained_S_all     1.047
_refine_ls_number_reflns     2380
_refine_ls_number_parameters     194
_refine_ls_number_restraints     1
_refine_ls_hydrogen_treatment     mixed
_refine_ls_weighting_scheme     calc
_refine_ls_weighting_details
                      'w=1/[\s^2^(Fo^2^)+(0.0147P)^2^] where P=(Fo^2^+2Fc^2^)/3'
_atom_sites_solution_hydrogens     mixed
_atom_sites_solution_primary     dual
_atom_sites_solution_secondary     ?
_refine_ls_shift/su_max     0.002
_refine_ls_shift/su_mean     0.000
_refine_diff_density_max     1.077
_refine_diff_density_min     -0.816
_refine_ls_extinction_method     none
_refine_ls_extinction_coef     .
loop_
    _atom_type_symbol
    _atom_type_description
    _atom_type_scat_dispersion_real
    _atom_type_scat_dispersion_imag
    _atom_type_scat_source
    'C' 'C' 0.0033 0.0016
                         'International Tables Vol C Tables 4.2.6.8 and 6.1.1.4'
    'H' 'H' 0.0000 0.0000
                         'International Tables Vol C Tables 4.2.6.8 and 6.1.1.4'
    'N' 'N' 0.0061 0.0033
                         'International Tables Vol C Tables 4.2.6.8 and 6.1.1.4'
    'O' 'O' 0.0106 0.0060
                         'International Tables Vol C Tables 4.2.6.8 and 6.1.1.4'
    'U' 'U' -9.6767 9.6646
                         'International Tables Vol C Tables 4.2.6.8 and 6.1.1.4'
_computing_data_collection
;
CrysAlisPro (Rigaku OD, 2023)
;
_computing_cell_refinement
;
CrysAlisPro (Rigaku OD, 2023)
;
_computing_data_reduction
;
CrysAlisPro (Rigaku OD, 2023)
;
_computing_structure_solution
;
<i>SHELXT2014/5</i> (Sheldrick, 2015a)
;
_computing_structure_refinement
;
<i>SHELXL2018/3</i> (Sheldrick, 2015b)
;
_computing_molecular_graphics
;
Mercury (Macrae <i>et al.</i>,  2020)
;
_computing_publication_material
;
Olex2 1.5 (Dolomanov <i>et al.</i>,  2009)
;
loop_
    _atom_site_type_symbol
    _atom_site_label
    _atom_site_fract_x
    _atom_site_fract_y
    _atom_site_fract_z
    _atom_site_U_iso_or_equiv
    _atom_site_adp_type
    _atom_site_calc_flag
    _atom_site_occupancy
    _atom_site_disorder_assembly
    _atom_site_disorder_group
    U U1 0.69391(2) 0.27580(2) 0.53512(2) 0.01841(9) Uani d 1 . .
    O O1 0.6706(4) 0.1612(4) 0.4927(2) 0.0292(13) Uani d 1 . .
    O O2 0.7194(4) 0.3902(4) 0.5763(2) 0.0237(12) Uani d 1 . .
    O O3 0.5175(4) 0.2700(4) 0.5992(2) 0.0249(12) Uani d 1 . .
    O O4 1.0734(4) 0.1482(4) 0.5613(2) 0.0274(13) Uani d 1 . .
    O O5 0.9007(4) 0.2302(4) 0.5537(2) 0.0258(12) Uani d 1 . .
    O O6 0.8241(4) 0.3355(4) 0.4323(3) 0.0235(12) Uani d 1 . .
    H H6 0.875(5) 0.290(4) 0.425(4) 0.035 Uiso d 1 . .
    N N1 0.7276(5) 0.2011(4) 0.6608(3) 0.0212(15) Uani d 1 . .
    N N2 0.8163(5) 0.1263(5) 0.7566(3) 0.0300(15) Uani d 1 . .
    N N3 0.7195(5) 0.1797(5) 0.7804(3) 0.0278(15) Uani d 1 . .
    H H3 0.694586 0.183100 0.826934 0.033 Uiso calc 1 . .
    C C1 0.4940(6) 0.3117(5) 0.6654(4) 0.0226(17) Uani d 1 . .
    C C2 0.3944(6) 0.3736(5) 0.6727(4) 0.0285(19) Uani d 1 . .
    H H2 0.343935 0.386412 0.630816 0.034 Uiso calc 1 . .
    C C3 0.3686(7) 0.4162(6) 0.7405(5) 0.036(2) Uani d 1 . .
    H H3A 0.299727 0.457636 0.744780 0.043 Uiso calc 1 . .
    C C4 0.4401(6) 0.4000(6) 0.8018(4) 0.035(2) Uani d 1 . .
    H H4 0.421840 0.430771 0.847916 0.043 Uiso calc 1 . .
    C C5 0.5383(7) 0.3390(6) 0.7957(4) 0.0295(19) Uani d 1 . .
    H H5 0.588149 0.327390 0.838037 0.035 Uiso calc 1 . .
    C C6 0.5658(6) 0.2939(5) 0.7285(3) 0.0211(17) Uani d 1 . .
    C C7 0.6674(6) 0.2263(5) 0.7233(4) 0.0233(17) Uani d 1 . .
    C C8 0.8180(6) 0.1388(5) 0.6849(4) 0.0205(16) Uani d 1 . .
    C C9 0.9648(6) 0.1620(5) 0.5797(4) 0.0211(17) Uani d 1 . .
    C C10 0.9090(6) 0.0939(5) 0.6347(4) 0.0284(19) Uani d 1 . .
    H H10A 0.869498 0.039972 0.607091 0.034 Uiso calc 1 . .
    H H10B 0.974574 0.065223 0.665466 0.034 Uiso calc 1 . .
    C C11 0.8620(7) 0.4352(6) 0.4303(4) 0.042(2) Uani d 1 . .
    H H11A 0.902753 0.448521 0.382807 0.063 Uiso calc 1 . .
    H H11B 0.918432 0.447745 0.471518 0.063 Uiso calc 1 . .
    H H11C 0.790796 0.477681 0.435274 0.063 Uiso calc 1 . .
loop_
    _atom_site_aniso_label
    _atom_site_aniso_U_11
    _atom_site_aniso_U_22
    _atom_site_aniso_U_33
    _atom_site_aniso_U_12
    _atom_site_aniso_U_13
    _atom_site_aniso_U_23
    U1 0.01371(14) 0.02400(17) 0.01753(13) 0.00033(12) -0.00102(12) -0.00098(14)
    O1 0.030(3) 0.028(3) 0.030(3) 0.000(2) -0.003(2) 0.002(3)
    O2 0.015(3) 0.030(3) 0.025(3) 0.003(2) -0.001(2) -0.002(2)
    O3 0.019(2) 0.038(3) 0.018(2) 0.001(2) -0.002(2) -0.004(3)
    O4 0.014(3) 0.038(4) 0.031(3) 0.007(2) 0.011(2) 0.011(3)
    O5 0.020(3) 0.035(3) 0.022(2) -0.003(2) 0.006(2) 0.018(3)
    O6 0.018(3) 0.026(3) 0.027(2) 0.003(2) 0.003(2) 0.002(3)
    N1 0.011(3) 0.027(4) 0.026(3) -0.006(2) 0.002(3) 0.002(3)
    N2 0.029(4) 0.032(4) 0.028(3) -0.004(3) -0.001(3) 0.006(3)
    N3 0.027(4) 0.039(4) 0.017(3) 0.003(3) 0.001(3) 0.006(3)
    C1 0.018(4) 0.020(5) 0.029(4) -0.006(3) 0.004(3) 0.003(4)
    C2 0.022(4) 0.025(5) 0.039(4) -0.002(3) 0.002(4) -0.001(4)
    C3 0.024(4) 0.025(5) 0.059(6) -0.002(4) 0.016(4) 0.004(5)
    C4 0.030(5) 0.034(5) 0.042(5) -0.013(4) 0.019(4) -0.005(5)
    C5 0.032(5) 0.033(5) 0.024(4) -0.012(4) 0.002(4) 0.000(4)
    C6 0.019(4) 0.024(5) 0.020(3) -0.006(3) 0.007(3) -0.003(3)
    C7 0.018(4) 0.029(5) 0.023(4) -0.008(3) -0.002(3) 0.007(4)
    C8 0.016(4) 0.023(4) 0.023(4) -0.006(3) 0.002(3) 0.005(4)
    C9 0.024(4) 0.019(5) 0.020(4) -0.004(3) -0.001(3) 0.000(4)
    C10 0.015(4) 0.025(5) 0.044(5) -0.004(3) 0.000(4) 0.009(4)
    C11 0.051(5) 0.038(6) 0.037(5) -0.012(5) 0.006(4) -0.001(5)
_geom_special_details
;
 All esds (except the esd in the dihedral angle between two l.s. planes)
 are estimated using the full covariance matrix.  The cell esds are taken
 into account individually in the estimation of esds in distances, angles
 and torsion angles; correlations between esds in cell parameters are only
 used when they are defined by crystal symmetry.  An approximate (isotropic)
 treatment of cell esds is used for estimating esds involving l.s. planes.
;
loop_
    _geom_bond_atom_site_label_1
    _geom_bond_atom_site_label_2
    _geom_bond_site_symmetry_2
    _geom_bond_distance
    _geom_bond_publ_flag
    U1 O1 . 1.764(5) y
    U1 O2 . 1.757(5) y
    U1 O3 . 2.256(4) y
    U1 O4 4_456 2.415(4) y
    U1 O5 . 2.382(5) y
    U1 O6 . 2.474(5) y
    U1 N1 . 2.504(5) y
    O3 C1 . 1.343(8) ?
    O4 C9 . 1.253(7) ?
    O5 C9 . 1.260(8) ?
    O6 H6 . 0.849(10) ?
    O6 C11 . 1.430(8) ?
    N1 C7 . 1.347(8) ?
    N1 C8 . 1.380(8) ?
    N2 N3 . 1.361(8) ?
    N2 C8 . 1.298(8) ?
    N3 H3 . 0.8800 ?
    N3 C7 . 1.335(8) ?
    C1 C2 . 1.392(9) ?
    C1 C6 . 1.401(9) ?
    C2 H2 . 0.9500 ?
    C2 C3 . 1.379(10) ?
    C3 H3A . 0.9500 ?
    C3 C4 . 1.369(10) ?
    C4 H4 . 0.9500 ?
    C4 C5 . 1.371(10) ?
    C5 H5 . 0.9500 ?
    C5 C6 . 1.389(9) ?
    C6 C7 . 1.454(9) ?
    C8 C10 . 1.481(9) ?
    C9 C10 . 1.490(9) ?
    C10 H10A . 0.9900 ?
    C10 H10B . 0.9900 ?
    C11 H11A . 0.9800 ?
    C11 H11B . 0.9800 ?
    C11 H11C . 0.9800 ?
loop_
    _geom_angle_atom_site_label_1
    _geom_angle_atom_site_label_2
    _geom_angle_atom_site_label_3
    _geom_angle_site_symmetry_1
    _geom_angle_site_symmetry_3
    _geom_angle
    _geom_angle_publ_flag
    O1 U1 O3 . . 93.63(19) y
    O1 U1 O4 . 4_456 89.78(19) y
    O1 U1 O5 . . 88.01(19) y
    O1 U1 O6 . . 93.32(19) y
    O1 U1 N1 . . 92.6(2) y
    O2 U1 O1 . . 179.0(2) y
    O2 U1 O3 . . 87.38(18) y
    O2 U1 O4 . 4_456 90.19(18) y
    O2 U1 O5 . . 91.33(18) y
    O2 U1 O6 . . 85.72(19) y
    O2 U1 N1 . . 87.88(19) y
    O3 U1 O4 . 4_456 84.70(15) y
    O3 U1 O5 . . 137.78(15) y
    O3 U1 O6 . . 152.73(16) y
    O3 U1 N1 . . 69.78(16) y
    O4 U1 O6 4_456 . 68.98(15) y
    O4 U1 N1 4_456 . 154.47(16) y
    O5 U1 O4 . 4_456 137.52(15) y
    O5 U1 O6 . . 68.81(14) y
    O5 U1 N1 . . 68.00(15) y
    O6 U1 N1 . . 136.12(15) y
    C1 O3 U1 . . 126.9(4) ?
    C9 O4 U1 . 4_556 130.3(4) ?
    C9 O5 U1 . . 141.3(4) ?
    U1 O6 H6 . . 105(5) ?
    C11 O6 U1 . . 120.3(4) ?
    C11 O6 H6 . . 120(5) ?
    C7 N1 U1 . . 124.9(4) ?
    C7 N1 C8 . . 104.7(6) ?
    C8 N1 U1 . . 129.9(4) ?
    C8 N2 N3 . . 104.5(6) ?
    N2 N3 H3 . . 124.7 ?
    C7 N3 N2 . . 110.7(6) ?
    C7 N3 H3 . . 124.7 ?
    O3 C1 C2 . . 119.6(7) ?
    O3 C1 C6 . . 122.1(6) ?
    C2 C1 C6 . . 118.3(7) ?
    C1 C2 H2 . . 119.9 ?
    C3 C2 C1 . . 120.2(7) ?
    C3 C2 H2 . . 119.9 ?
    C2 C3 H3A . . 119.3 ?
    C4 C3 C2 . . 121.4(7) ?
    C4 C3 H3A . . 119.3 ?
    C3 C4 H4 . . 120.4 ?
    C3 C4 C5 . . 119.2(8) ?
    C5 C4 H4 . . 120.4 ?
    C4 C5 H5 . . 119.6 ?
    C4 C5 C6 . . 120.9(7) ?
    C6 C5 H5 . . 119.6 ?
    C1 C6 C7 . . 119.5(6) ?
    C5 C6 C1 . . 120.0(6) ?
    C5 C6 C7 . . 120.4(6) ?
    N1 C7 C6 . . 126.4(6) ?
    N3 C7 N1 . . 107.7(6) ?
    N3 C7 C6 . . 125.8(6) ?
    N1 C8 C10 . . 123.7(6) ?
    N2 C8 N1 . . 112.4(6) ?
    N2 C8 C10 . . 123.9(7) ?
    O4 C9 O5 . . 123.2(6) ?
    O4 C9 C10 . . 118.1(6) ?
    O5 C9 C10 . . 118.7(6) ?
    C8 C10 C9 . . 114.8(6) ?
    C8 C10 H10A . . 108.6 ?
    C8 C10 H10B . . 108.6 ?
    C9 C10 H10A . . 108.6 ?
    C9 C10 H10B . . 108.6 ?
    H10A C10 H10B . . 107.5 ?
    O6 C11 H11A . . 109.5 ?
    O6 C11 H11B . . 109.5 ?
    O6 C11 H11C . . 109.5 ?
    H11A C11 H11B . . 109.5 ?
    H11A C11 H11C . . 109.5 ?
    H11B C11 H11C . . 109.5 ?
loop_
    _geom_torsion_atom_site_label_1
    _geom_torsion_atom_site_label_2
    _geom_torsion_atom_site_label_3
    _geom_torsion_atom_site_label_4
    _geom_torsion_site_symmetry_1
    _geom_torsion_site_symmetry_2
    _geom_torsion_site_symmetry_3
    _geom_torsion_site_symmetry_4
    _geom_torsion
    _geom_torsion_publ_flag
    U1 O3 C1 C2 . . . . 125.8(6) ?
    U1 O3 C1 C6 . . . . -55.2(9) ?
    U1 O4 C9 O5 4_556 . . . -8.3(10) ?
    U1 O4 C9 C10 4_556 . . . 171.3(4) ?
    U1 O5 C9 O4 . . . . 158.0(5) ?
    U1 O5 C9 C10 . . . . -21.7(11) ?
    U1 N1 C7 N3 . . . . -172.7(4) ?
    U1 N1 C7 C6 . . . . 5.9(10) ?
    U1 N1 C8 N2 . . . . 170.6(4) ?
    U1 N1 C8 C10 . . . . -7.6(10) ?
    O3 C1 C2 C3 . . . . 179.4(6) ?
    O3 C1 C6 C5 . . . . 179.7(6) ?
    O3 C1 C6 C7 . . . . -1.6(10) ?
    O4 C9 C10 C8 . . . . 146.7(6) ?
    O5 C9 C10 C8 . . . . -33.6(9) ?
    N1 C8 C10 C9 . . . . 45.3(9) ?
    N2 N3 C7 N1 . . . . 2.0(8) ?
    N2 N3 C7 C6 . . . . -176.6(6) ?
    N2 C8 C10 C9 . . . . -132.7(7) ?
    N3 N2 C8 N1 . . . . 1.8(8) ?
    N3 N2 C8 C10 . . . . 180.0(6) ?
    C1 C2 C3 C4 . . . . 0.7(11) ?
    C1 C6 C7 N1 . . . . 23.3(11) ?
    C1 C6 C7 N3 . . . . -158.3(7) ?
    C2 C1 C6 C5 . . . . -1.3(10) ?
    C2 C1 C6 C7 . . . . 177.4(6) ?
    C2 C3 C4 C5 . . . . -1.0(11) ?
    C3 C4 C5 C6 . . . . 0.1(11) ?
    C4 C5 C6 C1 . . . . 1.1(11) ?
    C4 C5 C6 C7 . . . . -177.6(7) ?
    C5 C6 C7 N1 . . . . -158.0(7) ?
    C5 C6 C7 N3 . . . . 20.4(11) ?
    C6 C1 C2 C3 . . . . 0.5(11) ?
    C7 N1 C8 N2 . . . . -0.6(8) ?
    C7 N1 C8 C10 . . . . -178.8(6) ?
    C8 N1 C7 N3 . . . . -0.9(8) ?
    C8 N1 C7 C6 . . . . 177.8(7) ?
    C8 N2 N3 C7 . . . . -2.3(8) ?
loop_
    _geom_hbond_atom_site_label_D
    _geom_hbond_atom_site_label_H
    _geom_hbond_atom_site_label_A
    _geom_hbond_site_symmetry_A
    _geom_hbond_distance_DH
    _geom_hbond_distance_HA
    _geom_hbond_distance_DA
    _geom_hbond_angle_DHA
    _geom_hbond_publ_flag
    O6 H6 O3 4_556 0.849(10) 1.82(3) 2.634(6) 160(7) yes
    N3 H3 O4 6_557 0.88 2.45 3.291(7) 159.0 yes
    N3 H3 O6 7_566 0.88 2.38 2.966(7) 124.2 yes
    C10 H10A O2 8_755 0.99 2.34 3.300(8) 163.0 yes
    C11 H11A N2 7_565 0.98 2.66 3.266(10) 120.3 yes
_shelx_space_group_comment
;
The symmetry employed for this shelxl refinement is uniquely defined
by the following loop, which should always be used as a source of
symmetry information in preference to the above space-group names.
They are only intended as comments.
;
_shelx_estimated_absorpt_T_min     0.265
_shelx_estimated_absorpt_T_max     0.379
_shelx_hkl_file
;
   0   0   2 3686.90   27.47
   0   0   3    1.33    1.38
   0   0   4 3141.65   36.63
   0   0   5   -0.71    1.74
   0   0   6   14.54    3.04
   0   0   7   -0.19    1.69
   0   0   8  867.96   27.44
   0   0   9    0.92    2.28
   0   0  10 1425.66   40.38
   0   0  11    1.04    3.91
   0   0  12 1119.95   39.94
   0   0  13   13.71    5.51
   0   0  13    2.68    3.91
   0   0  14 1291.43   43.94
   0   0  14 1285.29   47.49
   0   0  15    3.33    5.68
   0   0  15    4.95    4.76
   0   0  16 1041.84   44.59
   0   0  16 1058.18   46.83
   0   0  17    7.46    6.19
   0   0  17    4.44    6.76
   0   0  18  376.73   30.50
   0   0  19    4.91    5.90
   0   0  20  105.32   18.11
   0   0  21   -8.24    7.56
   0   0  22   25.25   10.69
   0   0  23   13.15    9.24
   0   0  24  127.22   22.26
   0   0  25   23.54   12.74
   0   0  26  224.15   31.38
   0   0  27    8.16    9.38
   0  -1   1    6.01    1.66
   0   1  -1    5.18    1.51
   0   1  -2    2.96    0.91
   0  -1   2    4.00    1.16
   0  -1   2    7.04    1.98
   0   1  -2    2.47    1.46
   0  -1   3    1.29    0.98
   0   1  -3    1.18    0.97
   0  -1   3    1.70    1.62
   0  -1   4    5.07    2.57
   0  -1   4    2.01    1.51
   0   1  -4    3.18    1.59
   0   1  -5    2.19    1.85
   0  -1   5    1.77    1.43
   0  -1   6    4.73    2.34
   0  -1   7    5.15    2.90
   0  -1   8    1.17    2.27
   0  -1   9    2.40    2.80
   0   1   9    0.56    2.66
   0  -1   9   -4.07    2.95
   0  -1  10    8.74    3.80
   0   1  10    8.12    3.90
   0  -1  10   13.45    5.31
   0   1  11    3.89    4.15
   0  -1  11    5.18    3.73
   0  -1  11    3.67    4.40
   0  -1  12    4.29    4.61
   0  -1  12    3.70    3.74
   0   1  12    8.21    4.14
   0  -1  13   -2.72    3.04
   0   1  13    1.27    3.80
   0  -1  13   -5.38    3.90
   0   1  14   13.40    7.20
   0  -1  14    4.71    5.44
   0  -1  14   12.22    7.24
   0   1  15    6.41    5.79
   0  -1  15    2.87    5.46
   0  -1  15    2.09    3.79
   0   1  15    3.79    4.92
   0  -1  16   18.22    8.74
   0   1  16   13.70    8.38
   0   1  16   17.31    7.62
   0  -1  16   12.23    7.56
   0  -1  17    4.81    4.49
   0  -1  17    5.62    6.44
   0   1  17   -0.52    5.23
   0  -1  18    9.51    6.54
   0  -1  18    2.33    6.35
   0   1  18    8.97    8.22
   0  -1  19   13.03    8.14
   0   1  19    6.73    5.13
   0  -1  20   -1.98    6.70
   0   1  20   13.37    8.46
   0   1  21    1.16    6.46
   0  -1  21   -9.94    7.62
   0   1  22   20.19    9.75
   0  -1  22   -1.00    6.28
   0  -1  23    4.16    6.49
   0   1  23    3.11    8.41
   0  -1  24   14.23    9.99
   0   1  24    8.92    9.18
   0  -1  25   13.46    9.16
   0   1  25   20.05   13.36
   0   1  26   15.14   13.20
   0  -1  26    6.94    8.14
   0  -1  27   24.73   14.98
   0   2   0 9999.00   83.27
   0  -2   0 9990.08   80.51
   0  -2  -1    8.72    2.52
   0   2  -1   12.27    3.34
   0   2   1    9.52    2.58
   0  -2   1    8.18    2.53
   0  -2   2 4138.46   52.88
   0   2   2 4070.91   40.52
   0   2  -2 4256.36   36.97
   0   2  -2 4330.68   53.45
   0  -2   3    7.68    3.19
   0  -2   3   10.53    2.22
   0   2  -3   11.11    3.25
   0   2  -3   10.72    2.15
   0  -2   4 2351.83   42.50
   0  -2   4 2301.09   31.75
   0   2  -4 2301.34   31.78
   0  -2   5   60.35    5.65
   0  -2   5   52.73    6.99
   0   2  -5   64.23    5.80
   0  -2   6  134.24   11.39
   0  -2   6  170.70   10.33
   0  -2   7  511.46   23.38
   0  -2   7  482.27   18.56
   0  -2   8  289.29   18.35
   0  -2   8  326.73   16.39
   0  -2   9  232.63   14.79
   0  -2   9  213.53   16.59
   0  -2  10  890.45   35.40
   0  -2  10  896.39   30.84
   0  -2  11  380.28   21.45
   0  -2  11  414.40   25.25
   0   2  12 1479.58   48.64
   0  -2  12 1429.61   48.93
   0  -2  12 1537.46   45.16
   0   2  13  111.29   14.33
   0  -2  13  128.41   14.38
   0  -2  13  118.76   15.17
   0  -2  14 1451.18   48.64
   0   2  14 1459.04   52.42
   0  -2  14 1460.57   54.60
   0  -2  15    3.70    5.25
   0  -2  15    5.38    5.13
   0   2  15    1.67    6.49
   0   2  16 1334.50   43.46
   0  -2  16 1337.97   57.36
   0  -2  16 1379.44   51.47
   0   2  16 1340.12   54.72
   0  -2  17   57.18   11.78
   0  -2  17   70.33   14.06
   0   2  17   67.09   14.19
   0  -2  18  204.20   22.04
   0   2  18  208.39   23.17
   0  -2  18  194.53   24.36
   0  -2  19   93.00   16.10
   0   2  19  121.55   18.94
   0   2  20   46.70   13.11
   0  -2  20   64.37   14.56
   0  -2  21   56.87   13.85
   0   2  21   70.75   16.94
   0  -2  22   26.24   11.43
   0   2  22    1.37    8.46
   0  -2  23   60.52   15.76
   0   2  23   73.05   18.29
   0  -2  24   99.20   20.16
   0   2  24  144.33   24.32
   0   2  25   18.03   11.34
   0  -2  25   23.47   10.80
   0  -2  26  257.99   33.17
   0   2  26  257.04   34.39
   0  -3   0    8.66    3.76
   0   3   0   10.08    4.48
   0  -3   1    4.19    3.17
   0  -3  -1    1.81    2.48
   0   3   1    4.37    3.52
   0   3  -1    4.09    2.93
   0  -3  -2    7.80    3.29
   0   3  -2    3.58    2.94
   0  -3   2   -1.44    2.23
   0   3   2    1.89    1.63
   0   3   3    0.41    1.27
   0  -3   3   -0.28    3.07
   0   3  -3    1.37    1.66
   0   3  -3   -0.77    2.44
   0   3   4    0.10    1.47
   0  -3   4    2.90    2.71
   0   3  -4    2.46    1.70
   0  -3   5   -0.49    1.58
   0  -3   5   -0.41    2.68
   0   3  -5    1.68    1.83
   0  -3   6   -1.22    1.64
   0  -3   6   -0.61    3.36
   0  -3   7    3.06    3.59
   0  -3   7    3.66    1.94
   0  -3   8    5.32    5.09
   0  -3   8   -0.61    2.42
   0  -3   9    2.37    3.20
   0  -3   9    7.29    5.04
   0  -3  10    6.45    3.47
   0  -3  10    3.76    4.55
   0  -3  11    7.29    5.93
   0  -3  11    5.19    4.08
   0  -3  12   12.25    5.86
   0  -3  12    2.87    6.21
   0  -3  13   -2.36    3.45
   0  -3  13    2.68    3.87
   0  -3  14   16.01    7.02
   0  -3  14   16.55    9.12
   0   3  14   16.44    8.76
   0  -3  15   10.98    8.24
   0   3  15   -4.58    5.43
   0  -3  15    3.32    4.85
   0  -3  16   22.59    9.95
   0  -3  16    3.40    7.23
   0   3  16   17.80    9.55
   0  -3  17   -4.39    6.84
   0   3  17    0.90    4.67
   0  -3  17    8.49    7.19
   0  -3  18   -4.12    6.47
   0  -3  18    5.37    7.53
   0   3  18   -2.00    6.38
   0  -3  19    5.43    5.65
   0  -3  19    2.53    5.53
   0   3  19    7.96    9.06
   0   3  20   -4.71    7.00
   0  -3  20    0.59    4.81
   0  -3  21   21.94   11.45
   0   3  21  -11.78   10.64
   0  -3  22   -0.08    6.42
   0   3  22    9.63   11.58
   0   3  23    7.98   12.61
   0  -3  23   14.18    9.80
   0   3  24    8.21   11.32
   0  -3  24   21.27   12.33
   0   3  25   -0.90    8.34
   0  -3  25   15.26   10.47
   0   3  26   28.57   17.13
   0   4   0  894.52   34.60
   0  -4   0  804.30   31.64
   0   4   1    2.92    2.69
   0  -4  -1    3.93    3.70
   0  -4   1   -2.01    4.82
   0   4   2 3078.08   58.68
   0  -4   2 2931.13   63.24
   0  -4  -2 2865.79   53.62
   0  -4   3  641.75   29.64
   0  -4  -3  686.12   24.21
   0   4   3  663.92   25.22
   0  -4   4  935.24   36.07
   0   4   4  872.76   27.46
   0   4  -4  855.90   23.76
   0  -4   5  479.34   26.32
   0   4   5  456.79   18.83
   0   4   6  110.40    9.07
   0  -4   6  106.30   13.06
   0   4   7 1166.29   28.94
   0  -4   7 1157.79   31.02
   0  -4   7 1088.40   42.16
   0  -4   8    3.68    3.10
   0  -4   8    4.95    2.01
   0  -4   9 1176.03   34.37
   0  -4   9 1147.81   45.79
   0  -4  10  585.43   25.57
   0  -4  10  583.08   33.95
   0  -4  11  670.52   28.83
   0  -4  11  772.19   40.23
   0  -4  12 1498.81   58.22
   0  -4  12 1389.79   43.62
   0  -4  13  126.82   14.14
   0  -4  13  130.18   18.54
   0  -4  14 1288.38   58.46
   0  -4  14 1261.78   45.76
   0   4  15   23.82    9.39
   0  -4  15   25.63    8.09
   0  -4  15    2.45    6.31
   0   4  16 1183.47   53.91
   0  -4  16 1059.78   58.31
   0  -4  16 1110.48   46.51
   0  -4  17  129.34   21.48
   0   4  17  141.89   20.28
   0  -4  17  148.08   18.24
   0  -4  18  123.58   20.91
   0  -4  18  116.39   17.16
   0   4  18  164.64   22.10
   0  -4  19  253.88   25.20
   0   4  19  219.22   27.07
   0  -4  19  236.09   30.81
   0  -4  20   26.32   10.86
   0   4  20   14.29    9.28
   0   4  21  225.09   28.63
   0  -4  21  233.00   26.38
   0   4  22   33.62   13.15
   0  -4  22   50.00   13.80
   0   4  23  127.60   23.45
   0  -4  23  121.56   20.58
   0   4  24   62.54   18.31
   0  -4  24   57.34   15.55
   0   4  25   43.86   16.90
   0  -5   0    1.95    4.74
   0  -5   1    5.02    5.25
   0  -5  -1    7.44    4.92
   0  -5  -2   -2.80    2.49
   0  -5   2    6.43    5.29
   0  -5  -3    4.50    4.68
   0  -5   3    3.28    3.27
   0  -5   4    6.73    4.32
   0  -5   5    0.05    4.38
   0   5   5    3.05    2.74
   0  -5   6   -2.52    4.94
   0   5   6    1.24    3.16
   0  -5   6    1.14    0.89
   0   5   7    4.37    3.32
   0  -5   7   -0.96    4.28
   0  -5   8   -7.21    6.89
   0   5   8   -0.70    2.28
   0  -5   9    6.43    6.71
   0  -5   9    5.89    3.80
   0   5   9    5.15    3.18
   0   5  10    2.20    1.91
   0  -5  10   -3.71    5.80
   0  -5  10    0.85    2.45
   0  -5  11   -1.88    5.25
   0  -5  11    3.99    4.05
   0  -5  12    2.08    4.98
   0  -5  12   -0.96    5.32
   0  -5  13   -4.59    4.04
   0  -5  13    0.32    5.67
   0  -5  14   -1.38    5.28
   0  -5  14   -2.96    4.01
   0  -5  15   -0.73    4.00
   0  -5  15   -6.15    7.30
   0  -5  16    8.97    9.55
   0  -5  16    6.72    6.81
   0  -5  17    3.59    6.70
   0  -5  17   14.89   10.01
   0   5  17   -6.29    7.74
   0  -5  18    1.09    6.07
   0   5  18   -3.45    7.36
   0  -5  18    9.10   10.24
   0   5  19    7.06    8.28
   0  -5  19   14.16   12.46
   0  -5  19   14.21    8.45
   0  -5  20   21.88   10.36
   0   5  20   13.43   10.31
   0  -5  20    5.17    8.72
   0   5  21    1.89    9.08
   0  -5  21    1.19    7.81
   0   5  22    1.35    9.52
   0  -5  22   21.29   10.65
   0   5  23   -2.35    9.16
   0  -5  23   -4.39    7.09
   0   5  24    5.70   12.34
   0   5  25   34.54   15.72
   0  -6   0  824.33   38.16
   0  -6   1   91.25   13.84
   0  -6  -1   82.22   12.43
   0  -6  -2  672.44   33.08
   0  -6   2  681.92   36.61
   0  -6   3  589.04   34.31
   0  -6  -3  573.89   29.28
   0  -6   4  235.20   22.36
   0  -6  -4  232.59   17.86
   0  -6   5 1830.27   62.40
   0  -6   6   12.21    5.92
   0  -6   7 1357.05   55.41
   0  -6   7 1241.70   17.62
   0  -6   8    1.25    1.35
   0  -6   8   -7.75    6.59
   0  -6   9 1569.23   62.75
   0  -6  10  339.96   30.29
   0  -6  11  623.04   41.27
   0  -6  12  564.08   41.54
   0  -6  13  143.72   15.37
   0  -6  13  161.92   23.13
   0  -6  14  608.91   32.89
   0  -6  14  641.04   46.52
   0  -6  15   66.96   16.02
   0  -6  15   66.79   11.79
   0  -6  16  313.59   24.93
   0  -6  16  333.13   36.19
   0  -6  17  180.15   20.38
   0  -6  17  202.01   28.96
   0  -6  18  172.73   27.84
   0   6  18  147.56   22.27
   0  -6  18  150.60   19.75
   0   6  19  440.55   38.29
   0  -6  19  432.45   32.88
   0  -6  19  386.41   43.20
   0  -6  20   12.77    9.70
   0  -6  20    1.02    5.44
   0   6  20    7.53    9.13
   0  -6  21  385.14   33.06
   0   6  21  443.32   41.48
   0   6  22    2.99    8.79
   0  -6  22   20.05    9.92
   0   6  23  198.18   29.47
   0   6  24   49.92   17.35
   0   6  25  109.77   24.69
   0  -7   0    8.60    7.04
   0  -7   1   -1.06    4.93
   0  -7  -1    0.23    4.15
   0  -7   2    3.69    6.30
   0  -7  -2    2.80    3.60
   0  -7  -3    1.15    3.78
   0  -7   3    4.74    4.33
   0  -7  -4    2.60    4.05
   0  -7   4   -3.52    4.53
   0  -7   5   -0.24    5.43
   0  -7   6    5.14    5.30
   0  -7   7   17.99    9.46
   0  -7   8    1.92    6.56
   0  -7   9    2.95    7.89
   0  -7   9    2.01    1.34
   0  -7  10    1.50    6.30
   0  -7  11   -0.48    6.50
   0  -7  12   12.00    8.13
   0  -7  13   -7.89    6.17
   0  -7  14   -5.92    6.06
   0  -7  15   13.51   14.30
   0  -7  16  -10.25    8.50
   0  -7  17  -10.99    7.83
   0  -7  18    4.80   10.01
   0   7  19    3.08    8.14
   0  -7  19   11.16    7.87
   0   7  20   15.02   13.91
   0  -7  20   22.72   13.41
   0   7  21   -8.60    9.90
   0   7  22    8.46    8.68
   0   7  23   36.52   16.33
   0   7  24   22.46   14.25
   0  -8   0  196.58   21.63
   0  -8   1  300.96   26.80
   0  -8  -1  297.15   25.92
   0  -8   2  234.94   24.24
   0  -8  -2  177.50   20.03
   0  -8  -3 1240.60   50.47
   0  -8   3 1393.98   59.12
   0  -8  -4   37.28    9.45
   0  -8   4   76.10   14.85
   0  -8   5 2366.31   80.78
   0  -8   6    9.19    6.58
   0  -8   7 1479.93   66.15
   0  -8   8   25.97    9.69
   0  -8   9  812.06   50.53
   0  -8  10   40.13   13.13
   0  -8  11  367.97   35.69
   0  -8  12   66.56   15.39
   0  -8  13  134.33   23.00
   0  -8  14  171.14   25.60
   0  -8  15   25.96   12.35
   0  -8  16   15.08   12.89
   0  -8  17  154.30   27.41
   0  -8  18   36.84   15.47
   0  -8  19  429.66   47.64
   0   8  20    3.58    8.51
   0  -8  20   -0.19    9.43
   0   8  21  470.88   44.45
   0  -8  21  446.57   50.54
   0   8  22    0.04    8.62
   0   8  23  324.38   39.18
   0  -9   0    6.31    5.98
   0  -9   1   -3.50    4.03
   0  -9  -1    5.50    6.20
   0  -9   2   11.82    7.87
   0  -9  -2    1.01    3.91
   0  -9  -3   -2.16    3.68
   0  -9   3    1.45    6.47
   0  -9   4   -3.75    6.09
   0  -9  -4    8.33    6.17
   0  -9   5    2.44    6.43
   0  -9   6    2.47    5.23
   0  -9   7    1.10    6.38
   0  -9   8    8.76    8.11
   0  -9   9    0.56    6.43
   0  -9  10    4.90    8.19
   0  -9  11    4.29    6.82
   0  -9  12  -14.20   11.79
   0  -9  13   -2.73    6.58
   0  -9  14   -1.83    7.92
   0  -9  15   -0.71    8.60
   0  -9  16    0.83    7.53
   0  -9  17  -16.53   11.89
   0  -9  18   28.29   15.21
   0  -9  19   22.68   14.21
   0  -9  20    6.22    9.27
   0   9  21   15.30   11.52
   0  -9  21   39.35   17.59
   0   9  22    5.05   10.93
   0   9  23   13.17   14.23
   0 -10   0   -2.27    5.36
   0 -10   1   69.72   15.29
   0 -10  -1   77.71   15.82
   0 -10  -2   53.69   12.99
   0 -10   2   37.93   11.53
   0 -10  -3 1215.36   55.66
   0 -10   3 1171.08   59.08
   0 -10  -4    0.47    6.31
   0 -10   4    8.66    8.59
   0 -10   5 1245.64   63.71
   0 -10   6   18.59    9.95
   0 -10   7 1309.25   66.82
   0 -10   8   12.85    9.87
   0 -10   9  679.85   50.28
   0 -10  10   23.77   13.77
   0 -10  11  373.81   39.77
   0 -10  12    3.77    6.96
   0 -10  13   53.09   16.59
   0 -10  14    6.05    8.22
   0 -10  15   22.32   12.38
   0 -10  16   36.39   14.89
   0 -10  17  198.06   31.22
   0 -10  18    6.46   13.85
   0 -10  19  285.92   41.06
   0 -10  20    7.74   10.86
   0 -10  21  420.60   51.60
   0  10  21  399.85   41.92
   0  10  22    5.93   10.81
   0 -11   0    4.75    7.78
   0 -11  -1   -3.61    6.75
   0 -11   1    1.82    5.60
   0 -11   2   -0.54    5.80
   0 -11  -2    5.06    8.81
   0 -11  -3    0.27    6.41
   0 -11   3    8.14    6.34
   0 -11  -4   -4.08    4.31
   0 -11   4   -1.35    7.03
   0 -11   5    1.63    7.09
   0 -11   6    8.24    7.61
   0 -11   7   -0.17    6.84
   0 -11   8  -15.05   10.93
   0 -11   9    0.20    7.06
   0 -11  10    5.14    7.81
   0 -11  11   27.06   10.78
   0 -11  12    5.46    9.99
   0 -11  13   -1.82    9.43
   0 -11  14   15.03   12.03
   0 -11  15   33.56   16.20
   0 -11  16    2.41    9.23
   0 -11  17    2.57   10.33
   0 -11  18    5.32   11.53
   0 -11  19  -13.49   10.02
   0 -11  20    2.84   13.32
   0 -11  21   31.23   18.16
   0 -11  22   34.54   20.24
   0 -12   0  100.23   18.49
   0 -12   1   39.18   13.95
   0 -12  -1   12.31    6.81
   0 -12   2   80.90   17.78
   0 -12  -2   55.89   13.85
   0 -12   3  280.03   32.37
   0 -12  -3  280.64   29.15
   0 -12   4   94.39   19.75
   0 -12  -4   59.41   13.94
   0 -12   5  551.42   45.58
   0 -12   6   35.46   14.71
   0 -12   7  759.76   54.47
   0 -12   8   26.57   14.82
   0 -12   9  788.45   57.78
   0 -12  10   88.61   20.96
   0 -12  11  471.00   46.58
   0 -12  12   48.91   16.57
   0 -12  13   50.39   17.38
   0 -12  14  179.60   30.87
   0 -12  15   38.83   16.47
   0 -12  16   96.38   25.87
   0 -12  17  164.37   31.18
   0 -12  18   15.01   11.32
   0 -12  19  285.92   42.96
   0 -12  20   11.91   14.74
   0 -12  21  216.88   37.92
   0 -12  22    5.42   12.28
   0 -13   0   -3.10    6.36
   0 -13   1   -6.91    6.22
   0 -13  -1   13.78    9.44
   0 -13  -2   -1.95    7.29
   0 -13   2    2.67    8.22
   0 -13   3    3.57    9.19
   0 -13  -3   -5.63    7.78
   0 -13   4    8.36    8.98
   0 -13  -4   -0.21    5.63
   0 -13   5   15.37   12.07
   0 -13   6    7.00    7.61
   0 -13   7    1.43    7.22
   0 -13   8    7.10    9.00
   0 -13   9    2.71    8.13
   0 -13  10    9.35   11.16
   0 -13  11    8.31   13.37
   0 -13  12   26.01   13.34
   0 -13  13    6.00   12.05
   0 -13  14   13.67   15.67
   0 -13  15    5.52    9.88
   0 -13  16   23.36   16.78
   0 -13  17    5.81   11.23
   0 -13  18   13.45   11.61
   0 -13  19   20.00   17.52
   0 -13  20    3.28   11.76
   0 -14   0  335.31   36.44
   0 -14  -1   34.57   13.56
   0 -14   1   39.52   14.25
   0 -14   2  297.88   35.18
   0 -14  -2  296.70   33.16
   0 -14  -3  116.63   21.15
   0 -14   3   93.84   19.63
   0 -14   4  213.10   30.19
   0 -14  -4  177.44   25.22
   0 -14   5  327.58   37.98
   0 -14   6   10.05    9.64
   0 -14   7  429.63   44.64
   0 -14   8   22.92   14.95
   0 -14   9  430.87   45.72
   0 -14  10  106.10   23.36
   0 -14  11  149.87   28.78
   0 -14  12  161.08   31.01
   0 -14  13   42.32   19.14
   0 -14  14  263.45   38.99
   0 -14  15   46.03   18.38
   0 -14  16  115.06   28.24
   0 -14  17   92.26   27.21
   0 -14  18   50.69   21.82
   0 -14  19  252.35   41.88
   0 -15   0   23.87   13.39
   0 -15   1    7.93    8.54
   0 -15  -1   11.43   10.37
   0 -15  -2    4.83    9.79
   0 -15   2    7.80    8.22
   0 -15   3   -8.42    6.59
   0 -15  -3    3.81    9.15
   0 -15   4   26.72   14.41
   0 -15   5    5.76   10.15
   0 -15   6   22.39   13.06
   0 -15   7   14.52   11.44
   0 -15   8   -0.60    8.94
   0 -15   9   13.86   12.59
   0 -15  10    6.99   14.82
   0 -15  11   24.19   13.32
   0 -15  12   25.88   17.63
   0 -15  13   -8.20   14.07
   0 -15  14   25.51   14.46
   0 -15  15   22.89   18.90
   0 -15  16   14.14   15.82
   0 -15  17   57.94   24.62
   0 -16   0  569.82   49.36
   0 -16   1   17.75   12.30
   0 -16  -1    0.31    8.04
   0 -16   2  416.98   43.42
   0 -16  -2  416.56   41.57
   0 -16   3   83.02   22.31
   0 -16  -3   99.80   21.07
   0 -16   4  210.37   32.07
   0 -16   5   70.77   20.89
   0 -16   6   40.31   17.13
   0 -16   7  146.14   28.22
   0 -16   8   23.61   13.69
   0 -16   9   54.76   20.27
   0 -16  10   84.65   24.24
   0 -16  11   67.88   22.48
   0 -16  12  295.33   42.15
   0 -16  13   26.77   16.85
   0 -16  14  141.89   30.08
   0 -16  15   -1.90   10.75
   0 -17   0   20.20   12.29
   0 -17   1   18.57   13.31
   0 -17  -1  -17.46    9.55
   0 -17  -2    5.32   11.70
   0 -17   2   29.22   15.85
   0 -17   3   16.69    9.08
   0 -17   4   28.33   13.94
   0 -17   5   24.57   14.35
   0 -17   6    5.80   13.56
   0 -17   7   15.66   14.27
   0 -17   8    6.14   10.79
   0 -17   9   14.69   14.20
   0 -17  10   12.47   15.03
   0 -17  11  -11.71   12.34
   0 -17  12   27.93   19.55
   0 -17  13   13.13   15.39
   0 -18   0  388.49   44.93
   0 -18   1   20.94   15.31
   0 -18  -1   24.66   13.86
   0 -18   2  361.91   43.31
   0 -18   3   28.61   17.70
   0 -18   4  194.14   33.88
   0 -18   5    8.98   11.99
   0 -18   6  -13.77   12.42
   0 -18   7   22.83   17.07
   0 -18   8   17.45   12.84
   0 -18   9    8.36   13.10
   0 -18  10   73.86   23.37
   0 -19   0   10.78   13.89
   0 -19   1   17.25   14.47
   0 -19   2    2.89   10.28
   0 -19   3  -21.13   15.49
   0 -19   4    6.21   13.06
   0 -19   5   12.36   13.49
   0 -19   6   -3.42   10.65
   0 -20   1   23.40   16.24
  -1   0   0   11.03    1.52
   1   0   0    1.08    0.64
   1   0   1    3.46    1.02
  -1   0   1    1.64    0.74
  -1   0  -1    5.03    1.39
   1   0  -1    4.54    1.03
  -1   0   2 1457.00   20.52
   1   0  -2 1469.74   20.40
  -1   0   3    0.14    1.20
   1   0  -3    1.22    1.20
  -1   0   4 2195.78   33.35
   1   0  -4 2233.42   32.51
  -1   0  -4 2246.91   24.15
   1   0   5    3.93    2.08
  -1   0   5    4.51    2.54
  -1   0   6 3021.26   46.90
   1   0   6 3085.35   42.32
   1   0   7    1.91    2.48
  -1   0   7    0.61    2.03
   1   0   8 3656.10   52.45
   1   0   8 3729.68   55.39
  -1   0   8 3651.38   59.27
   1   0   9    1.25    2.97
   1   0   9    1.73    3.06
  -1   0   9   -0.99    3.05
  -1   0  10 1501.58   42.75
   1   0  10 1559.45   40.75
   1   0  10 1481.95   38.35
  -1   0  11    0.49    2.76
   1   0  11   -1.50    2.81
   1   0  12  548.93   27.50
   1   0  12  608.04   27.90
  -1   0  12  592.60   30.19
   1   0  13    0.57    2.63
  -1   0  13    7.22    5.66
   1   0  13    7.16    4.94
   1   0  14    3.62    3.85
   1   0  14    1.43    3.12
  -1   0  14   10.89    5.95
  -1   0  15    0.87    3.96
   1   0  15    0.50    3.56
   1   0  15   -0.06    4.02
   1   0  16  199.92   19.59
   1   0  16  226.08   21.07
  -1   0  16  234.11   22.45
   1   0  17    5.22    5.59
  -1   0  17   14.07    8.76
  -1   0  17   11.96    6.70
  -1   0  18  786.50   44.28
  -1   0  18  664.18   39.65
   1   0  18  664.34   39.59
   1   0  19    2.69    7.56
  -1   0  19   11.34    7.19
   1   0  20  826.23   46.92
  -1   0  20  800.23   48.46
   1   0  21   12.82    9.71
  -1   0  21   12.02   10.61
  -1   0  22  622.96   46.08
   1   0  22  609.62   43.61
  -1   0  23    4.33    8.40
   1   0  23    9.27    8.58
  -1   0  24  232.22   30.51
   1   0  24  285.51   33.10
   1   0  25    3.30    7.32
  -1   0  25   -9.24   10.26
  -1   0  26   78.38   19.93
   1   0  26   53.25   16.07
   1   1   0    1.60    0.78
  -1  -1   0    1.28    0.85
   1  -1   1   95.67    4.70
   1  -1   1   96.92    6.20
  -1   1  -1   93.85    4.70
  -1   1  -1   99.21    6.28
   1   1  -1  100.47    5.40
  -1  -1   1  100.29    4.30
   1  -1   2  177.56    7.15
  -1  -1   2  167.50    7.63
   1   1  -2  169.76    7.67
   1  -1   2  166.67    9.11
  -1   1  -2  159.85    9.32
   1  -1   3    8.26    1.51
   1  -1   3    5.28    2.77
  -1   1  -3    8.14    2.26
   1   1  -3    6.43    1.68
  -1  -1   3    8.39    2.22
   1  -1   4  191.63   12.36
  -1   1  -4  201.14   11.10
  -1  -1   4  191.99    9.90
   1   1  -4  188.95    9.71
   1  -1   4  186.34    7.52
   1  -1   5   17.45    4.50
  -1   1   5   21.50    4.07
  -1   1  -5   25.65    4.02
   1  -1   5   23.94    3.29
  -1  -1   5   23.53    4.04
   1  -1   6  187.36   13.16
   1  -1   6  163.62    9.26
  -1   1   6  170.71   11.75
  -1  -1   6  163.53   10.90
   1   1   6  169.73    6.89
  -1   1   7   -1.01    2.70
  -1  -1   7    0.25    1.89
   1  -1   7    2.81    1.55
   1  -1   7    9.61    3.85
   1   1   7    3.12    1.50
   1   1   8  259.89   11.19
   1  -1   8  231.22   15.96
  -1  -1   8  253.30   15.62
   1  -1   8  243.99   13.83
  -1   1   8  246.10   15.96
   1  -1   9   27.23    5.66
  -1   1   9   31.09    6.22
   1  -1   9   26.24    5.15
   1   1   9   34.35    4.77
  -1  -1   9   33.25    6.47
  -1  -1  10  273.60   18.06
  -1   1  10  256.42   18.29
   1  -1  10  298.17   19.88
   1  -1  10  305.95   17.51
   1   1  10  254.75   13.90
   1  -1  11   12.62    4.63
   1  -1  11    8.19    4.62
   1   1  11   13.49    4.24
  -1   1  11   21.43    6.26
   1   1  11   19.45    5.33
  -1  -1  11   10.14    3.71
   1   1  12   89.64    9.61
   1  -1  12   90.70   12.30
  -1   1  12   83.06   11.68
  -1  -1  12  101.66   12.35
   1   1  12  101.32   12.46
   1  -1  12   98.25   11.83
   1  -1  13    6.37    5.30
  -1   1  13   -2.43    3.79
   1   1  13    4.27    2.68
   1  -1  13    4.36    3.75
   1   1  13    3.49    3.25
  -1  -1  13    9.42    5.50
   1  -1  14   90.57   12.06
  -1   1  14  100.42   13.93
  -1  -1  14   97.94   13.57
   1   1  14   85.47   12.47
   1   1  14   77.45   10.44
   1  -1  14   94.98   14.01
   1   1  15   26.76    7.03
   1  -1  15   18.57    6.53
   1  -1  15   22.06    7.23
   1   1  15   26.22    6.91
  -1   1  15   21.77    7.80
  -1  -1  15   18.39    8.49
  -1  -1  15   18.17    6.32
   1   1  16   96.94   14.50
   1  -1  16  110.08   14.55
  -1   1  16   96.24   14.60
  -1  -1  16  122.67   16.69
  -1  -1  16  109.69   16.03
   1  -1  16  110.54   16.60
  -1  -1  17   -1.76    4.16
   1  -1  17   -2.39    5.64
  -1   1  17    7.30    6.71
   1   1  17    4.77    6.58
  -1  -1  17   -2.08    5.09
   1  -1  17    3.01    6.02
   1  -1  18   75.80   13.89
  -1  -1  18   78.78   14.21
  -1  -1  18   61.82   13.99
   1   1  18   97.26   16.59
  -1   1  18   61.31   14.44
  -1  -1  19    8.50    7.48
   1  -1  19    1.22    4.36
   1   1  19   -7.62    5.95
  -1   1  19   -0.02    6.60
   1  -1  20  106.65   18.33
  -1  -1  20   91.73   17.78
  -1   1  20  124.24   21.40
   1   1  20  111.94   18.88
  -1   1  21    0.93    8.35
  -1  -1  21   -2.70    8.00
   1   1  21   12.96   10.68
   1  -1  21   27.51   11.01
   1   1  22  106.42   20.54
  -1  -1  22  140.66   22.58
   1  -1  22   93.46   18.57
  -1   1  22   82.39   17.64
  -1  -1  23   -1.51    7.05
  -1   1  23   -2.28    7.48
   1  -1  23    8.52    8.94
   1   1  23    8.79    7.61
   1   1  24   46.96   15.17
   1  -1  24   57.01   16.53
  -1  -1  24   71.53   17.80
  -1   1  24   32.58   13.97
   1  -1  25    8.10    8.06
  -1   1  25   11.81   10.01
  -1  -1  25  -15.51   12.75
   1   1  25    9.20    9.95
  -1   1  26   32.46   17.21
   1   1  26   20.57   12.30
  -1  -1  26   36.71   15.41
   1   1  27   10.26   13.34
   1  -2   0    3.06    2.07
  -1   2   0    1.64    1.95
  -1  -2   0    2.87    1.81
   1   2  -1  757.62   11.33
  -1  -2   1  753.19   11.10
  -1  -2  -1  698.66   16.35
   1  -2   1  758.49   22.89
  -1   2  -1  736.04   13.74
  -1   2  -1  749.11   22.93
  -1  -2  -2 1204.67   20.50
   1   2  -2 1210.92   23.23
   1  -2   2 1175.75   17.15
  -1   2  -2 1227.62   18.40
  -1   2  -2 1221.69   32.69
   1  -2   2 1181.82   31.77
   1   2   2 1177.45   18.76
  -1   2  -3  682.16   25.97
  -1  -2   3  716.65   18.91
   1   2  -3  706.23   18.66
   1  -2   3  643.98   25.08
   1  -2   3  702.65   15.14
   1  -2   3  696.24   12.86
  -1   2  -3  706.95   12.54
  -1   2  -4 2250.90   46.79
   1  -2   4 2298.08   26.81
   1   2  -4 2328.11   35.43
  -1   2  -4 2342.19   27.06
   1  -2   4 2185.46   49.17
  -1  -2   4 2292.05   36.18
  -1  -2   5   33.54    4.89
   1  -2   5   24.06    5.82
  -1   2  -5   29.92    3.49
  -1   2  -5   27.24    5.25
   1  -2   5   31.25    3.57
  -1   2  -6 3416.09   41.73
  -1  -2   6 3530.65   50.59
   1  -2   6 3419.18   65.53
  -1   2  -6 3568.88   56.16
   1  -2   6 3393.41   41.49
   1  -2   7  417.40   23.62
   1  -2   7  455.68   16.62
  -1  -2   7  448.96   19.14
  -1  -2   8 3006.02   53.06
   1  -2   8 2998.27   65.32
   1  -2   8 3031.76   46.58
   1  -2   9   79.10   11.17
  -1  -2   9   83.94    9.76
   1  -2   9   73.51    8.00
  -1   2   9   77.45   10.09
  -1  -2  10 1490.38   41.84
   1  -2  10 1491.30   49.32
   1  -2  10 1533.50   38.52
  -1   2  10 1487.90   44.72
   1   2  11  252.35   12.61
  -1  -2  11  243.74   18.00
  -1   2  11  245.22   19.20
   1  -2  11  284.63   22.62
   1  -2  11  266.17   17.22
  -1   2  12  318.78   22.74
   1  -2  12  357.85   20.89
  -1  -2  12  342.84   22.08
   1   2  12  348.10   16.10
   1  -2  12  354.35   26.28
  -1  -2  12  325.56   23.32
   1  -2  13   69.55    9.75
  -1  -2  13   50.32    9.13
   1   2  13   73.97    8.08
   1   2  13   67.21   11.73
  -1  -2  13   81.41   12.32
  -1   2  13   97.96   13.82
   1  -2  13   74.56   12.57
   1   2  14    3.43    2.73
   1  -2  14   16.29    6.04
  -1   2  14   -0.61    4.85
   1  -2  14   19.57    7.17
   1   2  14   12.32    5.87
  -1  -2  14   15.07    6.40
  -1  -2  14   20.65    6.28
   1  -2  15   69.31   12.92
   1  -2  15  100.53   13.02
  -1  -2  15   87.07   13.41
  -1   2  15   76.70   12.99
   1   2  15  105.11   11.12
   1   2  15   69.00   12.07
  -1  -2  15   94.39   14.66
   1   2  16  276.88   25.30
   1  -2  16  301.56   29.44
   1  -2  16  276.65   22.34
  -1  -2  16  285.04   24.84
  -1  -2  16  270.54   25.34
  -1   2  16  305.71   26.73
   1  -2  17   89.75   17.09
  -1  -2  17   83.64   14.88
   1  -2  17   63.50   11.78
   1   2  17   80.37   14.79
  -1   2  17   92.98   15.68
  -1  -2  17   87.82   15.72
  -1  -2  18  513.01   34.84
   1  -2  18  495.71   32.63
   1   2  18  473.68   35.16
  -1  -2  18  504.70   37.92
  -1   2  18  550.74   38.73
   1   2  19   41.14   11.59
  -1  -2  19   34.19   11.08
  -1  -2  19   48.77   13.59
   1  -2  19   96.32   15.67
  -1   2  19   37.82   12.74
   1  -2  20  607.36   39.44
  -1   2  20  577.93   43.40
  -1  -2  20  655.24   43.09
   1   2  20  589.50   42.27
  -1   2  21   20.46    8.69
   1   2  21   10.83    9.27
  -1  -2  21   18.68   10.20
   1  -2  21   12.81    7.89
  -1   2  22  473.61   41.77
   1  -2  22  437.47   35.54
   1   2  22  515.77   42.77
  -1  -2  22  437.25   37.83
   1   2  23    1.03    7.84
   1  -2  23    3.47    7.32
  -1  -2  23   29.28   12.93
  -1   2  23   15.02   12.48
  -1   2  24  228.05   31.31
   1  -2  24  255.47   29.73
   1   2  24  214.44   29.42
  -1  -2  24  276.62   32.63
  -1  -2  25   26.17   13.75
  -1   2  25   16.79   10.94
   1   2  25   -5.00    8.18
   1   2  26   53.09   15.72
  -1  -2  26   68.54   19.60
  -1   2  26   22.36   13.67
  -1  -3   0   -0.81    1.65
   1   3   0   -0.44    2.27
   1  -3   0   -1.15    2.31
  -1   3   0   -0.22    2.20
  -1   3  -1  573.82   24.32
   1   3  -1  567.85   10.70
   1   3   1  583.10   19.66
  -1  -3  -1  554.29   19.36
  -1   3   1  568.06   21.00
   1  -3   1  571.00   24.16
  -1  -3   1  550.91   20.11
  -1   3  -2  382.46   10.45
  -1   3  -2  370.10   21.52
  -1   3   2  408.55   17.29
   1   3   2  439.80   16.43
  -1  -3  -2  399.02   16.78
   1  -3   2  387.67   21.24
  -1  -3   2  363.10   16.98
  -1  -3   3   22.67    5.04
   1   3  -3   19.86    3.76
  -1  -3  -3   15.13    3.17
  -1   3  -3   15.31    2.42
   1   3   3   17.29    3.23
   1  -3   3   20.33    2.52
   1  -3   3   14.25    4.32
  -1   3  -3   15.04    5.41
  -1  -3   4   55.72    7.57
   1  -3   4   50.64    4.30
   1  -3   4   51.96    9.02
  -1  -3  -4   52.05    4.70
  -1   3  -4   57.30    4.68
   1   3   4   63.32    6.26
  -1   3  -5   11.03    2.34
  -1  -3   5   11.92    3.54
   1  -3   5    9.83    2.53
  -1  -3   5    8.89    3.79
   1   3   5    9.88    2.38
   1  -3   5   14.10    5.87
   1  -3   6  216.41   10.91
  -1   3  -6  229.83   11.20
  -1  -3   6  227.02   13.48
  -1  -3   6  204.65   15.45
   1   3   6  232.97   10.14
   1  -3   6  220.65   19.17
   1  -3   7   27.60    7.41
   1  -3   7   30.10    4.47
  -1  -3   7   32.35    5.50
  -1  -3   7   22.45    6.20
   1   3   7   28.09    3.29
   1   3   8  146.36    7.09
   1  -3   8  170.02   17.80
   1  -3   8  145.20   10.40
  -1  -3   8  152.16   12.55
  -1  -3   8  166.10   15.32
  -1  -3   9  121.78   11.74
   1  -3   9  111.24   14.63
  -1  -3   9  105.61   13.27
   1   3   9  115.67    6.38
   1  -3   9  118.78   10.22
  -1  -3  10  282.70   21.52
   1  -3  10  261.95   22.92
  -1  -3  10  273.77   18.41
   1  -3  10  265.13   16.22
  -1  -3  11   37.88    8.91
   1  -3  11   42.49    7.31
   1  -3  11   38.88   10.24
  -1  -3  11   40.05    7.95
  -1   3  12   96.94   13.19
   1  -3  12   81.40   10.21
  -1  -3  12   99.44   14.25
  -1  -3  12   85.15   11.53
   1  -3  12  103.24   15.36
   1  -3  13   35.13    6.86
   1   3  13   23.90    4.52
  -1   3  13   17.49    6.66
  -1  -3  13   26.43    8.56
  -1  -3  13   22.90    7.42
   1  -3  13   25.90    8.85
  -1   3  14    6.12    4.17
   1  -3  14   25.53    9.99
   1  -3  14   13.66    6.31
  -1  -3  14   11.13    4.79
   1   3  14    4.63    2.50
  -1  -3  14    3.45    3.86
   1  -3  15  110.47   18.65
  -1  -3  15   77.70   14.34
   1   3  15   98.43   14.86
  -1   3  15   95.68   15.50
  -1  -3  15   95.95   13.82
   1  -3  15   89.76   12.55
   1  -3  16   10.13    8.22
   1  -3  16   22.49    7.56
  -1  -3  16   24.53    8.81
  -1   3  16   10.20    7.27
  -1  -3  16   22.53   10.04
   1   3  16   16.82    7.89
  -1   3  17   15.42   10.40
   1  -3  17    3.07    7.69
  -1  -3  17   12.59    8.04
   1  -3  17   -4.52    5.68
  -1  -3  17    5.64    5.75
   1   3  17   12.08    8.00
  -1   3  18  108.59   18.67
   1  -3  18  103.39   16.64
   1  -3  18   69.26   16.52
  -1  -3  18   99.31   16.47
   1   3  18   90.89   16.70
  -1  -3  18   67.53   15.36
   1   3  19   17.13    8.89
   1  -3  19   22.94    8.22
  -1  -3  19   20.51    9.06
  -1  -3  19   19.73    9.41
  -1   3  19   32.36   12.25
   1  -3  20   84.80   15.70
  -1  -3  20   77.08   16.01
  -1  -3  20  105.95   20.71
   1   3  20  108.21   19.13
  -1   3  20   96.13   20.08
  -1   3  21    6.72    8.79
   1   3  21   -1.15    6.72
   1  -3  21    3.28    5.08
  -1  -3  21    7.01    7.59
  -1   3  22   84.70   20.03
   1   3  22   83.65   19.42
  -1  -3  22   62.52   14.93
   1  -3  22   69.72   15.09
   1  -3  23   22.32   10.97
  -1   3  23   12.70   10.23
   1   3  23   26.10   13.66
  -1  -3  23    5.82    7.76
  -1  -3  24   25.59   11.99
  -1   3  24   22.92   12.56
   1   3  24   18.32   12.02
  -1   3  25    4.20    7.88
  -1  -3  25   17.18    9.95
   1   3  25   11.63    9.34
  -1   3  26    8.13   11.19
  -1  -3  26   21.47   10.39
   1   3  26   19.32   11.04
   1   4   0    0.66    3.36
   1  -4   0    4.34    3.90
  -1  -4   0   -1.46    2.69
   1  -4   1  926.38   35.38
  -1  -4  -1  955.74   31.48
   1  -4  -1  964.20   32.21
   1   4   1  994.76   31.66
  -1  -4   1 1005.24   31.90
   1   4   2  666.22   25.40
   1  -4   2  607.00   30.19
  -1  -4   2  652.79   26.25
  -1   4  -2  653.77   14.40
  -1  -4  -2  615.46   25.01
   1   4   3  856.86   28.72
  -1   4   3  898.20   28.94
  -1   4  -3  899.40   16.76
   1  -4   3  841.61   36.45
  -1  -4  -3  834.00   27.47
  -1  -4   3  850.18   30.76
   1   4   4 1451.90   36.88
   1  -4   4 1475.48   21.08
  -1   4  -4 1366.44   26.61
   1  -4   4 1428.12   49.47
  -1  -4  -4 1494.81   32.93
  -1  -4   4 1406.39   40.81
   1  -4   5  157.24    7.69
   1   4   5  163.30   11.98
  -1  -4   5  150.87   14.17
  -1   4  -5  159.82    9.32
   1  -4   5  152.61   16.49
  -1   4  -6 2652.83   39.36
   1   4   6 2748.14   47.33
   1  -4   6 2645.01   35.55
  -1  -4   6 2554.27   59.34
   1  -4   6 2578.14   69.67
  -1  -4   7   34.23    7.48
  -1  -4   7   35.79    6.28
   1  -4   7   35.14    5.24
   1   4   7   38.66    5.33
   1  -4   7   39.78    9.93
   1  -4   8 1731.72   37.03
  -1  -4   8 1752.73   42.94
  -1  -4   8 1758.88   52.74
   1   4   8 1793.79   33.04
   1  -4   8 1784.05   60.74
   1   4   9   63.97    6.17
   1  -4   9   62.09   13.27
   1  -4   9   65.16    7.74
  -1  -4   9   52.53   10.13
  -1  -4   9   62.11    9.01
  -1  -4  10 1217.75   47.08
  -1  -4  10 1249.37   39.36
   1  -4  10 1221.73   34.67
   1  -4  10 1204.30   53.04
   1   4  10 1182.91   24.78
  -1  -4  11  639.51   35.56
   1   4  11  642.22   17.98
  -1  -4  11  678.85   30.39
   1  -4  11  659.42   27.02
   1  -4  11  727.38   42.32
   1  -4  12  139.68   19.64
  -1  -4  12  116.99   13.52
   1  -4  12  142.18   13.41
   1   4  12  112.80    7.56
  -1  -4  12  118.49   16.87
  -1  -4  13  528.06   29.19
  -1  -4  13  493.06   34.07
   1  -4  13  550.50   39.15
   1  -4  13  526.40   26.61
  -1  -4  14   13.77    7.89
  -1  -4  14   10.22    5.95
  -1   4  14   24.69    8.23
   1  -4  14    4.42    4.13
   1  -4  14   34.14   10.62
  -1   4  15  491.95   33.75
  -1  -4  15  446.10   29.65
   1  -4  15  511.73   40.68
  -1  -4  15  460.76   35.39
   1  -4  15  469.32   27.76
  -1  -4  16  208.12   24.78
  -1   4  16  220.41   23.88
  -1  -4  16  180.51   19.94
   1  -4  16  195.35   19.04
   1  -4  16  164.46   24.35
   1  -4  17  231.89   21.30
  -1  -4  17  196.36   21.54
   1   4  17  217.20   23.93
   1  -4  17  180.17   25.95
  -1  -4  17  190.37   25.24
  -1   4  17  252.07   26.39
  -1  -4  18  256.39   25.11
  -1  -4  18  296.17   31.77
   1  -4  18  301.43   25.27
  -1   4  18  271.49   27.93
   1   4  18  268.42   28.04
   1  -4  18  289.18   33.67
   1  -4  19   90.51   14.91
  -1   4  19   88.92   16.85
  -1  -4  19   94.52   16.83
   1   4  19  112.36   19.38
  -1  -4  19   64.49   16.63
  -1  -4  20  320.79   30.58
   1  -4  20  297.84   27.68
  -1  -4  20  266.42   33.23
   1   4  20  303.55   31.64
  -1   4  20  287.82   32.15
   1   4  21   -1.51    8.57
  -1   4  21    9.31    9.73
   1  -4  21    0.07    5.13
  -1  -4  21    8.99    8.50
   1  -4  22  294.11   28.85
   1   4  22  222.17   29.27
  -1   4  22  295.04   34.15
  -1  -4  22  292.56   30.81
  -1   4  23   31.90   14.85
  -1  -4  23   20.30   11.36
   1   4  23   -2.43    7.45
  -1   4  24  151.10   26.43
  -1  -4  24  165.63   25.00
   1   4  24  150.38   25.53
  -1   4  25   64.14   19.03
   1   4  25   44.96   17.06
  -1  -4  25   44.58   14.03
  -1  -4  26   57.11   17.76
   1   4  26   30.36   14.02
  -1  -5   0   -0.09    2.83
   1  -5   0   -1.97    4.76
  -1  -5  -1  344.47   21.62
   1  -5   1  344.53   23.92
   1  -5  -1  356.34   22.68
  -1  -5   1  329.32   21.27
   1  -5  -2  199.61   16.23
  -1  -5   2  180.86   16.01
  -1   5  -2  201.76    8.64
   1  -5   2  189.20   18.77
  -1  -5  -2  203.79   16.34
   1  -5   3  129.94   16.46
  -1   5  -3  137.69    6.70
   1   5   3  151.05   13.92
  -1  -5   3  159.03   15.36
  -1  -5  -3  131.93   12.79
  -1  -5  -4  216.10   15.17
   1   5   4  263.94   18.15
  -1  -5   4  234.75   18.67
   1  -5   4  260.54   22.88
  -1  -5  -5   43.21    6.36
   1  -5   5   51.65    4.10
   1   5   5   44.05    7.56
  -1  -5   5   41.07    8.36
   1  -5   5   51.83   11.16
  -1  -5   6  295.94   21.98
   1   5   6  334.05   19.43
   1  -5   6  298.87   10.96
   1  -5   6  322.83   26.64
   1  -5   7   34.49   10.06
   1  -5   7   35.35    4.23
   1   5   7   30.06    5.76
  -1  -5   7   35.45    8.34
  -1  -5   8   29.71    8.59
   1  -5   8   20.08    9.34
   1   5   8   17.66    4.51
  -1  -5   9   28.45    6.50
  -1  -5   9   24.09    8.84
   1  -5   9   18.51    8.16
   1   5   9   24.12    4.86
   1  -5  10  110.74   17.58
   1   5  10   89.00    9.01
  -1  -5  10  103.26   12.30
  -1  -5  10   81.86   13.50
   1  -5  10   94.75   10.28
   1  -5  11   67.37   14.61
  -1  -5  11   69.75   12.98
   1   5  11   56.36    6.66
   1  -5  11   68.19    9.30
  -1  -5  11   71.39   11.00
  -1  -5  12   49.29   12.13
   1  -5  12   37.63    7.39
  -1  -5  12   42.66    8.77
   1  -5  12   50.09   13.08
  -1  -5  13   96.38   13.47
  -1  -5  13  100.66   16.54
   1  -5  13  109.13   18.83
   1  -5  13  118.90   13.20
  -1  -5  14    5.09    3.96
   1  -5  14    7.55    7.82
   1  -5  14    5.92    4.01
  -1  -5  14    8.25    6.80
   1  -5  15  120.33   21.21
   1  -5  15  135.22   14.87
  -1  -5  15  130.93   15.82
  -1   5  15  151.60   20.38
  -1  -5  15  101.05   18.03
  -1   5  16   11.64    8.59
  -1  -5  16    8.37    7.05
   1  -5  16   17.33    9.48
  -1  -5  16   11.78    7.78
   1  -5  16    5.90    5.50
   1  -5  17   52.26   10.48
  -1  -5  17   50.21   15.52
  -1  -5  17   49.43   12.10
   1  -5  17   55.89   15.80
  -1   5  17   20.90    9.52
  -1  -5  18   32.31    9.80
   1  -5  18   28.08    9.32
  -1  -5  18   18.94   10.50
   1   5  18   29.56   11.53
   1  -5  18   40.15   15.40
  -1   5  18   27.02   10.80
   1  -5  19   10.12    7.59
  -1   5  19   20.49   11.58
  -1  -5  19    1.96    5.27
   1  -5  19    3.23    8.47
   1   5  19    2.14    6.65
  -1  -5  19    6.24    6.80
  -1  -5  20   32.84   11.94
  -1   5  20   49.22   15.13
  -1  -5  20   33.84   13.17
   1   5  20   28.14    9.99
   1  -5  20   52.92   12.18
   1   5  21    9.49    9.29
  -1   5  21   -1.05    6.95
  -1  -5  21   15.83    8.77
   1  -5  21   11.61    8.10
   1   5  22   40.69   14.13
  -1  -5  22   28.83   11.61
  -1   5  22   12.76   10.82
  -1  -5  23   -5.63   10.10
  -1   5  23   16.47    9.60
   1   5  23    8.22   10.83
  -1   5  24   31.71   16.18
   1   5  24   26.90   13.96
  -1  -5  24    9.81    8.00
  -1   5  25   20.86   14.13
  -1  -5  25   21.33   12.72
   1   5  25   24.33   13.06
  -1  -6   0    6.39    5.14
   1  -6   0    9.94    4.02
  -1  -6   1 1834.24   55.32
   1  -6   1 1802.99   58.99
   1  -6  -1 1745.35   54.65
  -1  -6  -1 1776.00   54.06
   1   6  -2  512.22   10.96
   1  -6   2  583.60   34.43
  -1  -6   2  522.85   29.55
  -1  -6  -2  547.12   29.02
   1  -6  -2  493.61   28.20
  -1   6  -3 1209.16   20.55
  -1  -6  -3 1210.03   42.42
   1  -6   3 1351.80   53.42
  -1  -6   3 1207.37   45.77
  -1  -6   4  843.10   39.19
  -1  -6  -4  810.49   33.02
   1  -6   4  871.92   44.49
  -1  -6  -5  518.87   24.91
  -1  -6   5  554.94   32.29
   1  -6   5  539.76   35.53
  -1  -6   6 1185.03   47.79
   1  -6   6 1373.52   57.65
   1  -6   6 1246.10   20.31
   1   6   7   22.44    6.10
   1  -6   7   27.69    8.34
   1  -6   7   22.58    3.09
  -1  -6   7   17.12    6.67
  -1  -6   8  531.24   33.65
   1   6   8  537.25   27.12
   1  -6   8  540.90   16.27
   1  -6   8  487.12   36.59
   1  -6   9  132.50   19.82
   1  -6   9  150.40    9.56
   1   6   9  155.66   14.20
  -1  -6   9  135.55   18.08
  -1  -6  10  446.44   32.76
   1  -6  10  408.79   34.77
   1   6  10  430.22   22.94
  -1  -6  11  460.55   34.19
   1  -6  11  554.42   41.13
   1  -6  12   56.96   13.77
  -1  -6  12   45.05   12.40
  -1  -6  13 1056.28   55.64
   1  -6  13  985.53   58.39
  -1  -6  13  996.47   42.11
  -1  -6  14   -2.37    5.89
  -1  -6  14    0.43    4.46
   1  -6  14    7.16    5.10
   1  -6  14    0.33    7.22
   1  -6  15  646.53   49.88
  -1  -6  15  683.68   47.85
  -1  -6  15  709.84   38.27
   1  -6  15  606.80   31.88
   1  -6  16   23.91    7.56
  -1  -6  16   38.93   10.64
  -1  -6  16   23.98    9.41
   1  -6  16   64.49   17.85
  -1  -6  17  359.11   37.24
  -1  -6  17  354.51   29.08
   1  -6  17  388.85   40.99
   1  -6  17  347.17   26.23
  -1   6  17  311.13   30.85
  -1  -6  18   87.83   15.07
  -1  -6  18  132.44   23.37
   1  -6  18  127.47   17.45
   1  -6  18  134.32   24.54
  -1   6  18  126.78   19.91
  -1   6  19   83.43   18.22
  -1  -6  19  105.65   17.68
   1  -6  19  129.33   17.63
   1   6  19  108.96   19.00
  -1  -6  19  126.35   24.49
   1  -6  19  115.87   24.82
  -1  -6  20  116.31   24.02
  -1   6  20  153.28   25.05
   1  -6  20  140.76   19.22
  -1  -6  20  122.96   19.07
   1   6  20   88.27   18.63
  -1  -6  21    4.85    7.76
   1   6  21   -4.98    9.27
  -1  -6  21    3.64   10.89
  -1   6  21  -14.41   10.66
   1   6  22  155.67   25.58
  -1   6  22  155.10   26.14
  -1  -6  22  141.15   22.19
  -1   6  23   63.29   18.67
  -1  -6  23   39.70   15.32
   1   6  23   28.62   14.94
  -1  -6  24   59.90   16.35
  -1   6  24   34.02   14.00
   1   6  24   76.22   19.85
   1   6  25   66.97   20.13
   1  -7   0   -9.81    6.33
  -1  -7   0    1.21    3.78
  -1  -7   1  317.93   25.76
   1  -7  -1  269.96   23.34
  -1  -7  -1  300.08   23.72
   1  -7   1  367.09   29.09
   1  -7  -2   24.21    8.50
   1  -7   2    6.08    4.80
  -1  -7   2   29.83    8.48
  -1  -7  -2   12.89    5.82
  -1   7  -3  181.11    8.34
   1  -7   3  185.73   21.21
  -1  -7   3  156.31   18.57
  -1  -7  -3  166.95   16.98
   1  -7   4   88.28   15.25
  -1  -7   4   65.10   12.09
  -1  -7  -4   62.96   10.45
   1  -7   5   74.32   14.38
  -1  -7  -5   81.83   11.64
  -1  -7   5   62.41   12.11
  -1  -7   6   36.87   10.01
   1  -7   6   46.26   12.46
   1  -7   7    6.44    4.75
  -1  -7   7   -2.42    6.88
   1  -7   8    2.19    1.42
  -1  -7   8   -8.34    7.43
   1  -7   8   11.85    9.33
   1  -7   9   12.65    9.46
  -1  -7   9    5.55    7.21
   1  -7   9    2.10    1.76
   1  -7  10   38.77   12.09
  -1  -7  10   34.33   12.06
   1  -7  11  134.41   21.53
  -1  -7  11  132.50   20.24
   1  -7  12   35.17   12.86
  -1  -7  12   13.92    8.40
   1  -7  13  148.99   24.01
  -1  -7  13  120.84   19.91
   1  -7  14    9.15    7.34
  -1  -7  14   -2.26    8.20
  -1  -7  15  144.54   23.76
   1  -7  15  206.03   29.29
   1  -7  16   -4.96    9.12
  -1  -7  16   -9.30    9.92
   1  -7  17   86.02   22.79
  -1  -7  17   34.93   13.75
  -1  -7  18   10.67   10.80
  -1   7  18   10.88    7.70
   1  -7  18   -0.91    7.24
  -1   7  19    0.06    9.67
   1  -7  19   22.21   13.96
  -1  -7  19   14.49   12.60
   1   7  20   15.53   12.09
   1  -7  20   34.41   16.11
  -1  -7  20   19.97   13.42
  -1   7  20   30.22   14.15
   1   7  21   -0.47    8.09
  -1  -7  21  -11.55   15.12
  -1   7  21    4.93    7.79
   1   7  22   17.86   12.61
  -1   7  22   -2.33   10.12
   1   7  23   17.92   14.13
  -1   7  23    9.62    8.51
   1   7  24   -7.40    9.27
  -1   7  24  -10.04   10.16
  -1  -8   0    6.40    5.34
   1  -8   0   -2.51    5.58
   1  -8   1 1959.20   70.04
  -1  -8   1 1969.15   67.66
   1  -8  -1 1986.09   67.14
  -1  -8  -1 2001.50   65.22
   1  -8  -2   81.57   13.73
   1  -8   2  117.27   18.11
  -1  -8  -2  104.06   14.90
  -1  -8   2  100.68   15.54
  -1  -8  -3 1497.37   54.94
   1  -8  -3 1441.21   54.94
  -1  -8   3 1442.91   59.05
  -1   8  -3 1385.71   24.14
   1  -8   3 1460.42   62.54
   1  -8   4  174.80   22.38
  -1  -8   4  204.38   22.93
  -1  -8  -4  228.92   21.33
   1  -8   5  517.88   38.30
  -1  -8   5  473.62   35.23
  -1  -8  -5  486.03   29.61
  -1  -8  -6  251.93   20.63
  -1  -8   6  247.42   25.50
   1  -8   6  310.90   30.16
  -1  -8   7   12.67    7.26
   1  -8   7   18.68    7.01
  -1  -8   8   53.07   12.04
   1  -8   8   31.63   10.95
  -1  -8   9  144.33   20.44
   1  -8   9  175.49   24.56
  -1  -8  10   41.06   11.12
   1  -8  10   57.49   15.45
   1  -8  11  328.39   34.07
  -1  -8  11  379.40   35.27
  -1  -8  12   -7.41    7.64
   1  -8  12   10.00    9.07
  -1  -8  13  981.60   59.10
   1  -8  13  992.41   61.82
  -1  -8  14    0.08    7.52
   1  -8  14   10.02    9.27
   1  -8  15  725.67   55.54
  -1  -8  15  700.40   53.24
   1  -8  16    4.70    9.76
  -1  -8  16    0.62    7.47
  -1  -8  17  467.81   46.85
   1  -8  17  461.63   46.79
  -1  -8  18   15.32    9.67
   1  -8  18   30.38   14.79
  -1  -8  19  136.28   28.22
  -1   8  19  136.20   23.91
   1  -8  19  176.94   31.95
  -1   8  20   39.01   14.15
   1  -8  20   46.33   19.51
  -1  -8  20   19.12   11.51
   1   8  21  -11.84   12.19
  -1   8  21   14.93    9.25
  -1  -8  21    6.71   14.31
   1   8  22   16.94   10.26
  -1   8  22   29.70   12.27
   1   8  23   28.86   13.05
  -1   8  23   44.64   17.26
  -1  -9   0    1.67    5.57
   1  -9   0    6.91    6.56
   1  -9   1  509.66   37.66
   1  -9  -1  493.54   35.24
  -1  -9   1  450.63   33.92
  -1  -9  -1  446.17   32.57
   1  -9  -2   -1.85    4.70
   1  -9   2    8.16    7.17
  -1  -9   2    2.41    5.89
  -1  -9  -2   11.79    7.07
  -1   9  -3  187.65    9.20
   1  -9  -3  157.79   19.98
   1  -9   3  193.94   24.21
  -1  -9   3  172.90   22.98
  -1  -9  -3  174.25   20.19
  -1  -9  -4   -0.51    3.51
   1  -9   4    6.51    9.39
  -1  -9   4   -4.57    4.69
  -1  -9   5   34.11   11.29
   1  -9   5   35.81   11.32
  -1  -9  -5   34.29    8.87
  -1  -9  -6    5.81    5.59
   1  -9   6    2.20    5.93
  -1  -9   6    5.25    5.93
   1  -9   7    2.16    8.20
  -1  -9   7    8.72    7.69
   1  -9   8   11.69   11.16
  -1  -9   8   12.26    9.58
   1  -9   9   19.46    7.36
  -1  -9   9   45.78   14.18
  -1  -9  10    0.07    6.64
   1  -9  10    9.00    8.10
   1  -9  11   87.24   18.59
  -1  -9  11   70.68   17.89
   1  -9  12   20.96   12.46
  -1  -9  12   11.16   11.25
   1  -9  13  117.33   22.61
  -1  -9  13  136.66   25.55
  -1  -9  14    4.21    7.30
   1  -9  14    5.11   10.59
  -1  -9  15   83.52   20.40
   1  -9  15   74.76   21.29
  -1  -9  16   38.47   17.18
   1  -9  16    0.85    8.77
   1  -9  17   71.37   22.86
  -1  -9  17   43.62   16.51
   1  -9  18    9.15   10.01
  -1  -9  18   18.89   12.83
  -1   9  19    5.30    9.03
  -1  -9  19    6.61    9.94
   1  -9  19    6.48   10.63
  -1   9  20   15.66   11.98
   1  -9  20    9.60   12.51
  -1  -9  20    1.56   11.30
  -1  -9  21   19.85   15.44
  -1   9  21    4.38    9.62
  -1   9  22   22.54   13.33
   1   9  22   -3.84    7.68
  -1  -9  22   11.55   13.26
   1   9  23   -5.79   12.03
  -1 -10   0    5.28    8.03
   1 -10   0    8.51    7.07
   1 -10   1 1483.84   66.53
   1 -10  -1 1403.83   62.30
  -1 -10  -1 1527.10   63.05
  -1 -10   1 1437.15   63.15
   1 -10  -2   36.98   11.87
  -1 -10  -2   55.10   12.76
  -1 -10   2   45.12   12.31
   1 -10   2   26.45   10.04
  -1 -10   3 1119.07   57.45
  -1  10  -3 1077.41   22.49
  -1 -10  -3 1153.75   53.71
   1 -10  -3 1083.88   53.80
   1 -10   3 1231.72   62.23
  -1 -10   4    6.14    5.33
   1 -10   4   22.08   11.40
  -1 -10  -4   15.13    8.23
  -1 -10   5  273.56   30.61
  -1 -10  -5  250.58   24.13
   1 -10   5  276.20   30.40
   1 -10   6    4.48    7.15
  -1 -10  -6    8.68    5.56
  -1 -10   6    3.47    6.91
   1 -10   7   24.92   11.33
  -1 -10   7   13.19    7.93
  -1 -10   8    9.21    6.43
   1 -10   8    3.45    6.79
   1 -10   9  124.68   22.31
  -1 -10   9  125.21   22.14
   1 -10  10   23.63   13.53
  -1 -10  10    5.99    8.34
  -1 -10  11  477.65   44.38
   1 -10  11  484.05   44.47
  -1 -10  12    5.21    8.60
   1 -10  12   -0.01    8.27
   1 -10  13  789.15   58.64
  -1 -10  13  753.58   57.55
   1 -10  14   18.90   12.87
  -1 -10  14    0.66    8.57
  -1 -10  15  684.87   57.30
   1 -10  15  612.83   54.27
   1 -10  16   14.20   14.39
  -1 -10  16    6.48    9.31
  -1 -10  17  337.04   43.49
   1 -10  17  427.82   46.92
   1 -10  18   19.10   13.27
  -1 -10  18    8.41   11.10
   1 -10  19  111.55   27.79
  -1 -10  19   92.32   24.76
   1 -10  20   -7.92    8.72
  -1  10  20   12.64   11.22
  -1 -10  20   -8.89   12.26
  -1 -10  21    7.18   14.58
   1 -10  21    4.54   22.14
  -1  10  21    4.96    8.24
  -1  10  22   -9.22    8.25
  -1 -10  22    6.02   17.34
   1  10  22   -9.48   10.75
  -1 -11   0    5.16    6.21
   1 -11   0    7.78    9.23
  -1 -11   1  221.68   26.47
  -1 -11  -1  281.44   29.09
   1 -11   1  298.27   31.09
   1 -11  -1  254.57   28.17
  -1 -11  -2   23.66    9.81
   1 -11   2   19.25    9.30
  -1 -11   2   35.48   11.70
   1 -11  -2   31.76   11.60
  -1  11  -2   18.69    3.99
   1 -11  -3  144.30   21.16
  -1  11  -3  115.55    7.45
  -1 -11  -3  140.79   19.75
  -1 -11   3  118.69   20.24
   1 -11   3  163.70   24.57
  -1 -11   4   -1.65    5.87
  -1 -11  -4    2.77    4.55
   1 -11   4   -3.91    5.23
  -1 -11  -5   18.74    8.25
   1 -11   5   18.17    8.62
  -1 -11   5   24.26   11.20
  -1 -11  -6   23.18    9.12
  -1 -11   6   25.72    9.96
   1 -11   6   34.48   12.71
  -1 -11   7    6.82    6.30
   1 -11   7    8.57    8.86
   1 -11   8    3.22   10.05
  -1 -11   8    8.96    7.12
   1 -11   9   67.03   17.16
  -1 -11   9   60.48   17.80
  -1 -11  10   -1.26    8.54
   1 -11  10   17.65   11.53
   1 -11  11   24.98   11.25
  -1 -11  11   41.04   16.27
   1 -11  12    8.50   12.30
  -1 -11  12  -13.18   12.19
   1 -11  13  146.42   27.21
  -1 -11  13  127.24   24.51
  -1 -11  14   13.18   11.75
   1 -11  14    5.36   12.42
  -1 -11  15   67.22   20.36
   1 -11  15   90.80   23.16
   1 -11  16    9.46   10.21
  -1 -11  16    6.27   11.28
  -1 -11  17   23.16   14.73
   1 -11  17   45.94   18.69
  -1 -11  18   24.33   16.16
   1 -11  18    4.14    8.72
   1 -11  19    2.97   10.10
  -1 -11  19   23.09   16.21
  -1 -11  20    2.60   12.20
   1 -11  20    5.07   13.27
   1 -11  21   -4.88   12.46
  -1  11  21   22.54   13.34
  -1 -11  21    6.35    9.70
  -1 -11  22   -6.05   17.25
  -1 -12   0   -2.05    7.34
   1 -12   0    6.44    8.62
   1 -12  -1  843.47   52.75
   1 -12   1  844.32   54.36
  -1 -12   1  873.17   53.60
  -1 -12  -1  803.65   50.34
  -1 -12  -2   54.47   14.45
   1 -12   2   70.51   15.82
  -1  12  -2   52.61    6.30
   1 -12  -2   48.99   13.66
  -1 -12   2   68.08   16.01
   1 -12   3  568.08   45.51
  -1 -12  -3  629.96   43.69
   1 -12  -3  609.72   44.09
  -1 -12   3  610.02   46.30
   1 -12   4   99.32   19.68
  -1 -12  -4   89.51   16.13
  -1 -12   4   93.06   18.97
  -1 -12  -5  104.35   17.94
   1 -12   5  135.17   23.07
  -1 -12   5  107.75   20.83
   1 -12   6  183.15   27.69
  -1 -12  -6  190.92   23.05
  -1 -12   6  189.57   28.38
  -1 -12   7   -8.10    8.84
   1 -12   7   20.32   12.56
   1 -12   8  115.13   22.20
  -1 -12   8   81.76   16.66
  -1 -12   9  132.35   25.00
   1 -12   9  175.91   28.13
   1 -12  10   78.36   19.82
  -1 -12  10   65.77   19.60
   1 -12  11  340.81   40.03
  -1 -12  11  379.76   42.58
  -1 -12  12   33.89   15.06
   1 -12  12   19.86   13.60
  -1 -12  13  491.98   50.39
   1 -12  13  513.64   50.50
   1 -12  14   16.95   12.72
  -1 -12  14    1.76   13.49
  -1 -12  15  485.02   51.52
   1 -12  15  408.86   47.13
  -1 -12  16    6.49   10.32
   1 -12  16   13.51   14.97
  -1 -12  17  229.22   36.69
   1 -12  17  215.30   35.43
  -1 -12  18   23.92   16.91
   1 -12  18    6.21   10.19
   1 -12  19   57.75   20.91
  -1 -12  19   25.04   17.06
   1 -12  20   16.28   12.52
  -1 -12  20    9.87   12.19
  -1 -12  21   13.14   14.01
   1 -12  21   -0.21   11.29
  -1 -12  22   42.23   20.92
  -1 -13   0    2.40    6.72
   1 -13   0    6.70    6.34
   1 -13   1   93.41   19.73
   1 -13  -1  100.94   20.62
  -1 -13  -1  112.92   20.05
  -1 -13   1  132.52   22.63
   1 -13  -2   26.42   11.78
  -1 -13   2   23.50   11.62
   1 -13   2   26.31   12.35
  -1 -13  -2   24.59   10.98
  -1 -13  -3   90.68   18.10
   1 -13   3   84.82   19.00
  -1 -13   3   87.39   18.96
  -1 -13  -4    9.30    6.68
   1 -13   4    4.96    6.75
  -1 -13   4    9.58   10.69
   1 -13   5    9.32    8.88
  -1 -13   5    4.50   10.31
  -1 -13  -5    3.26    5.55
   1 -13   6   31.70   13.75
  -1 -13   6   12.60    8.98
  -1 -13   7   12.43    9.78
   1 -13   7   -5.12    9.69
  -1 -13   8    6.88   10.24
   1 -13   8   33.24   14.15
  -1 -13   9   36.17   13.79
   1 -13   9   11.20    8.51
   1 -13  10   27.88   14.11
  -1 -13  10   37.29   15.53
   1 -13  11   74.96   21.60
  -1 -13  11   22.79   10.86
   1 -13  12   -2.92    9.62
  -1 -13  12   11.95   10.92
   1 -13  13   63.04   19.35
  -1 -13  13   79.35   21.98
   1 -13  14   27.28   17.72
  -1 -13  14   24.38   12.43
   1 -13  15   53.47   20.05
  -1 -13  15   64.18   22.83
  -1 -13  16   14.83    8.64
   1 -13  16   12.88   11.57
  -1 -13  17   19.49   11.91
   1 -13  17   33.31   18.70
   1 -13  18   13.04   16.84
  -1 -13  18   11.96   13.61
   1 -13  19   26.08   16.40
  -1 -13  19   38.91   20.68
   1 -13  20    1.84   10.87
  -1 -13  20   38.39   19.83
   1 -13  21   51.56   28.99
  -1 -14   0    8.36    8.51
   1 -14   0   11.80   10.25
  -1 -14  -1  409.32   38.44
   1 -14   1  376.08   38.40
  -1 -14   1  369.06   38.29
   1 -14  -1  443.40   41.49
   1 -14  -2   68.24   17.02
   1 -14   2   42.42   14.14
  -1 -14  -2   59.10   16.83
  -1 -14   2   57.95   16.92
   1 -14   3  248.85   32.22
  -1 -14   3  182.34   27.83
  -1 -14  -3  205.10   26.88
   1 -14   4  101.55   21.45
  -1 -14   4  100.55   21.07
  -1 -14  -4  120.77   21.01
  -1 -14   5   53.30   18.12
  -1 -14  -5   61.79   16.08
   1 -14   5   65.30   18.95
   1 -14   6  305.42   36.57
  -1 -14   6  327.70   38.39
  -1 -14   7   36.75   15.84
   1 -14   7   13.25   11.99
   1 -14   8  273.38   36.21
  -1 -14   8  218.52   32.73
  -1 -14   9  164.71   28.51
   1 -14   9  144.56   27.47
  -1 -14  10  224.22   33.85
   1 -14  10  189.21   32.63
   1 -14  11  101.83   23.11
  -1 -14  11  150.84   28.65
   1 -14  12  128.40   27.19
  -1 -14  12   55.79   17.82
  -1 -14  13  249.36   37.68
   1 -14  13  243.40   36.58
  -1 -14  14   28.89   18.84
   1 -14  14   21.70   14.57
   1 -14  15  219.23   37.52
  -1 -14  15  207.52   36.04
   1 -14  16   21.75   18.16
  -1 -14  16   21.24   15.59
  -1 -14  17   73.94   22.06
   1 -14  17  110.59   28.58
  -1 -14  18   55.05   23.25
   1 -14  18   63.83   21.95
   1 -14  19   63.06   24.52
   1 -15   0    0.66    6.19
  -1 -15   0   15.89   12.30
   1 -15   1   57.58   17.93
   1 -15  -1   36.68   15.43
  -1 -15  -1   51.75   16.67
  -1 -15   1   70.09   18.22
  -1 -15  -2    5.48   10.42
   1 -15   2   -1.79    7.77
  -1 -15   2   -3.74    7.31
  -1 -15  -3   25.73   11.63
  -1 -15   3   57.74   18.54
   1 -15   3   36.89   15.05
  -1 -15   4   38.11   14.51
   1 -15   4   47.73   16.56
  -1 -15  -4   36.35   12.84
   1 -15   5   -6.96    9.25
  -1 -15   5   15.18   10.88
  -1 -15  -5   24.35   11.56
  -1 -15   6   73.64   20.85
   1 -15   6   56.53   16.90
   1 -15   7    0.64    8.33
  -1 -15   7   -4.30    8.94
   1 -15   8    8.31    8.89
  -1 -15   8   56.10   17.94
   1 -15   9    9.58   11.17
  -1 -15   9    5.17   11.39
   1 -15  10   28.54   14.00
  -1 -15  10   68.84   21.18
  -1 -15  11   38.20   16.62
   1 -15  11   43.24   18.53
   1 -15  12   -4.36   11.41
  -1 -15  12    7.22    7.94
  -1 -15  13   24.83   15.79
   1 -15  13    5.00    9.37
   1 -15  14   18.46   14.68
  -1 -15  14   11.69   14.42
   1 -15  15   20.26   15.19
  -1 -15  15   13.17   12.61
   1 -15  16   -0.59    9.40
  -1 -15  16    7.54   10.24
  -1 -15  17   17.77   14.71
   1 -15  17   57.79   23.23
  -1 -16   0   17.09   13.05
   1 -16   0   17.50   12.78
   1 -16  -1  172.46   28.58
  -1 -16   1  145.55   25.74
  -1 -16  -1  168.51   26.88
   1 -16   1  161.73   27.74
  -1 -16   2  112.35   23.59
  -1 -16  -2   68.96   19.23
   1 -16   2   65.30   17.26
  -1 -16  -3   76.30   19.83
  -1 -16   3   59.55   19.56
   1 -16   3   63.28   18.67
  -1 -16   4  147.46   26.69
   1 -16   4  144.69   27.26
  -1 -16  -4  184.15   28.03
   1 -16   5   33.85   15.85
  -1 -16   5   19.89   12.81
  -1 -16   6  331.17   41.89
   1 -16   6  347.74   42.11
  -1 -16   7   10.39   12.48
   1 -16   7   20.20   14.27
   1 -16   8  205.94   34.93
  -1 -16   8  332.05   42.85
   1 -16   9   52.98   18.48
  -1 -16   9   38.71   17.92
   1 -16  10  152.66   31.76
  -1 -16  10  221.78   36.66
  -1 -16  11   56.86   18.53
   1 -16  11   23.03   15.50
  -1 -16  12   62.08   21.15
   1 -16  12   38.45   18.04
   1 -16  13   53.35   19.61
  -1 -16  13   54.14   20.59
   1 -16  14    5.57   13.91
  -1 -16  14   16.07   16.58
   1 -16  15  104.28   28.34
  -1 -16  15   73.27   26.37
   1 -17   0    1.93   10.32
  -1 -17   0   -4.61    8.71
   1 -17   1   24.18   11.86
  -1 -17  -1   -6.02   10.90
  -1 -17   1    9.11    8.28
  -1 -17  -2   19.92   12.23
   1 -17   2   27.90   16.26
  -1 -17   2    4.94    9.93
  -1 -17   3   -0.48   10.08
   1 -17   3   38.68   17.69
  -1 -17  -3   20.62   12.16
  -1 -17   4   60.75   20.23
   1 -17   4   51.82   19.70
   1 -17   5   10.78   12.06
  -1 -17   5   12.27   11.34
   1 -17   6   55.49   17.79
  -1 -17   6   36.02   15.62
   1 -17   7    6.06   11.95
  -1 -17   7   24.93   16.57
  -1 -17   8   23.15   11.54
   1 -17   8   41.04   17.47
   1 -17   9   19.34   14.48
  -1 -17   9   17.07   14.30
  -1 -17  10   -7.53   13.08
   1 -17  10   15.42   12.85
   1 -17  11   26.72   17.76
  -1 -17  11   34.75   18.55
   1 -17  12   15.79   14.39
  -1 -17  12   30.14   16.87
   1 -17  13   -2.75    9.88
  -1 -18   0   16.37   14.25
   1 -18   1   23.51   14.91
  -1 -18  -1   36.70   15.16
  -1 -18  -2   30.90   14.43
  -1 -18   2   37.76   18.02
   1 -18   2   31.61   14.92
  -1 -18   3   15.81   15.63
  -1 -18  -3   13.18   12.57
   1 -18   3    4.13   10.12
  -1 -18   4  210.65   34.52
   1 -18   4  185.09   33.27
  -1 -18   5    7.19   11.88
   1 -18   5   32.44   19.36
  -1 -18   6  259.22   39.11
   1 -18   6  282.30   40.14
   1 -18   7   16.69   14.92
  -1 -18   7   40.81   19.36
  -1 -18   8  226.92   37.71
   1 -18   8  197.02   35.13
   1 -18   9    8.16   13.26
  -1 -18   9   56.49   22.48
  -1 -18  10  174.84   34.49
   1 -18  10  180.16   34.56
  -1 -19   0   14.24   13.70
  -1 -19   1  -11.20    8.67
  -1 -19  -1   37.56   18.41
   1 -19   2   23.38   15.63
  -1 -19   2   39.90   15.77
  -1 -19  -2   22.75   13.66
  -1 -19   3    6.04   13.02
   1 -19   3   11.89   13.97
  -1 -19   4   31.33   18.75
   1 -19   4   39.25   17.34
   1 -19   5   -0.64    9.94
  -1 -19   5   26.96   17.40
  -1 -19   6   86.39   25.40
   1 -19   6   66.56   20.62
  -1 -20   0    9.93   14.09
  -1 -20   1    8.51   14.59
  -1 -20  -1  -10.87   11.49
   2   0   0 3365.93   29.14
  -2   0   0 3240.65   36.41
   2   0   0 3374.40   37.11
  -2   0  -1    1.36    1.64
  -2   0   1    0.25    1.31
   2   0   1   -1.57    1.61
   2   0  -1    0.93    0.99
  -2   0   2 2476.54   31.57
   2   0   2 2480.02   35.02
   2   0  -2 2611.14   31.79
   2   0  -3    0.84    1.44
  -2   0   3    0.47    1.14
  -2   0  -4 2403.49   32.92
  -2   0   4 2308.62   37.21
  -2   0   5   -0.20    1.89
  -2   0  -5    1.54    1.64
  -2   0  -6  159.95    8.57
   2   0   6  156.41    8.55
  -2   0   6  143.03   10.90
   2   0   7    3.19    1.97
  -2   0   7   -0.02    2.93
  -2   0   8   12.51    4.40
   2   0   8   26.48    5.24
   2   0   9    1.47    2.65
  -2   0   9    1.19    2.78
   2   0  10  778.17   28.30
  -2   0  10  760.74   31.85
   2   0  10  797.32   28.49
   2   0  11    3.26    3.81
   2   0  11    0.75    2.38
  -2   0  11    2.56    5.12
  -2   0  12  824.57   36.68
   2   0  12  790.46   31.94
   2   0  12  745.99   30.69
   2   0  13    4.20    4.18
  -2   0  13   -6.39    5.54
   2   0  13    6.33    5.29
   2   0  14  852.58   36.02
  -2   0  14  868.14   40.52
   2   0  14  810.47   35.97
   2   0  15    0.47    4.67
  -2   0  15    8.13    8.00
   2   0  15    2.19    4.49
  -2   0  16  677.57   39.73
   2   0  16  596.23   33.22
   2   0  17   -0.53    5.47
  -2   0  17   -7.53    7.50
  -2   0  18  284.70   27.88
   2   0  18  310.98   27.06
  -2   0  19    8.44    7.12
   2   0  19    2.70    5.77
  -2   0  19   -4.61    6.21
  -2   0  20  117.57   19.87
   2   0  20   53.73   12.08
  -2   0  21    4.22    7.59
   2   0  21    7.36    8.72
  -2   0  22    9.03    9.00
   2   0  22   17.90   10.45
   2   0  23   -3.07    6.13
  -2   0  23    9.71    8.50
  -2   0  24   49.66   16.61
   2   0  24   99.07   19.71
  -2   0  25   -0.63   10.13
  -2   0  26  198.06   31.12
   2   1   0 1911.57   27.61
  -2   1   0 1821.58   28.81
   2  -1   0 1883.09   18.63
  -2  -1   0 1877.59   27.31
  -2   1   0 1835.67   18.81
   2   1  -1   14.14    2.47
   2   1  -1   18.08    2.86
  -2  -1  -1   16.98    3.00
   2   1   1   17.74    3.11
   2  -1  -1   18.22    2.36
  -2   1   1   16.90    2.42
  -2  -1   1   17.63    2.86
   2  -1   1   18.79    2.84
  -2   1  -1   15.57    2.91
  -2  -1   2 1888.80   30.04
  -2   1  -2 1735.47   29.23
   2  -1  -2 1810.92   26.29
   2  -1   2 1818.17   28.87
   2   1  -2 1819.91   29.21
  -2   1   2 1828.10   26.87
   2   1  -3  343.17   13.36
   2  -1   3  340.43   13.29
  -2  -1   3  324.48   13.49
  -2   1   3  316.36   12.80
   2  -1  -3  340.85   12.83
  -2   1  -3  322.40   14.20
  -2  -1   4 1398.26   29.77
  -2   1  -4 1491.86   33.78
   2  -1   4 1393.46   28.88
  -2   1   4 1443.51   30.00
  -2   1   5  120.86    9.44
   2  -1   5  111.77    9.11
  -2  -1   5  106.90    8.62
  -2   1  -5   94.99    9.15
  -2  -1   6  203.90   12.99
   2  -1   6  194.57   13.21
   2  -1   6  198.28    9.70
  -2   1   6  196.87   13.13
  -2   1  -6  216.67   13.42
  -2  -1   7   25.18    5.34
  -2   1   7   21.26    4.69
   2  -1   7   27.16    5.55
   2  -1   7   19.20    3.43
  -2   1  -7   23.10    4.46
   2  -1   8    2.17    3.62
  -2  -1   8    3.31    3.06
  -2   1   8    4.49    3.38
   2   1   8    3.15    1.09
   2  -1   8    3.27    2.25
  -2   1   9   21.99    5.67
  -2  -1   9   28.28    6.16
   2   1   9   19.41    2.84
   2  -1   9   16.36    3.68
   2  -1   9   18.93    5.27
   2  -1  10  167.99   15.91
  -2  -1  10  180.18   15.40
   2   1  10  163.57    9.54
  -2   1  10  179.17   15.69
   2  -1  10  181.21   13.03
  -2  -1  11    0.70    3.26
   2  -1  11    4.40    2.58
   2   1  11    6.94    2.72
   2  -1  11    6.92    3.84
  -2   1  11   11.33    5.57
  -2   1  12  793.68   36.35
   2   1  12  779.30   24.70
  -2  -1  12  780.04   34.86
   2  -1  12  779.46   30.57
   2  -1  12  763.32   36.36
   2  -1  13    1.62    3.23
  -2   1  13    8.32    5.82
   2  -1  13    1.17    3.91
   2   1  13    4.54    3.15
  -2  -1  13    2.08    3.74
   2   1  13    2.03    5.35
  -2   1  14  573.74   33.94
   2  -1  14  562.00   29.32
  -2  -1  14  580.45   32.90
   2   1  14  574.58   23.63
   2  -1  14  490.36   31.68
   2   1  14  572.46   31.15
   2  -1  15    8.68    7.31
  -2  -1  15   -7.04    5.09
   2   1  15    0.05    3.75
   2  -1  15   -0.67    3.45
  -2   1  15   -2.15    5.09
  -2  -1  16  738.99   40.16
   2   1  16  702.17   37.85
   2  -1  16  709.42   40.00
  -2   1  16  707.28   40.62
   2  -1  16  730.19   36.47
  -2  -1  17    2.88    4.84
   2   1  17    2.43    4.82
   2  -1  17   11.52    6.93
  -2   1  17    6.65    7.78
   2   1  18  110.79   16.83
  -2   1  18  127.69   19.37
   2  -1  18  135.93   17.55
  -2  -1  18  139.85   19.65
  -2  -1  18  131.66   18.36
  -2  -1  19    8.82    7.45
  -2  -1  19   -9.04    7.59
   2   1  19   -3.56    5.34
   2  -1  19   17.30    8.05
  -2   1  19   13.82    8.58
  -2  -1  20   40.56   12.17
   2  -1  20   42.66   10.75
  -2   1  20   35.32   13.12
   2   1  20   39.48   12.47
  -2   1  21    5.73    8.77
   2  -1  21    6.01    6.79
  -2  -1  21   12.09    9.56
   2   1  21    3.87    6.46
  -2   1  22   -1.56   11.58
   2  -1  22    8.09    7.44
   2   1  22   29.55   10.16
  -2  -1  22   13.28    9.34
   2  -1  23   16.27    8.44
  -2  -1  23    9.21    9.28
   2   1  23   12.66    8.55
  -2   1  23   19.59   10.91
  -2  -1  24   61.94   17.40
  -2   1  24   36.88   13.87
   2  -1  24   54.22   15.17
   2   1  24   53.99   15.64
  -2   1  25    7.84    8.65
   2   1  25   28.91   13.16
  -2  -1  25    0.05    9.40
  -2  -1  26  122.70   24.56
  -2   1  26  168.40   28.70
   2   2   0 2452.25   32.67
  -2  -2   0 2417.51   31.91
   2   2   1  309.22   12.74
  -2  -2   1  303.21   10.53
   2   2  -1  287.01   10.79
  -2   2  -1  313.83   15.15
  -2   2  -1  279.05   11.61
   2  -2   1  301.62   11.67
   2  -2   2 1861.23   28.86
  -2   2  -2 1766.72   29.53
  -2  -2   2 1809.03   25.93
  -2   2  -2 1780.53   37.71
   2   2  -2 1844.97   32.67
  -2   2  -3 1142.27   24.88
   2  -2   3 1133.27   23.64
  -2  -2   3 1151.53   27.12
  -2   2  -3 1149.33   33.13
   2  -2   3 1168.89   31.21
  -2  -2   4 1442.92   31.86
   2  -2   4 1433.76   16.51
   2  -2   4 1453.15   28.50
  -2   2  -4 1468.93   40.17
   2  -2   4 1442.58   37.20
   2  -2   5  452.83   11.41
  -2   2   5  442.60   18.80
   2  -2   5  460.89   22.78
  -2  -2   5  446.71   18.74
  -2   2  -5  439.27   23.72
   2  -2   6  491.54   13.93
  -2   2   6  474.69   20.88
  -2   2  -6  519.09   24.80
   2  -2   6  481.90   24.82
  -2  -2   6  483.30   20.36
   2  -2   7  127.56    8.02
  -2  -2   7  122.81   11.19
  -2   2   7  122.03   11.38
   2  -2   7  130.14   13.68
   2  -2   8   19.73    6.20
   2  -2   8   36.67    4.87
  -2   2   8   39.99    7.13
  -2  -2   8   39.60    6.94
  -2  -2   9  197.50   15.37
   2  -2   9  167.58   17.31
  -2   2   9  155.35   14.61
   2  -2   9  173.15   11.51
   2  -2  10  553.90   32.10
   2  -2  10  604.99   22.92
  -2  -2  10  638.64   28.95
  -2   2  10  604.55   29.44
  -2  -2  11   29.90    6.69
  -2   2  11   39.08    8.15
   2  -2  11   31.66    7.96
   2  -2  11   38.04    7.00
  -2  -2  12 1057.03   40.18
  -2   2  12  978.67   41.04
   2  -2  12  882.64   43.45
   2  -2  12  933.18   32.41
  -2  -2  13   11.27    6.13
   2  -2  13    8.67    4.40
   2  -2  13    4.60    4.96
  -2   2  13   -6.22    3.90
  -2  -2  14  767.32   37.19
   2  -2  14  812.95   34.02
   2  -2  14  702.98   41.33
  -2   2  14  787.33   40.24
  -2   2  15   -8.44    6.84
  -2  -2  15   -1.93    4.19
   2  -2  15    0.35    5.62
   2  -2  15   -0.36    3.82
   2   2  15    0.44    5.72
   2  -2  16  592.80   31.75
   2  -2  16  538.09   37.47
  -2  -2  16  553.74   36.61
   2   2  16  609.81   35.97
  -2   2  16  617.70   39.10
  -2  -2  16  627.90   37.18
  -2  -2  17   16.17    9.08
   2   2  17    9.31    5.12
   2  -2  17    6.97    5.60
  -2   2  17    6.74    5.06
  -2  -2  17    2.05    5.51
  -2  -2  18  231.33   25.60
  -2   2  18  277.09   28.55
   2  -2  18  215.50   21.04
  -2  -2  18  267.17   26.41
   2   2  18  226.44   23.92
  -2  -2  19   51.87   12.90
   2  -2  19   39.66    9.35
  -2  -2  19   26.18    8.84
  -2   2  19   51.05   13.32
   2   2  19   53.09   13.28
   2   2  20   47.75   13.64
  -2  -2  20   31.09   11.99
   2  -2  20   50.54   12.03
  -2   2  20   56.11   14.30
  -2  -2  20   47.68   12.56
   2   2  21   46.98   13.63
  -2   2  21   86.47   18.83
  -2  -2  21   47.66   14.36
   2  -2  21   43.63   11.49
   2  -2  22   17.62    8.64
   2   2  22    9.80    8.37
  -2   2  22   11.05   11.99
  -2  -2  22    1.20    8.45
   2   2  23   19.15   11.55
  -2   2  23   14.50    9.45
  -2  -2  23   13.76    7.79
   2  -2  23   30.18   11.91
  -2   2  24   58.52   18.60
  -2  -2  24   79.52   18.67
   2   2  24   66.35   17.09
  -2  -2  25   26.74   14.02
   2   2  25    2.64   10.53
  -2   2  25    5.52   10.42
   2   2  26  129.89   24.14
  -2  -2  26  152.90   28.51
   2   3   0 4437.43   45.51
  -2  -3   1   80.78    5.49
  -2   3  -1   80.44    6.60
   2   3  -1   80.46    5.69
   2  -3   2  210.58   15.14
  -2  -3  -2  209.12   10.55
  -2  -3   2  213.87    8.55
  -2   3  -2  212.34   10.30
   2  -3   2  221.80   10.10
  -2   3  -3  193.18   10.29
  -2  -3   3  187.35    8.11
   2  -3   3  199.32   15.64
  -2  -3  -3  184.68    9.27
  -2   3  -3  193.10    6.10
   2  -3   3  184.81    9.37
  -2  -3  -4  751.55   18.59
  -2   3  -4  712.30   12.92
   2  -3   4  738.35   19.67
   2  -3   4  704.21   30.98
  -2   3  -5  637.69   14.08
   2  -3   5  612.22   30.11
  -2  -3   5  614.02   23.10
  -2  -3  -5  588.75   13.94
   2  -3   5  622.66   14.30
   2  -3   5  647.98   19.56
   2  -3   6   72.00    5.66
  -2   3  -6   80.87    5.88
   2  -3   6  128.07   15.25
  -2  -3   7  264.59   16.52
   2  -3   7  270.98   11.81
   2  -3   7  270.94   22.07
  -2  -3   8    8.27    4.00
   2  -3   8    9.09    5.89
   2  -3   8    4.15    1.80
  -2  -3   9  217.22   16.30
   2  -3   9  209.50   20.68
   2  -3   9  241.45   12.97
  -2   3   9  223.84   17.93
  -2   3  10  263.85   20.14
  -2  -3  10  285.34   19.49
   2  -3  10  286.81   24.98
   2  -3  10  287.20   15.42
  -2   3  11  104.80   13.58
   2  -3  11   79.19   14.13
  -2  -3  11   92.59   11.96
   2  -3  11   99.82    9.96
  -2  -3  12  466.89   27.06
   2  -3  12  433.48   32.82
   2  -3  12  409.00   21.09
  -2   3  12  429.65   28.28
   2  -3  13   35.50   10.43
  -2  -3  13   22.92    7.00
  -2   3  13   29.52    8.55
   2  -3  13   30.15    6.83
   2  -3  14  618.00   28.90
   2  -3  14  556.50   39.84
  -2   3  14  654.81   37.41
  -2  -3  14  572.16   33.34
  -2  -3  14  589.30   36.34
   2  -3  15    7.55    5.57
  -2  -3  15   -1.51    4.32
   2  -3  15    8.01    7.53
  -2   3  15   14.36    8.61
  -2  -3  15   11.14    6.87
  -2   3  16  416.92   32.33
  -2  -3  16  316.40   29.09
   2  -3  16  377.41   34.00
  -2  -3  16  393.10   29.85
   2   3  16  410.45   30.95
   2  -3  16  399.22   25.68
   2  -3  17    0.23    4.14
  -2   3  17   12.64    8.12
   2   3  17    9.48    6.30
  -2  -3  17   14.05    6.71
  -2  -3  17    9.06    7.73
   2  -3  17    2.32    6.63
  -2  -3  18  170.70   23.75
   2  -3  18  157.51   17.71
  -2   3  18  154.85   22.17
  -2  -3  18  174.53   21.65
   2   3  18  159.08   21.63
  -2   3  19   66.93   14.72
   2  -3  19   67.31   12.40
   2   3  19   80.00   15.73
  -2  -3  19   87.49   16.99
  -2  -3  19   82.82   18.64
  -2  -3  20   41.13   10.84
   2   3  20   23.97   10.66
   2  -3  20   47.20   11.55
  -2   3  20   59.03   17.65
  -2  -3  20   46.91   15.72
  -2   3  21   61.69   16.65
   2   3  21   48.75   14.14
   2  -3  21   49.96   11.76
  -2  -3  21   75.99   17.60
   2  -3  22    2.43    5.08
  -2   3  22   10.86    8.70
  -2  -3  22  -10.27    9.24
   2   3  23   18.52    9.09
  -2   3  23   34.45   13.32
  -2  -3  23   51.97   14.98
  -2   3  24   71.43   19.81
   2   3  24   56.21   16.77
  -2  -3  24   26.69   12.80
   2   3  25   18.33   13.27
  -2   3  25   20.51   11.11
  -2  -3  25   44.11   15.72
   2   3  26  107.09   23.28
  -2  -3  26   90.30   21.74
   2   4   0 1116.07   24.50
  -2  -4   0 1111.39   31.08
   2   4  -1  181.15    9.03
  -2  -4   1  176.62   13.11
  -2  -4  -1  200.71   12.91
   2  -4   1  183.88   15.34
  -2   4  -1  186.01   10.62
  -2  -4   2 1009.71   32.24
  -2   4  -2  992.53   23.14
   2   4  -2 1052.17   19.39
  -2  -4  -2  981.42   27.63
   2  -4   2 1039.16   38.34
   2  -4   3  554.58   16.63
  -2  -4  -3  562.50   20.73
  -2  -4   3  583.12   13.17
   2  -4   3  541.13   28.86
  -2   4  -3  558.08   17.55
   2  -4   4  555.16   30.61
  -2  -4  -4  575.95   21.22
  -2   4  -4  589.90   14.40
   2  -4   4  566.41   17.03
  -2  -4   4  583.78   13.73
   2  -4   5  885.22   21.87
   2  -4   5  843.76   39.42
  -2  -4  -5  822.62   22.77
  -2   4  -5  861.98   18.33
   2  -4   6  298.21   13.59
   2  -4   6  286.07   24.26
  -2   4  -6  323.60   12.14
   2  -4   7  605.98   35.83
  -2   4  -7  670.76   19.15
  -2  -4   7  670.62   27.27
   2  -4   8   89.69    7.87
  -2  -4   8   81.70   10.14
   2  -4   8   86.73   14.41
   2  -4   9  527.39   19.85
  -2  -4   9  486.70   25.09
   2  -4   9  517.97   34.70
  -2  -4  10  369.36   22.68
  -2  -4  10  385.05   26.80
   2  -4  10  391.52   18.31
   2  -4  10  372.52   30.43
  -2  -4  11  256.75   20.03
   2  -4  11  270.10   16.26
  -2  -4  11  281.21   23.43
   2  -4  11  279.81   27.86
  -2  -4  12  815.71   41.30
   2  -4  12  814.79   29.56
  -2  -4  12  772.98   35.72
  -2   4  12  780.34   38.67
   2  -4  12  856.26   48.36
  -2   4  13   25.04    8.68
  -2  -4  13   25.09    7.77
   2  -4  13   29.59    6.19
   2  -4  13   32.76   11.03
  -2  -4  13   31.87    9.65
  -2   4  14  494.34   33.48
  -2  -4  14  494.42   30.53
   2  -4  14  535.82   26.95
  -2  -4  14  549.91   36.66
   2  -4  14  481.06   39.01
  -2   4  15   41.45   11.83
  -2  -4  15   15.37    8.27
   2  -4  15   29.07    7.26
  -2  -4  15   34.22    9.26
   2  -4  15   37.24   13.51
  -2  -4  16  393.29   30.35
  -2   4  16  440.79   33.91
  -2  -4  16  441.08   35.59
   2  -4  16  410.51   37.13
   2  -4  16  459.18   27.42
   2  -4  17   20.06    6.72
  -2   4  17    4.09    5.70
  -2  -4  17   18.87    8.34
   2  -4  17   19.08   10.71
  -2  -4  17   31.61   10.88
   2  -4  18  157.47   18.10
  -2   4  18  162.83   22.61
   2  -4  18  126.17   22.32
  -2  -4  18  139.61   22.41
  -2  -4  18  156.54   20.40
   2   4  18  169.71   22.27
  -2  -4  19  182.83   26.33
   2   4  19  167.96   23.35
   2  -4  19  214.50   21.34
  -2   4  19  179.22   24.63
  -2  -4  19  164.57   22.96
   2   4  20    9.58    7.17
  -2  -4  20   13.29    9.11
  -2   4  20   29.12   12.40
  -2  -4  20   45.48   13.29
   2  -4  20   20.79    7.53
  -2   4  21  140.74   23.82
  -2  -4  21  126.59   20.61
   2   4  21  100.39   19.80
  -2  -4  21  114.33   22.92
   2   4  22   -5.55    6.55
  -2  -4  22    0.16    6.63
  -2   4  22   16.87   11.34
  -2   4  23  118.10   23.59
  -2  -4  23   54.19   15.30
   2   4  23   82.56   19.88
  -2  -4  24   44.25   14.91
   2   4  24   71.82   17.80
  -2   4  24   62.78   18.76
   2   4  25   36.04   15.44
  -2  -4  25   65.60   17.28
  -2   4  25   56.47   19.15
  -2  -4  26   91.69   22.24
   2   4  26   72.96   20.82
  -2  -5   0  452.04   22.63
   2  -5   0  443.58   25.94
  -2  -5   1   71.16    9.72
   2   5  -1   67.21    5.85
   2  -5   1   79.94   11.87
  -2  -5  -1   79.58    9.55
   2   5  -2  182.90    8.20
   2  -5   2  190.19   18.44
  -2  -5  -2  178.53   14.06
  -2   5  -2  175.23   10.29
  -2  -5   2  178.47   15.22
  -2  -5  -3  315.80   18.77
  -2   5  -3  309.98   13.26
   2  -5   3  329.47   25.20
  -2  -5   3  306.30   20.40
  -2   5  -4  183.16   10.51
  -2  -5   4  174.73    6.80
   2  -5   4  164.87   18.87
  -2  -5  -4  175.32   13.75
  -2  -5   4  169.74   15.83
  -2  -5   5  903.25   16.13
   2  -5   5  882.40   21.58
  -2  -5   5  863.32   35.83
   2  -5   5  844.29   42.31
  -2  -5  -5  848.55   28.63
  -2   5  -5  917.79   21.59
  -2   5  -6   43.11    4.79
   2  -5   6   49.10   11.30
  -2  -5  -6   40.91    5.86
  -2  -5   6   49.56    9.85
   2  -5   6   38.74    4.86
   2  -5   7  818.76   44.44
  -2  -5   7  805.55   37.22
  -2  -5   8   19.12    5.72
   2  -5   8   22.77   10.27
   2  -5   9  416.66   33.35
  -2  -5   9  422.36   28.52
  -2  -5   9  428.42   24.25
  -2  -5  10  123.56   16.09
   2  -5  10  154.35   20.41
  -2  -5  10  144.98   15.07
   2  -5  10  140.19   11.36
   2  -5  11  213.14   25.02
  -2  -5  11  174.52   17.27
   2  -5  11  211.86   14.64
  -2  -5  11  223.81   22.22
   2  -5  12  219.79   15.99
  -2  -5  12  223.94   23.31
   2  -5  12  252.02   27.78
  -2  -5  12  244.19   20.85
   2  -5  13   36.86    7.05
   2  -5  13   39.37   12.10
  -2   5  13   15.13    5.70
  -2  -5  13   33.85    9.48
  -2  -5  13   66.66   14.12
  -2  -5  14  414.54   28.92
   2  -5  14  390.85   36.27
  -2   5  14  410.89   31.16
  -2  -5  14  433.61   34.72
   2  -5  14  395.81   23.21
   2  -5  15   38.35   13.44
   2  -5  15   16.92    5.79
  -2  -5  15   18.18    9.35
  -2   5  15   21.34    8.57
  -2  -5  15   18.37    7.50
   2  -5  16  231.50   19.88
   2  -5  16  274.36   32.69
  -2  -5  16  254.44   29.01
  -2  -5  16  231.46   23.44
  -2   5  16  228.25   25.77
  -2   5  17   75.25   15.34
   2  -5  17   86.12   13.22
  -2  -5  17   81.47   14.32
  -2  -5  17  112.02   20.93
   2  -5  17  115.41   21.50
  -2   5  18   92.30   17.68
  -2  -5  18   85.95   15.75
   2  -5  18   91.14   13.56
   2  -5  18  106.46   21.07
  -2  -5  18   75.40   17.44
  -2  -5  19  116.33   22.55
   2   5  19  135.35   21.59
  -2  -5  19  140.98   20.81
   2  -5  19  146.19   17.78
  -2   5  19  157.50   24.83
   2   5  20   17.04   10.24
  -2  -5  20   44.08   13.76
  -2   5  20   19.05    8.03
  -2  -5  20   28.28   13.79
  -2  -5  21  128.84   24.77
  -2   5  21  109.89   21.58
  -2  -5  21  107.52   19.71
   2   5  21  106.29   20.49
   2   5  22    8.55    9.54
  -2   5  22   -8.09   11.49
  -2  -5  22    6.99    8.87
  -2  -5  23   86.00   19.93
   2   5  23   53.14   15.59
  -2   5  23   80.40   20.78
   2   5  24   18.13   12.88
  -2  -5  24    5.30   10.51
  -2   5  24   15.40   11.03
  -2  -5  25   18.53    9.76
   2   5  25   32.01   14.75
  -2  -5  26   59.81   17.67
   2  -6   0  412.08   27.55
  -2  -6   0  411.84   24.54
  -2  -6   1    2.93    2.67
   2   6  -1    4.03    2.31
  -2  -6  -1    9.40    4.67
   2  -6   1    3.65    4.36
  -2  -6  -2  454.39   25.55
   2   6  -2  457.38   13.28
  -2   6  -2  479.40   17.70
   2  -6   2  460.55   30.68
  -2  -6   2  491.36   27.35
  -2   6  -3  186.56   10.90
  -2  -6   3  212.59   18.69
  -2  -6  -3  200.07   16.85
   2  -6   3  191.75   20.57
  -2   6  -4  195.95   10.88
   2  -6   4  202.80   21.88
  -2  -6  -4  191.08   15.91
  -2  -6   4  210.00   19.22
  -2  -6  -5  939.15   33.99
   2  -6   5  974.83   48.42
  -2  -6   5  927.19   40.31
   2   6   6   10.96    4.67
  -2  -6   6    7.99    1.41
  -2  -6   6   17.87    8.15
  -2  -6  -6    8.50    3.71
   2  -6   6   16.74    6.25
   2  -6   6   10.05    2.74
   2   6   7 1133.79   32.36
   2  -6   7 1101.96   25.32
   2  -6   7 1182.45   55.73
  -2  -6   7 1165.72   47.80
  -2  -6   7 1128.49   18.73
   2  -6   8   79.60   15.59
  -2  -6   8   69.93   13.04
   2   6   8   70.89    8.04
   2  -6   9  828.29   48.95
  -2  -6   9  799.49   41.99
   2  -6  10  211.35   25.38
  -2  -6  10  197.01   21.92
  -2  -6  11  418.12   31.97
   2  -6  11  462.69   39.45
   2  -6  12  232.91   27.67
  -2  -6  12  208.40   23.52
  -2  -6  13   48.42   10.65
   2  -6  13   27.53   12.33
  -2  -6  13   40.61   12.32
   2  -6  14  210.88   28.42
  -2  -6  14  222.68   26.24
  -2  -6  14  235.32   22.08
   2  -6  15   71.76   10.85
  -2  -6  15   76.53   16.52
  -2  -6  15   63.59   12.87
  -2   6  15   58.80   13.75
   2  -6  15   81.68   18.40
   2  -6  16  166.15   26.40
  -2  -6  16  179.13   25.78
  -2  -6  16  156.16   19.89
  -2   6  16  165.62   22.54
   2  -6  16  175.26   17.30
  -2  -6  17   66.33   17.08
   2  -6  17   47.79    9.43
  -2  -6  17   61.77   14.46
  -2   6  17   43.68   13.76
   2  -6  17   91.06   20.28
   2  -6  18  102.30   14.47
  -2  -6  18   89.20   16.57
  -2   6  18   91.46   18.14
   2  -6  18   86.67   19.13
  -2  -6  18  135.81   24.17
   2  -6  19  310.46   37.36
  -2   6  19  256.86   31.42
  -2  -6  19  274.01   34.65
  -2  -6  19  251.83   27.71
  -2  -6  20   35.50   11.80
  -2  -6  20    5.79    8.90
   2   6  20   15.61   11.03
  -2   6  20   24.92   12.05
  -2   6  21  217.60   30.17
  -2  -6  21  202.28   26.86
  -2  -6  21  180.08   31.18
   2   6  21  249.61   30.96
  -2   6  22    2.36    7.86
   2   6  22    0.72    7.53
  -2  -6  22    9.49    7.98
  -2   6  23  151.68   27.46
   2   6  23  159.90   25.85
  -2  -6  23  123.46   21.83
   2   6  24   50.67   17.66
  -2   6  24   64.95   20.69
  -2  -6  24   52.79   14.77
   2   6  25  110.22   23.45
  -2  -6  25   41.21   14.94
  -2  -7   0   45.38    8.62
   2  -7   0   34.66   10.26
   2  -7   1   11.80    5.96
   2   7  -1   22.06    3.80
   2  -7  -1   23.68    8.30
  -2  -7  -1   17.74    6.39
  -2  -7   1   18.91    6.28
  -2  -7  -2  341.08   24.75
   2   7  -2  360.42   12.37
  -2   7  -2  383.77   16.53
   2  -7   2  359.50   29.45
  -2  -7   2  364.17   26.26
  -2  -7  -3  811.99   37.12
  -2   7  -3  858.35   23.26
   2  -7   3  818.37   45.00
  -2  -7   3  820.77   39.61
  -2  -7   4   10.32    5.69
   2  -7   4   24.97    9.64
  -2   7  -4   15.60    3.65
  -2  -7  -4   19.10    6.18
   2  -7   5  788.29   46.11
  -2  -7   5  756.34   39.29
  -2  -7  -5  753.91   33.21
  -2  -7   6   16.46    7.08
   2  -7   6    5.44    5.73
  -2  -7  -6   12.73    4.16
  -2  -7   7  951.21   46.63
   2  -7   7  879.51   50.34
  -2  -7  -7  925.70   32.43
  -2  -7   8   53.61   12.37
   2   7   8   39.00    7.14
  -2  -7   8   29.72    2.66
   2  -7   8   46.34   13.74
   2  -7   8   39.68    5.06
   2  -7   9  584.24   43.02
   2   7   9  528.28   23.49
  -2  -7   9  539.38   13.50
  -2  -7   9  549.14   37.05
  -2  -7  10   51.65   13.26
   2  -7  10   41.72   14.35
  -2  -7  11  211.80   24.22
   2  -7  11  191.59   25.48
  -2  -7  12   70.05   15.58
   2  -7  12   42.69   12.24
  -2  -7  13    4.55    6.90
   2  -7  13   12.44   11.39
  -2  -7  14   70.23   15.99
   2  -7  14  105.58   21.09
   2  -7  15   19.13   12.22
  -2  -7  15   12.94    7.84
  -2   7  16   73.93   15.93
   2  -7  16  125.44   25.49
  -2  -7  16   89.77   20.41
  -2   7  17  120.31   20.45
   2  -7  17  139.66   25.37
  -2  -7  17  108.08   22.32
   2  -7  18   53.21   18.12
  -2   7  18   49.35   14.57
  -2  -7  18   31.57   15.71
  -2   7  19  162.34   26.09
   2  -7  19  183.58   30.17
  -2  -7  19  179.89   29.02
  -2  -7  20    1.49    9.53
  -2   7  20   19.69   12.77
  -2  -7  21  173.56   31.27
   2   7  21  234.80   30.92
  -2   7  21  188.43   28.02
  -2   7  22    6.53    9.50
  -2  -7  22    8.97   12.06
   2   7  22   23.79   12.41
  -2   7  23   98.15   23.40
   2   7  23   88.08   20.83
   2   7  24    2.70    9.83
  -2  -8   0  105.67   15.00
   2  -8   0   91.98   15.56
   2   8  -1   40.44    5.44
   2  -8  -1   44.32   11.24
  -2  -8   1   33.29    8.84
   2  -8   1   42.81   10.10
  -2  -8  -1   48.76   10.55
   2  -8   2   61.90   13.40
   2   8  -2   48.24    4.86
  -2  -8   2   42.06    9.03
  -2  -8  -2   58.26   10.81
  -2   8  -2   42.60    6.01
  -2   8  -3  446.37   17.63
   2  -8   3  448.98   35.32
  -2  -8   3  442.42   31.63
  -2  -8  -3  455.42   29.61
   2  -8   4   43.94   12.46
  -2   8  -4   49.60    5.64
  -2  -8  -4   46.26   10.04
  -2  -8   4   42.70   10.70
  -2  -8  -5 1071.54   43.08
  -2  -8   5 1021.66   49.30
   2  -8   5 1061.72   56.09
   2  -8   6    3.29    5.79
  -2  -8  -6    1.68    3.13
  -2  -8   6   -1.37    4.97
  -2  -8  -7 1132.44   40.59
  -2  -8   7 1145.26   54.96
   2  -8   7 1320.59   64.61
   2  -8   8   10.92    9.39
  -2  -8   8   -3.52    6.42
   2  -8   9  785.62   51.57
  -2  -8   9  687.45   43.93
   2  -8  10   53.31   14.77
  -2  -8  10   37.71   10.78
  -2  -8  11  319.90   31.68
   2  -8  11  292.60   33.13
   2  -8  12   24.85    9.45
  -2  -8  12    3.88    7.70
   2  -8  13    4.22   10.65
  -2  -8  13   -1.78    7.79
   2  -8  14   61.83   16.02
  -2  -8  14   49.83   14.20
  -2  -8  15   18.55   11.03
   2  -8  15   25.63   12.52
   2  -8  16   19.48   12.80
  -2  -8  16    6.40    7.33
  -2   8  17   68.41   16.43
   2  -8  17   99.86   22.97
  -2  -8  17  103.41   21.59
  -2   8  18   45.15   15.63
  -2  -8  18   17.02   10.93
  -2  -8  19  287.05   38.55
   2  -8  19  271.81   38.54
  -2   8  19  276.12   33.20
  -2  -8  20    2.62    7.63
  -2   8  20   12.99    9.28
  -2   8  21  267.27   34.41
  -2  -8  21  283.93   41.25
   2   8  22   20.79   11.23
  -2   8  22   25.40   15.45
  -2  -8  22   33.92   25.49
   2   8  23  175.60   29.30
  -2   8  23  196.76   30.85
   2  -9   0    3.83    5.67
  -2  -9   0   12.19    7.28
  -2  -9  -1   17.21    8.81
   2  -9   1   40.26   12.63
   2   9  -1   26.75    4.57
   2  -9  -1   19.10    7.91
  -2  -9   1   24.17    9.39
  -2  -9   2   24.18    9.99
   2   9  -2   34.14    4.29
  -2  -9  -2   25.33    8.97
   2  -9   2   47.99   12.92
  -2   9  -2   29.57    5.23
  -2   9  -3  297.74   14.61
  -2  -9   3  320.32   29.60
  -2  -9  -3  295.76   25.57
   2  -9   3  348.47   32.90
  -2  -9   4    1.81    4.87
  -2   9  -4    4.42    2.00
   2  -9   4    2.15    7.17
  -2  -9  -4    3.70    4.61
  -2  -9   5  625.85   41.79
   2  -9   5  676.79   46.61
  -2  -9  -5  680.47   37.06
   2  -9   6    9.46   10.55
  -2  -9  -6   -0.95    3.58
  -2  -9   6   14.50    9.82
  -2  -9   7  585.19   41.30
  -2  -9  -7  595.08   31.96
   2  -9   7  592.23   45.36
   2  -9   8   24.08   12.29
  -2  -9   8   11.54    8.33
   2  -9   9  663.58   49.56
  -2  -9   9  637.73   45.87
   2  -9  10    6.55   12.44
  -2  -9  10    3.62    5.30
   2  -9  11  165.79   26.79
  -2  -9  11  135.70   21.25
   2  -9  12   21.06   10.19
  -2  -9  12   -0.45    7.98
  -2  -9  13   18.15   11.97
   2  -9  13   25.36   11.28
  -2  -9  14   -4.12    9.49
   2  -9  14    0.20    7.27
  -2  -9  15   12.82   10.68
   2  -9  15   28.29   13.55
  -2  -9  16   -0.68    8.00
   2  -9  16   12.88   10.40
  -2  -9  17   89.02   21.76
   2  -9  17  154.19   28.62
  -2   9  18   -3.91   10.11
  -2  -9  18  -21.05   13.26
   2  -9  18    3.11    9.25
  -2  -9  19  257.25   38.31
  -2   9  19  211.39   30.53
   2  -9  19  220.10   35.98
   2  -9  20    2.29   10.12
  -2   9  20   -2.32    7.37
  -2  -9  21  186.24   34.92
  -2   9  21  136.31   25.76
  -2   9  22    2.62   13.18
   2   9  22   -2.89    8.22
  -2  -9  22   26.93   17.00
   2   9  23  136.03   26.60
   2 -10   0    1.59    7.84
  -2 -10   0   -4.30    7.30
  -2 -10  -1   41.02   11.53
   2  10  -1   38.97    5.78
   2 -10  -1   29.35   11.53
  -2 -10   1   37.72   10.80
   2 -10   1   50.66   13.71
   2 -10   2    2.73    6.10
  -2 -10   2   20.25    8.76
  -2 -10  -2   11.48    6.41
  -2  10  -2   20.01    4.90
   2  10  -2   17.20    3.13
  -2  10  -3  401.60   17.29
  -2 -10   3  320.25   31.57
  -2 -10  -3  412.74   31.82
   2 -10   3  423.86   37.01
  -2 -10  -4   12.03    7.89
   2 -10   4   17.93   10.52
  -2  10  -4    7.03    2.63
  -2 -10   4   -7.42    7.62
   2 -10   5  776.88   51.64
  -2 -10  -5  790.52   42.19
  -2 -10   5  750.24   48.59
  -2 -10   6   -3.51    6.55
  -2 -10  -6   11.06    5.61
   2 -10   6   23.45   12.66
  -2 -10  -7  984.34   44.66
   2 -10   7 1048.16   61.79
  -2 -10   7 1058.12   59.22
  -2 -10   8    0.62    7.67
   2 -10   8    8.50    7.87
   2 -10   9  644.19   50.36
  -2 -10   9  531.38   43.76
   2 -10  10    2.57    8.46
  -2 -10  10  -10.43   11.19
  -2 -10  11  262.38   32.16
   2 -10  11  263.68   33.64
  -2 -10  12  -11.14    8.98
   2 -10  12  -10.68   11.97
   2 -10  13    3.80    6.50
  -2 -10  13    4.43    7.77
  -2 -10  14    8.63    8.16
   2 -10  14   -2.38   10.27
  -2 -10  15   20.49   13.52
   2 -10  15   20.21   11.10
  -2 -10  16   -2.57   12.03
   2 -10  16    8.94   11.68
   2 -10  17  136.87   27.31
  -2 -10  17  136.59   28.04
  -2 -10  18   -2.65    8.84
   2 -10  18    6.42    9.63
   2 -10  19  240.76   38.61
  -2  10  19  168.34   27.66
  -2 -10  19  181.84   33.38
   2 -10  20   21.63   14.38
  -2  10  20    9.83   11.33
  -2 -10  20   26.34   15.64
  -2 -10  21  179.22   36.26
  -2  10  21  183.78   30.69
  -2 -10  22    8.98    9.74
  -2 -11   0   49.90   13.58
   2 -11   0   32.87   11.31
   2 -11   1   41.62   13.65
  -2 -11  -1   36.59   10.20
   2 -11  -1   49.95   14.42
  -2 -11   1   53.11   13.92
  -2  11  -2   32.90    5.94
  -2 -11  -2   37.26   11.49
  -2 -11   2   21.52    9.34
   2 -11   2   31.01   10.36
  -2  11  -3  157.94   10.89
  -2 -11   3  181.53   24.62
   2 -11   3  197.79   26.69
  -2 -11  -3  190.49   23.12
  -2 -11   4   -2.11    7.03
  -2  11  -4    8.28    2.83
  -2 -11  -4    1.30    5.94
   2 -11   4    0.75    6.22
  -2 -11   5  546.95   43.88
   2 -11   5  614.34   47.73
  -2 -11  -5  501.70   35.54
  -2 -11  -6   28.89   10.25
   2 -11   6   16.23    9.06
  -2 -11   6   13.94    8.84
  -2 -11  -7  481.58   32.93
  -2 -11   7  457.59   41.80
   2 -11   7  509.55   44.73
   2 -11   8    7.03    7.02
  -2 -11   8   23.61   12.40
  -2 -11   9  377.13   39.08
   2 -11   9  381.42   39.53
   2 -11  10   13.18   11.86
  -2 -11  10   32.64   13.47
  -2 -11  11  146.49   25.95
   2 -11  11  234.68   32.70
  -2 -11  12    5.49    8.28
   2 -11  12   16.54   11.70
   2 -11  13   54.12   17.18
  -2 -11  13   20.29   12.25
   2 -11  14   18.72   12.63
  -2 -11  14   11.61   11.56
   2 -11  15   27.04   14.33
  -2 -11  15   26.80   12.13
  -2 -11  16   13.74   15.85
   2 -11  16   18.50   13.80
  -2 -11  17  124.17   27.60
   2 -11  17   91.75   24.32
   2 -11  18    2.19   11.30
  -2 -11  18    4.51    8.43
  -2  11  19  153.42   27.68
   2 -11  19  157.40   31.64
  -2 -11  19  163.31   32.65
  -2  11  20   17.60   11.55
   2 -11  20   40.47   19.77
  -2 -11  21   68.51   25.34
  -2 -11  22    9.18   17.31
   2 -12   0  153.64   23.18
  -2 -12   0  162.50   22.75
  -2 -12   1   32.41   11.66
  -2 -12  -1   42.92   12.87
   2 -12   1   41.58   12.21
   2 -12  -1   23.67   10.18
  -2 -12  -2   51.43   14.33
  -2  12  -2   67.32    8.10
  -2 -12   2   35.74   11.03
   2 -12   2   21.60    8.21
  -2  12  -3  170.88   11.36
  -2 -12   3  151.08   24.02
  -2 -12  -3  204.41   25.50
   2 -12   3  175.61   25.67
   2 -12   4   37.37   12.99
  -2 -12   4    5.03    7.17
  -2 -12  -4   24.55    9.25
   2 -12   5  448.58   42.07
  -2 -12  -5  432.73   34.43
  -2 -12   5  421.21   40.29
  -2 -12   6   12.20   10.91
  -2 -12  -6   16.44    7.62
   2 -12   6   25.92   13.41
  -2 -12  -7  690.17   41.73
  -2 -12   7  573.47   49.72
   2 -12   7  702.27   53.80
   2 -12   8   32.84   13.46
  -2 -12   8   -2.30    8.80
  -2 -12   9  385.62   42.26
   2 -12   9  430.75   44.54
   2 -12  10   41.49   16.29
  -2 -12  10   18.40   12.09
   2 -12  11  141.86   26.86
  -2 -12  11  120.27   25.83
   2 -12  12   32.59   14.40
  -2 -12  12   38.78   14.25
   2 -12  13   24.38   12.87
  -2 -12  13    0.93   10.51
   2 -12  14   44.80   17.60
  -2 -12  14   61.54   17.92
  -2 -12  15    8.05   10.01
   2 -12  15   41.94   16.15
  -2 -12  16   56.95   20.99
   2 -12  16   68.81   22.68
   2 -12  17  104.50   24.98
  -2 -12  17  102.79   25.31
  -2 -12  18   24.35   15.44
   2 -12  18   50.97   20.61
  -2 -12  19  114.08   30.53
   2 -12  19  114.27   28.19
   2 -12  20   20.50   14.01
  -2  12  20    3.22   10.58
  -2 -12  20   -4.10   10.47
  -2 -12  21  145.64   34.87
  -2 -13   0  130.13   21.56
   2 -13   0  131.31   22.80
   2 -13   1   11.06   10.37
  -2 -13  -1   21.09    9.69
  -2 -13   1   29.80   12.46
  -2  13  -1   17.59    5.48
  -2 -13  -2  103.45   19.18
   2 -13   2   85.25   18.39
  -2 -13   2  122.11   22.16
   2 -13   3  209.94   29.18
  -2 -13   3  178.24   26.36
  -2 -13  -3  195.03   25.36
   2 -13   4   12.12    8.65
  -2 -13  -4   55.25   13.88
  -2 -13   4   76.12   18.50
  -2 -13   5  268.92   34.05
  -2 -13  -5  206.36   25.11
   2 -13   5  186.72   28.78
  -2 -13   6  -10.14    7.18
  -2 -13  -6   10.36    7.11
   2 -13   6    3.35    9.36
   2 -13   7  386.06   42.58
  -2 -13   7  347.98   39.37
   2 -13   8   14.53   12.54
  -2 -13   8   -3.94    8.05
   2 -13   9  196.70   30.68
  -2 -13   9  137.24   27.16
   2 -13  10   59.22   19.62
  -2 -13  10   49.58   18.11
   2 -13  11  118.59   25.11
  -2 -13  11   70.48   20.02
  -2 -13  12   56.34   17.65
   2 -13  12   92.87   22.90
  -2 -13  13   21.11   14.91
   2 -13  13   17.42   13.22
   2 -13  14   31.22   18.01
  -2 -13  14   15.87   10.24
   2 -13  15   39.54   16.70
  -2 -13  15   12.11    8.25
  -2 -13  16   27.55   16.24
   2 -13  16   65.34   20.80
   2 -13  17   10.17    9.34
  -2 -13  17   26.05   17.22
  -2 -13  18   -4.22   12.33
   2 -13  18   32.88   18.16
  -2 -13  19   72.71   23.71
   2 -13  19   97.90   27.49
   2 -13  20   10.50   12.58
  -2 -13  20   16.39   16.08
   2 -13  21   86.10   26.08
  -2 -14   0  219.39   30.06
   2 -14   0  150.52   24.90
   2 -14   1   47.26   15.86
  -2 -14  -1   43.18   13.86
  -2 -14   1   42.36   15.43
  -2 -14   2  160.16   26.08
   2 -14   2  162.77   26.77
  -2 -14  -2  132.86   22.85
  -2 -14  -3   92.70   18.43
  -2 -14   3  115.00   22.83
   2 -14   3  145.94   25.60
  -2 -14  -4   69.79   16.24
   2 -14   4   64.76   18.36
  -2 -14   4   67.35   16.79
   2 -14   5  187.33   29.53
  -2 -14  -5  195.63   26.37
  -2 -14   5  169.65   28.50
  -2 -14  -6   38.81   12.08
   2 -14   6   51.98   17.06
  -2 -14   6   71.64   21.04
  -2 -14   7  284.56   36.89
   2 -14   7  309.46   38.69
   2 -14   8   26.52   16.90
  -2 -14   8   12.24   15.27
   2 -14   9  270.39   36.84
  -2 -14   9  272.41   37.91
  -2 -14  10   22.59   13.93
   2 -14  10   61.92   19.31
  -2 -14  11    9.32   11.53
   2 -14  11   49.64   17.05
   2 -14  12  107.37   24.93
  -2 -14  12   66.91   19.62
  -2 -14  13   12.38   11.80
   2 -14  13   37.43   17.36
  -2 -14  14  208.51   36.62
   2 -14  14  153.98   31.40
   2 -14  15    2.08   12.43
  -2 -14  15   33.37   18.51
   2 -14  16   61.06   22.92
  -2 -14  16   47.59   18.99
  -2 -14  17   31.85   18.63
   2 -14  17   50.29   21.64
   2 -14  18   34.40   19.57
  -2 -14  18   78.66   24.47
   2 -14  19   85.63   25.53
  -2 -15   0  197.86   28.82
  -2 -15   1   12.18   11.32
   2 -15   1   21.40   13.91
  -2 -15  -1   15.47   11.26
  -2 -15  -2  151.77   24.21
   2 -15   2  148.94   27.19
  -2 -15   2  185.55   29.39
  -2 -15   3  108.21   22.43
  -2 -15  -3  120.79   22.67
   2 -15   3  117.54   24.26
  -2 -15  -4   93.67   19.80
   2 -15   4   66.09   18.69
  -2 -15   4  109.21   23.36
  -2 -15  -5   89.03   18.59
   2 -15   5   79.52   21.13
  -2 -15   5  130.73   26.20
  -2 -15  -6   17.57   10.46
  -2 -15   6   12.51   10.94
   2 -15   6   25.93   13.16
  -2 -15   7  123.70   26.51
   2 -15   7  135.45   27.71
   2 -15   8   11.80    9.40
  -2 -15   8   16.75   13.34
   2 -15   9   87.22   22.70
  -2 -15   9   65.80   20.79
   2 -15  10   12.19   10.29
  -2 -15  10   41.26   17.81
   2 -15  11   20.24   16.90
  -2 -15  11   45.95   18.69
   2 -15  12   98.23   26.38
  -2 -15  12   46.23   18.93
   2 -15  13   18.74   15.38
  -2 -15  13   16.83   13.27
   2 -15  14  109.55   27.25
  -2 -15  14   51.86   21.03
  -2 -15  15    8.10   16.40
   2 -15  15   -1.57   10.05
   2 -15  16   48.42   20.45
  -2 -15  16   57.76   24.06
   2 -15  17   -2.95   15.18
  -2 -16   0  217.16   31.02
   2 -16   1   13.82   11.48
  -2 -16   1   29.16   13.43
  -2 -16  -1   31.61   13.09
  -2 -16  -2  251.19   32.69
  -2 -16   2  246.79   34.01
   2 -16   2  190.40   30.65
  -2 -16   3   55.01   18.36
  -2 -16  -3   58.27   18.30
   2 -16   3   27.12   15.76
  -2 -16   4   96.23   23.50
   2 -16   4   95.16   22.77
  -2 -16  -4   93.06   20.50
   2 -16   5   65.31   19.68
  -2 -16   5   60.88   20.04
  -2 -16  -5   86.56   19.32
  -2 -16   6   56.14   18.38
   2 -16   6   34.24   16.34
  -2 -16   7   85.90   24.18
   2 -16   7  101.38   24.69
   2 -16   8   37.12   17.27
  -2 -16   8   11.05    9.90
  -2 -16   9   82.19   23.52
   2 -16   9   89.88   21.97
  -2 -16  10   61.74   22.50
   2 -16  10   68.97   22.75
  -2 -16  11    2.93    9.72
   2 -16  11   12.50   14.18
  -2 -16  12   73.80   23.58
   2 -16  12  118.02   29.29
  -2 -16  13   29.11   18.04
   2 -16  13    7.25   10.86
  -2 -16  14  118.66   29.22
   2 -16  14  134.33   29.41
   2 -16  15  -20.94   15.07
  -2 -17   0  264.87   35.55
  -2 -17   1   14.08   12.22
  -2 -17  -1   18.13   13.45
   2 -17   2  137.90   27.76
  -2 -17  -2   84.96   20.92
  -2 -17   2  129.48   27.77
  -2 -17   3   36.87   15.74
  -2 -17  -3   30.88   15.40
   2 -17   3   26.08   14.56
  -2 -17   4   95.68   22.81
   2 -17   4   96.72   22.58
  -2 -17  -4   94.64   20.94
  -2 -17  -5   56.76   16.37
  -2 -17   5   78.67   23.94
   2 -17   5   72.00   21.58
  -2 -17   6  197.03   33.69
   2 -17   6   13.32   16.21
   2 -17   7   33.51   16.45
  -2 -17   7   33.36   17.51
   2 -17   8   14.52   11.85
  -2 -17   8   -0.28   11.23
   2 -17   9   31.23   17.43
  -2 -17   9   17.44   17.00
   2 -17  10   37.89   19.59
  -2 -17  10   87.93   25.70
  -2 -17  11   16.65   16.57
   2 -17  11   -2.97   11.50
   2 -17  12   62.87   19.97
  -2 -17  12   35.74   18.88
  -2 -18   0  282.64   37.90
  -2 -18   1   10.94   12.15
  -2 -18  -1   11.18   10.60
  -2 -18   2  204.46   33.20
  -2 -18  -2  183.71   30.12
  -2 -18   3   18.13   13.07
   2 -18   3   12.13   11.53
  -2 -18  -3    3.67    9.73
  -2 -18   4   76.66   22.63
   2 -18   4  118.93   26.93
  -2 -18  -4   95.72   21.59
   2 -18   5   17.31   14.96
  -2 -18   5    2.48   12.60
   2 -18   6   -3.75    9.50
  -2 -18   6   13.84   15.22
   2 -18   7   18.37   15.49
  -2 -18   7   33.19   18.15
  -2 -18   8    6.54   12.24
   2 -18   8   31.45   18.82
  -2 -18   9   -8.40   14.02
   2 -18   9   12.26   13.21
  -2 -19   0  124.55   26.86
  -2 -19   1   17.89   14.15
  -2 -19  -1   27.28   15.69
  -2 -19   2   90.39   22.61
  -2 -19  -2   70.35   21.18
  -2 -19  -3   29.56   15.06
  -2 -19   3    9.67   12.28
  -2 -19   4   47.97   19.77
   2 -19   5   -4.43    9.85
  -2 -19   5   30.94   18.27
  -2 -19   6   32.12   18.23
  -2 -20   0  147.12   30.02
  -2 -20  -1   21.74   16.12
  -2 -20   1   13.48   13.84
  -2 -20  -2  111.06   26.11
  -3   0   0    0.38    1.89
   3   0   0    0.06    1.24
   3   0   0   -0.93    1.81
  -3   0  -1    0.29    2.05
   3   0  -1   -1.34    1.00
  -3   0   1    3.58    1.62
   3   0   1    1.09    1.46
  -3   0   1    1.41    1.71
  -3   0  -2  335.40   15.42
   3   0  -2  349.80   13.35
  -3   0   2  323.34   13.21
  -3   0   3    0.74    1.86
  -3   0   4  740.86   23.00
  -3   0  -5    2.45    2.14
  -3   0   5    0.25    2.05
  -3   0  -6  895.68   25.64
  -3   0   6  849.17   28.11
  -3   0   7    3.09    3.82
  -3   0  -7   -0.74    1.76
  -3   0   8 1259.38   38.23
  -3   0  -8 1267.72   27.81
  -3   0   9   -2.46    3.04
  -3   0  10   87.59   11.74
  -3   0  11    0.02    4.11
   3   0  12  144.13   13.69
   3   0  12  149.77   10.50
  -3   0  12  146.09   15.51
   3   0  13   -1.58    1.80
   3   0  13   -2.58    2.82
  -3   0  13   -6.90    6.46
   3   0  14    7.36    3.76
   3   0  14    6.54    3.12
  -3   0  14    5.75    5.81
  -3   0  15   -4.32    5.28
   3   0  15    6.05    4.67
  -3   0  16   23.53    7.73
   3   0  16   44.65    9.95
  -3   0  17   -1.80    7.65
   3   0  17    5.84    4.39
   3   0  18  149.66   18.19
  -3   0  18  101.05   17.49
  -3   0  19   -4.98    6.83
   3   0  19   11.69    7.21
  -3   0  20  136.90   22.45
   3   0  20  121.56   18.46
  -3   0  21   -3.15    7.47
   3   0  21   11.80    8.85
  -3   0  22  229.03   30.36
   3   0  22  191.02   24.38
  -3   0  23   10.55   10.76
  -3   0  24  137.67   24.89
  -3   0  25    4.91   11.97
  -3   1   0    4.82    2.64
  -3  -1   0    3.33    1.88
  -3   1   0    3.35    1.34
   3  -1   0    4.25    1.32
   3   1   0    6.24    2.75
  -3   1   1    5.87    1.92
   3   1  -1    8.21    2.53
  -3  -1  -1    5.69    2.57
  -3   1  -1   10.72    3.45
   3   1   1    8.58    2.63
  -3  -1   1   11.57    2.78
   3  -1  -1    6.47    1.65
   3  -1   1   10.54    3.06
   3  -1   1   11.56    1.69
   3   1  -1    5.17    2.08
  -3   1   1    3.72    2.49
  -3   1  -2  857.71   24.19
  -3  -1   2  871.57   23.18
   3   1  -2  862.32   22.73
   3  -1   2  860.73   12.18
  -3   1   2  898.35   21.08
   3  -1  -2  886.00   20.41
  -3  -1   2  848.00   23.13
   3  -1  -3    7.35    2.30
  -3   1  -3    5.95    2.68
  -3  -1   3    3.67    1.68
  -3   1   3    4.48    1.91
  -3  -1   4 2451.08   43.43
  -3   1  -4 2435.28   44.38
  -3   1   4 2516.57   42.56
  -3  -1   5   74.04    8.02
  -3   1   5   79.93    8.48
  -3   1  -5   73.10    8.40
  -3   1  -6 3596.62   61.38
  -3  -1  -6 3516.43   39.61
  -3   1   6 3634.71   59.43
  -3  -1   6 3468.56   57.31
  -3   1   7    1.44    2.95
  -3  -1  -7    2.49    1.24
  -3  -1   7   10.68    4.51
  -3   1  -7   -1.27    1.98
   3  -1   8 1960.47   35.20
   3  -1   8 1907.69   40.07
  -3   1  -8 1909.41   44.46
  -3   1   8 1966.60   48.66
  -3  -1   8 1992.63   47.93
  -3  -1   9    0.69    2.82
  -3   1  -9    1.67    2.04
   3  -1   9    6.22    3.45
  -3   1   9    4.85    3.21
   3  -1   9    1.85    2.18
   3  -1  10 1085.52   30.44
  -3  -1  10 1075.10   38.95
   3  -1  10 1045.32   33.11
  -3   1  10 1091.05   40.38
  -3  -1  11   29.96    7.93
  -3   1  11   39.19    9.19
   3  -1  11   39.73    6.63
   3  -1  11   29.10    5.87
  -3  -1  12  125.61   15.50
   3  -1  12  113.10   11.25
   3  -1  12  122.22   12.35
  -3   1  12  108.53   14.16
  -3  -1  13  120.22   15.15
   3  -1  13   91.81   11.41
  -3   1  13  109.16   14.81
   3  -1  13  102.84   11.58
   3  -1  14    6.71    4.25
   3  -1  14    7.19    4.13
  -3  -1  14    5.65    5.44
   3   1  14    0.10    3.50
  -3   1  14    1.30    4.68
   3  -1  15   34.66    7.73
   3  -1  15   42.78    8.44
   3   1  15   35.71    7.51
  -3  -1  15   26.48    8.64
  -3   1  15   36.40   10.07
  -3  -1  16   91.87   15.51
   3   1  16   93.78   13.79
  -3   1  16   84.01   14.35
   3  -1  16   84.68   12.16
   3  -1  17   25.85    7.39
  -3   1  17   41.40   11.54
   3   1  17   25.74    8.04
  -3  -1  17   38.05   10.95
  -3  -1  18  319.95   29.44
   3  -1  18  304.78   24.58
   3   1  18  374.54   29.11
  -3   1  18  315.89   29.92
  -3  -1  19    8.07    8.31
   3   1  19    4.81    6.48
  -3   1  19   -3.19    5.63
   3  -1  19   19.24    8.24
  -3  -1  20  527.25   40.99
  -3  -1  20  593.12   44.07
  -3   1  20  546.75   42.95
   3  -1  20  483.87   33.63
   3   1  20  551.46   38.45
  -3   1  21    2.34    8.10
   3  -1  21    1.03    5.57
   3   1  21   16.16    9.69
  -3  -1  21    7.78    9.24
  -3  -1  22  511.77   42.58
  -3   1  22  510.11   43.88
   3  -1  22  456.94   34.76
   3   1  22  471.55   38.25
  -3   1  23   19.61   13.58
   3   1  23   18.18   10.82
  -3  -1  23    4.14    9.40
  -3   1  24  345.29   38.47
  -3  -1  24  283.26   35.14
  -3   1  25   -5.29    9.24
  -3  -1  25   13.91    8.92
   3   2   0   -0.01    1.61
  -3   2   0    1.32    2.00
  -3  -2   0    0.74    1.80
  -3   2   0    2.41    1.37
  -3   2  -1  200.35   11.90
   3   2  -1  204.40   11.38
  -3   2   1  214.85    9.30
  -3  -2   1  209.45   10.98
  -3   2  -1  214.57    6.21
  -3  -2   2  153.93    9.39
  -3   2  -2  150.44   10.61
  -3   2   2  145.61    8.73
  -3  -2   3   10.71    2.91
  -3  -2   3   12.93    3.31
  -3   2  -3   13.76    3.34
  -3   2   3   15.61    3.71
  -3  -2   4  220.76   13.64
  -3   2   4  209.58   12.48
   3  -2   5    6.31    1.26
  -3  -2   5    3.17    2.36
  -3   2   5    5.50    2.95
  -3  -2   6  449.60   21.25
   3  -2   6  405.36   21.10
   3  -2   6  442.21   11.67
  -3   2   6  438.78   20.75
  -3  -2   7    3.26    3.95
  -3   2   7    5.84    3.91
   3  -2   7    9.22    4.27
   3  -2   7    0.24    1.16
   3  -2   8 1077.84   24.36
  -3  -2   8 1061.30   35.91
  -3   2   8 1081.71   36.49
   3  -2   8 1055.62   36.49
  -3   2   9    0.31    4.75
   3  -2   9    7.25    5.37
   3  -2   9    1.86    2.63
  -3  -2   9    3.21    3.48
  -3   2  10  282.36   20.85
   3  -2  10  275.81   20.67
   3  -2  10  298.13   15.33
  -3  -2  10  275.13   20.31
  -3  -2  11   28.41    7.83
  -3   2  11   33.46    7.66
   3  -2  11   37.37    8.84
   3  -2  11   31.79    6.01
  -3   2  12  179.38   17.86
   3  -2  12  195.72   18.91
   3  -2  12  164.88   13.27
  -3  -2  12  163.81   17.23
  -3  -2  13   18.75    6.74
   3  -2  13   17.53    6.69
   3  -2  13   29.17    6.31
  -3   2  13   23.60    7.93
  -3   2  14    4.89    6.89
  -3  -2  14    1.89    5.19
   3  -2  14   -2.28    2.83
   3  -2  14   -1.56    4.71
  -3  -2  15   35.69    9.73
   3  -2  15   42.74    8.27
   3  -2  15   47.22   10.77
  -3   2  15   27.37    9.05
  -3  -2  16   12.19    6.96
   3  -2  16    7.38    4.21
   3  -2  16   22.91    7.12
  -3   2  16   14.77    7.55
   3   2  16   30.36    8.94
   3   2  17   39.69   10.39
  -3  -2  17   27.03    9.94
   3  -2  17   34.10    8.23
  -3   2  17   52.22   13.52
  -3  -2  18  127.28   19.44
   3  -2  18  163.89   17.88
   3   2  18  144.84   19.53
  -3   2  18  148.90   20.75
  -3  -2  19    8.79    7.32
   3  -2  19   24.61    8.76
  -3   2  19   -0.51    6.56
  -3  -2  19   21.34    9.83
   3   2  19   31.07    9.37
  -3  -2  20  112.89   21.10
   3  -2  20  145.16   18.32
  -3   2  20  200.66   27.13
   3   2  20  195.59   23.92
  -3  -2  20  187.20   25.42
   3  -2  21    8.80    8.07
   3   2  21    0.36    6.26
  -3  -2  21    1.83    7.12
  -3   2  21   -7.88    8.48
   3   2  22  143.96   22.82
  -3   2  22  157.34   25.95
  -3  -2  22  190.02   27.56
  -3   2  23   27.87   13.88
  -3  -2  23   26.97   15.09
   3   2  23   22.21   13.18
  -3  -2  24  100.23   24.13
  -3   2  24   98.18   23.13
   3   2  24  112.16   21.48
  -3   2  25   10.56   10.60
  -3  -2  25   14.87   13.64
  -3   3   0   -0.90    2.23
   3   3   0   -1.37    1.71
  -3  -3   1  202.19   10.76
   3   3  -1  218.26   11.59
  -3   3  -1  190.78   12.09
  -3  -3   2  108.88    7.79
  -3   3  -2  120.01    9.43
   3   3  -2  105.08    8.14
  -3  -3   3  170.35    9.61
  -3   3  -3  179.15   11.61
  -3   3   3  176.10   11.09
  -3   3   4  936.01   27.54
  -3   3  -4  906.32   27.48
  -3  -3   4  957.63   23.65
  -3   3   5  239.30   15.09
  -3  -3  -5  241.33    9.21
   3  -3   5  253.22   18.29
  -3  -3   5  241.36   15.50
   3  -3   6 1889.91   22.84
  -3   3   6 1855.23   44.12
   3  -3   6 1923.60   52.34
  -3  -3   6 1885.35   45.55
   3  -3   7    2.27    1.13
  -3  -3   7    3.09    4.01
   3  -3   7    2.57    2.79
  -3   3   7    2.81    2.62
  -3  -3   8 2101.31   51.85
   3  -3   8 2151.87   32.16
  -3   3   8 2101.05   52.40
   3  -3   8 2179.88   61.12
   3  -3   9   84.24    7.14
  -3   3   9   74.61   10.76
  -3  -3   9   73.48   10.57
   3  -3   9   69.43   11.55
   3  -3  10 1141.08   28.49
  -3   3  10 1144.91   42.88
  -3  -3  10 1146.53   41.00
   3  -3  10 1181.55   47.92
  -3  -3  11  279.91   21.68
   3  -3  11  267.35   15.00
   3  -3  11  240.59   22.68
  -3   3  11  260.57   21.44
   3  -3  12  279.50   16.56
  -3  -3  12  264.59   21.92
   3  -3  12  283.52   25.30
  -3   3  12  285.84   23.17
  -3  -3  13  581.78   33.01
   3  -3  13  561.25   24.60
   3  -3  13  582.60   36.87
  -3   3  13  573.90   34.36
   3  -3  14   -1.72    3.29
  -3   3  14   -0.94    5.97
  -3  -3  14    6.68    6.22
   3  -3  14   17.15    8.14
   3  -3  15  186.86   16.01
   3  -3  15  181.20   22.18
  -3  -3  15  188.87   20.38
  -3   3  15  201.39   22.47
   3  -3  16   88.36   16.09
   3  -3  16   99.90   12.29
  -3   3  16   94.12   16.62
  -3  -3  16   84.89   15.31
  -3   3  17  185.03   23.29
  -3  -3  17  190.50   22.60
   3   3  17  142.94   18.76
  -3  -3  17  186.33   23.55
   3  -3  17  172.03   16.81
   3   3  18  304.55   28.22
  -3   3  18  313.04   31.56
   3  -3  18  332.08   24.20
  -3  -3  18  348.27   31.23
  -3  -3  18  322.18   31.75
   3  -3  19   50.08   10.36
   3   3  19   45.65   12.51
  -3  -3  19   47.67   14.61
  -3  -3  19   33.06   11.40
  -3   3  19   67.12   16.95
  -3  -3  20  433.75   36.92
  -3   3  20  402.31   37.89
  -3  -3  20  426.79   39.82
   3   3  20  453.53   36.82
  -3  -3  21   -0.03    8.77
   3   3  21   -8.65    7.51
  -3   3  21    6.53    8.20
  -3  -3  21    5.58    8.44
   3   3  22  339.51   34.25
  -3  -3  22  363.17   37.51
  -3   3  22  341.25   37.38
   3   3  23    2.53    8.01
  -3   3  23   31.29   12.14
  -3  -3  23   16.81    9.75
   3   3  24  159.02   25.46
  -3   3  24  130.65   25.19
  -3  -3  24  191.72   28.69
  -3   3  25    6.92   10.67
  -3  -3  25    2.90   10.26
   3   3  25   28.38   14.34
   3   4   0    2.11    1.86
  -3   4  -1  319.53   16.10
   3   4  -1  319.15   14.03
  -3  -4   2    5.48    2.05
  -3   4  -2    7.52    3.18
   3   4  -2    7.57    2.55
  -3   4  -3  293.28   15.28
  -3  -4   3  276.51   12.06
  -3  -4  -3  282.59   14.40
  -3   4  -4   82.86    3.83
  -3   4  -4   88.12    8.69
  -3  -4   4   80.62    6.54
   3  -4   4   76.87   11.14
  -3  -4  -4   76.02    7.12
  -3  -4   5  136.39    8.96
   3  -4   5  163.34   16.66
  -3  -4  -5  159.13    9.71
  -3   4  -5  139.47    5.63
  -3  -4  -6  181.87   10.01
   3  -4   6  205.53   19.77
  -3  -4   7   16.10    5.31
   3  -4   7   22.69    7.31
   3  -4   8  451.25   30.91
   3  -4   8  470.78   15.28
  -3   4   8  484.78   26.12
  -3  -4   8  488.95   25.60
  -3  -4   9   32.38    8.04
   3  -4   9   24.16    4.17
   3  -4   9   23.43    8.25
  -3   4   9    9.79    4.78
  -3  -4  10  451.22   27.12
  -3   4  10  386.25   25.81
   3  -4  10  439.49   32.27
   3  -4  10  398.90   17.08
   3  -4  11  105.76    9.48
  -3  -4  11  113.89   14.20
   3  -4  11  105.67   16.78
  -3   4  11   99.18   14.21
   3  -4  12  105.04   10.21
  -3   4  12   94.19   14.32
  -3  -4  12  124.26   15.11
   3  -4  12  107.04   17.31
  -3   4  13  212.55   22.09
  -3  -4  13  239.18   22.46
   3  -4  13  200.94   14.80
   3  -4  13  210.78   24.56
  -3   4  14    4.01    6.08
  -3  -4  14   14.44    7.66
   3  -4  14   13.76   10.32
   3  -4  14    4.41    3.15
  -3  -4  15   72.40   15.29
  -3  -4  15   79.02   14.01
   3  -4  15   92.54   11.51
  -3   4  15   83.16   14.82
   3  -4  15   68.72   15.41
  -3  -4  16   18.74    8.55
   3  -4  16    8.27    5.49
   3  -4  16   15.35   10.76
  -3   4  16    0.28    6.80
  -3  -4  16   20.08    6.47
   3  -4  17  116.41   19.17
   3  -4  17   96.67   12.53
  -3  -4  17   86.98   17.53
  -3   4  17  106.93   18.50
  -3  -4  17   69.29   14.66
   3  -4  18   94.13   13.49
  -3  -4  18   95.60   20.02
  -3  -4  18  126.54   20.78
  -3   4  18   94.35   19.21
  -3  -4  19    6.08    7.80
  -3  -4  19   27.03   11.65
   3   4  19    9.40    6.05
  -3   4  19   10.94    9.57
  -3  -4  20  140.42   24.11
  -3  -4  20  142.62   22.25
  -3   4  20  153.69   24.42
   3   4  20  162.44   23.38
   3   4  21    0.05    9.20
  -3  -4  21   -2.08    8.73
  -3  -4  21   13.86   10.30
  -3   4  21    0.85    6.98
  -3  -4  22  131.49   23.84
  -3   4  22  106.58   24.85
   3   4  22   91.70   19.08
  -3  -4  23  -17.65   11.69
   3   4  23   -3.25    7.36
   3   4  24   56.99   17.28
  -3  -4  24   62.90   17.87
  -3   4  24   49.24   15.84
  -3  -4  25    6.45    8.15
   3   4  25    9.43   11.77
  -3  -5   0    4.35    4.65
   3   5  -1  688.37   21.33
  -3   5  -1  691.02   24.71
  -3  -5  -1  689.67   26.88
  -3  -5  -2  101.68   10.33
  -3   5  -2   98.08    9.15
   3   5  -2  100.18    7.89
  -3  -5   3 1262.37   25.15
  -3   5  -3 1294.60   32.33
   3  -5   3 1308.52   48.52
  -3  -5  -3 1222.21   33.97
  -3   5  -4  295.37   10.11
  -3  -5   4  289.73   11.94
  -3   5  -4  286.98   15.50
  -3  -5  -4  270.04   15.67
   3  -5   4  282.70   23.42
  -3   5  -5  273.90    9.56
  -3  -5   5  273.93   11.52
  -3  -5  -5  271.75   15.70
   3  -5   5  268.19   23.88
  -3   5  -6 1145.07   20.90
   3  -5   6 1168.98   50.77
  -3  -5  -6 1178.95   30.72
  -3  -5   6 1107.86   24.53
  -3   5  -7    6.93    1.85
  -3  -5  -7    8.09    2.40
   3  -5   7    6.93    4.70
  -3   5  -8 1151.56   24.65
   3  -5   8 1140.29   53.05
   3  -5   9  124.06   18.09
   3  -5  10  607.54   40.80
  -3  -5  10  692.29   33.80
   3  -5  11  611.15   22.79
   3  -5  11  575.58   40.93
  -3   5  11  588.64   34.07
  -3  -5  11  600.71   32.50
   3  -5  12  154.63   22.86
  -3  -5  12  121.91   16.08
  -3   5  12  131.19   17.56
  -3  -5  12  162.95   20.34
   3  -5  12  166.62   12.94
  -3  -5  13  696.58   37.67
  -3   5  13  752.00   41.72
   3  -5  13  724.93   48.05
  -3  -5  13  743.31   43.49
   3  -5  13  761.85   29.04
  -3  -5  14   12.98    9.78
  -3  -5  14   -2.75    4.74
   3  -5  14    4.08    2.66
  -3   5  14    0.84    5.64
   3  -5  14    4.46    5.99
  -3   5  15  419.69   33.82
  -3  -5  15  456.89   32.65
   3  -5  15  377.95   36.26
  -3  -5  15  422.57   35.01
   3  -5  15  424.77   23.91
  -3  -5  16   72.77   16.38
  -3  -5  16   70.25   13.62
   3  -5  16   69.84   10.19
   3  -5  16   68.37   16.19
  -3   5  16   54.56   13.89
  -3  -5  17  312.01   29.16
   3  -5  17  268.47   20.88
   3  -5  17  234.76   29.50
  -3  -5  17  278.58   31.11
  -3   5  17  244.67   27.38
  -3  -5  18  132.10   23.39
  -3  -5  18  161.97   21.86
  -3   5  18  146.42   22.88
  -3  -5  19   63.18   17.25
  -3   5  19   59.12   15.43
  -3  -5  19   62.67   15.40
  -3  -5  20  242.88   32.23
  -3  -5  20  223.58   27.40
   3   5  20  223.91   27.83
  -3   5  20  213.62   29.04
  -3  -5  21    9.62    7.94
   3   5  21    5.76   10.17
  -3  -5  21    5.23    8.23
  -3   5  21   -3.16    8.74
  -3  -5  22  257.89   36.39
  -3  -5  22  175.24   26.43
   3   5  22  185.04   27.83
  -3   5  22  176.35   27.99
  -3  -5  23   21.62    9.95
  -3   5  23   13.97   12.08
   3   5  23   -5.16    9.62
  -3  -5  24   81.45   19.79
  -3   5  24   78.27   20.89
   3   5  24   52.30   17.67
  -3  -5  25   74.64   20.43
   3   5  25   57.97   17.12
  -3  -6   0    7.79    3.61
   3   6  -1  411.59   17.12
  -3   6  -1  387.80   19.40
  -3  -6   1  421.60   24.57
  -3  -6  -1  401.73   23.13
  -3  -6  -2    5.47    2.92
  -3   6  -2    5.48    2.96
  -3  -6   2    3.41    4.09
   3  -6   2    5.88    5.92
   3   6  -2    3.98    1.93
  -3   6  -3  607.19   22.93
  -3  -6   3  611.81   31.40
   3  -6   3  637.88   36.89
  -3  -6  -3  574.90   26.91
  -3   6  -4  173.01   12.28
   3  -6   4  186.60   21.18
  -3  -6  -4  175.56   14.86
  -3  -6   4  185.01   17.65
  -3   6  -5  127.97    7.97
  -3   6  -5  130.47   11.12
  -3  -6   5  134.01    7.66
  -3  -6  -5  141.15   13.28
   3  -6   5   99.13   15.91
  -3  -6   5  135.48   16.17
  -3   6  -6  179.80    9.43
  -3  -6   6  175.51   18.09
  -3  -6   6  178.98    9.02
   3  -6   6  194.57   22.68
  -3  -6  -6  167.14   13.39
  -3  -6   7    1.36    1.47
  -3  -6  -7    1.43    2.00
   3  -6   7    2.52    4.63
  -3   6  -7    1.33    1.54
  -3  -6   7   10.42    7.57
  -3  -6   8   73.55   13.19
  -3  -6   8   74.84    6.64
   3  -6   8   69.12   14.77
  -3   6  -8   69.81    6.67
   3  -6   9   68.42   15.43
  -3  -6   9   73.60   13.39
   3  -6  10   95.27   17.71
  -3  -6  10  108.97   16.83
   3  -6  11  180.16   24.46
  -3  -6  11  232.34   24.22
  -3  -6  12   19.60    8.86
   3  -6  12   28.56   11.31
  -3   6  13  382.83   30.85
   3  -6  13  366.30   36.46
  -3  -6  13  358.01   32.41
   3  -6  14   27.49   11.52
  -3  -6  14   13.81    6.56
  -3  -6  14   25.34   11.20
  -3   6  14   31.74   10.56
  -3  -6  15  132.23   21.50
  -3  -6  15  116.66   17.10
   3  -6  15  111.08   20.65
  -3   6  15  108.47   17.79
  -3  -6  16    5.50    5.21
  -3  -6  16    8.65    7.83
  -3   6  16    5.35    5.31
   3  -6  16   13.31    9.49
  -3   6  17  111.33   19.47
  -3  -6  17  122.59   19.60
  -3  -6  17  101.52   19.77
   3  -6  17   85.16   19.85
   3  -6  18    7.62   10.49
  -3  -6  18   23.80    9.26
  -3  -6  18   11.70    9.91
  -3   6  18   16.41    9.23
  -3  -6  19   19.37   11.81
  -3  -6  19   15.31   10.00
  -3   6  19    1.81    6.76
  -3   6  20   57.15   17.05
  -3  -6  20   41.97   12.66
  -3  -6  20   50.81   16.51
   3   6  21   -5.56    8.86
  -3  -6  21    7.98    9.13
  -3   6  21   -1.28    8.50
  -3  -6  21    4.81    8.30
   3   6  22  101.19   21.26
  -3   6  22   81.55   20.85
  -3  -6  22   74.56   17.85
  -3  -6  22   59.94   17.76
  -3  -6  23   21.46   14.52
   3   6  23    7.47    9.82
  -3   6  23   12.28   13.34
  -3   6  24   40.68   16.98
  -3  -6  24   28.09   13.56
   3   6  24   35.36   13.39
   3   6  25   27.21   15.03
  -3  -7   0    2.32    3.82
   3   7  -1 1687.62   35.51
  -3  -7  -1 1666.68   51.66
  -3  -7   1 1676.88   53.56
  -3  -7  -2   40.63    8.80
  -3  -7   2   51.14   10.69
   3   7  -2   47.22    5.89
  -3   7  -2   38.59    6.30
   3  -7   2   56.64   12.39
  -3   7  -3 1762.98   40.10
  -3  -7   3 1767.70   57.16
   3  -7   3 1713.44   64.91
  -3  -7  -3 1682.81   51.73
  -3  -7   4   58.13   11.63
  -3   7  -4   51.60    6.94
   3  -7   4   57.19   12.95
  -3  -7  -4   40.83    8.21
  -3   7  -5  260.86   15.64
  -3  -7  -5  238.48   18.87
  -3  -7   5  276.42   24.35
   3  -7   5  259.24   26.92
  -3   7  -5  263.11   13.61
   3  -7   6  346.59   31.18
  -3  -7  -6  381.89   23.13
  -3  -7   6  411.19   30.19
  -3  -7   7    6.98    4.33
  -3  -7   7    8.90    2.12
   3  -7   7   -4.09    5.38
  -3  -7  -7    7.68    2.30
  -3  -7   8  298.11   11.19
   3  -7   8  272.47   29.17
  -3  -7   8  298.80   26.75
  -3  -7   9  174.38    9.38
   3  -7   9  172.24   24.44
  -3  -7   9  185.37   21.72
   3  -7  10  221.04   27.62
  -3  -7  10  238.67   11.90
  -3  -7  10  220.33   24.10
   3  -7  11  584.21   45.53
  -3  -7  11  660.64   42.85
  -3  -7  12   43.75   12.67
   3  -7  12   36.90   12.67
   3  -7  13  634.52   49.17
  -3  -7  13  649.24   44.75
  -3   7  14    8.81    7.32
  -3  -7  14   11.19    9.02
   3  -7  14   25.22   12.16
  -3  -7  15  514.79   42.67
  -3   7  15  464.15   37.68
   3  -7  15  504.68   45.47
  -3  -7  16   59.11   15.52
   3  -7  16   33.51   11.70
  -3   7  16   48.75   14.44
  -3   7  17  280.13   30.69
  -3  -7  17  258.18   32.23
   3  -7  17  232.67   32.54
  -3  -7  18   54.93   16.20
   3  -7  18    8.63    7.79
  -3   7  18   56.26   16.20
  -3  -7  19  126.88   26.10
  -3   7  19  100.16   21.65
  -3   7  20   54.36   18.05
  -3  -7  20   85.23   21.49
  -3   7  21    0.92    7.66
  -3  -7  21   -1.64    8.95
   3   7  22   59.94   16.32
  -3   7  22   57.38   17.65
  -3  -7  22   44.39   18.03
   3   7  23    6.02    8.96
  -3   7  23   -8.98   11.18
   3   7  24   17.42   11.41
  -3  -8   0   -0.81    3.80
  -3  -8   1  666.38   36.85
  -3  -8  -1  638.08   35.40
  -3  -8   2   13.60    7.23
   3  -8   2   16.21    8.10
  -3  -8  -2   26.38    8.56
   3   8  -2   14.06    3.49
  -3   8  -2   17.64    4.96
  -3   8  -3  524.14   22.20
   3  -8   3  522.97   38.12
  -3  -8  -3  534.42   31.80
  -3  -8   3  518.91   33.60
  -3  -8   4   14.67    6.57
  -3   8  -4   21.01    4.95
  -3  -8  -4   16.97    6.23
   3  -8   4   20.17    7.91
  -3  -8   5   28.82    9.58
  -3  -8  -5   33.46    7.93
  -3   8  -5   27.54    5.58
   3  -8   5   30.18   10.82
  -3  -8   6   45.73   11.89
   3  -8   6   48.22   11.86
  -3  -8  -6   68.10   10.91
  -3  -8   7   -1.94    5.01
  -3  -8  -7    1.53    2.53
   3  -8   7   -4.44    7.26
  -3  -8   8   14.35    9.23
   3  -8   8    7.68    7.80
  -3  -8  -8    2.16    3.09
  -3  -8   9  141.27   20.20
   3  -8   9  154.55   24.13
  -3  -8  10   19.40    9.29
   3  -8  10   12.96    9.21
  -3  -8  11  232.88   27.24
   3  -8  11  247.87   30.99
  -3  -8  12   -3.20    7.92
   3  -8  12    2.22    8.74
   3  -8  13  295.89   35.81
  -3  -8  13  228.26   28.39
  -3  -8  14    3.52    9.28
   3  -8  14   -2.03    7.41
  -3   8  15  155.54   23.56
   3  -8  15  147.05   27.00
  -3  -8  15  158.71   24.84
  -3   8  16   10.99    9.74
  -3  -8  16    7.13    8.71
   3  -8  16   -6.52   10.17
  -3   8  17   64.28   17.09
   3  -8  17   68.78   21.45
  -3  -8  17  116.44   23.74
   3  -8  18   23.98   14.91
  -3   8  18   -4.10    9.37
  -3  -8  18   -0.14    7.61
  -3   8  19   56.78   15.11
  -3  -8  19   32.93   14.32
   3  -8  19   42.07   15.62
  -3  -8  20   16.55   10.89
  -3   8  20  -21.94   13.23
  -3  -8  21  -15.33   14.15
  -3   8  21    5.10    7.09
  -3   8  22   26.86   12.27
   3   8  22    5.61   11.40
  -3  -8  22   20.06   15.27
   3   8  23   12.85   11.21
  -3  -8  23  178.95   33.27
  -3  -9   0    6.56    6.71
  -3  -9  -1 1937.34   66.46
   3  -9   1 1997.51   75.90
  -3  -9   1 2057.69   69.48
   3  -9   2    1.99    7.61
   3   9  -2    7.11    2.65
  -3   9  -2    3.05    3.10
  -3  -9  -2    2.04    5.13
  -3  -9   2    7.60    7.57
  -3   9  -3 1201.12   34.95
  -3  -9  -3 1223.64   51.35
   3  -9   3 1265.14   62.00
  -3  -9   3 1258.95   56.41
   3  -9   4   13.30    8.54
  -3   9  -4    5.62    2.63
  -3  -9  -4    3.09    4.54
  -3  -9   4   18.22    9.66
   3  -9   5  191.23   25.58
  -3   9  -5  201.87   13.65
  -3  -9  -5  224.07   21.50
  -3  -9   5  196.82   23.28
  -3  -9   6   27.51   10.13
   3  -9   6   20.00   10.30
  -3  -9  -6   16.46    6.62
  -3  -9   7    7.89    8.70
  -3  -9  -7    3.49    4.87
   3  -9   7   -1.57    5.46
  -3  -9   8   15.03    9.92
  -3  -9  -8   14.16    5.77
   3  -9   8   25.39   11.86
   3  -9   9  415.74   39.38
  -3  -9   9  340.33   32.77
  -3  -9  10   16.19    9.94
   3  -9  10   30.33   13.04
  -3  -9  11  392.84   37.05
   3  -9  11  354.22   37.46
   3  -9  12    8.21    6.92
  -3  -9  12    0.42    9.49
   3  -9  13  531.36   48.17
  -3  -9  13  528.93   44.36
   3  -9  14   23.75   14.50
  -3  -9  14   -4.76    6.94
   3  -9  15  451.43   46.50
  -3  -9  15  461.87   44.14
   3  -9  16   16.61   13.25
  -3  -9  16   20.32   11.27
  -3   9  16   -8.69    9.18
  -3   9  17  279.12   32.70
   3  -9  17  268.31   36.76
  -3  -9  17  274.45   36.02
  -3   9  18    1.02    7.96
  -3  -9  18   -5.22   11.81
   3  -9  18    9.77    9.28
  -3  -9  19  113.64   26.60
  -3   9  19   78.03   19.68
   3  -9  19  107.53   25.84
  -3   9  20    5.35    7.38
  -3  -9  20  -17.76   15.69
  -3   9  21  -17.47   14.19
  -3  -9  21    0.41   11.27
  -3   9  22    1.10    9.41
  -3  -9  22   26.85   14.62
  -3  -9  23   45.32   20.94
   3   9  23   12.37    9.65
  -3 -10   0    8.45    7.85
  -3  10  -1  432.96   23.57
  -3 -10   1  466.36   35.72
   3 -10   1  459.44   38.40
  -3 -10  -1  428.44   33.87
  -3 -10  -2    6.92    7.11
   3  10  -2    1.03    1.74
  -3  10  -2    3.30    3.20
   3 -10   2    6.34    7.36
  -3 -10   2    5.49    6.01
   3 -10   3  351.78   34.26
  -3  10  -3  307.18   17.82
  -3 -10  -3  289.02   26.83
  -3 -10   3  288.83   28.96
   3 -10   4   24.80   10.94
  -3  10  -4   19.98    4.77
  -3 -10  -4    8.06    5.81
  -3 -10   4    3.01    6.23
   3 -10   5   90.63   19.37
  -3  10  -5   52.87    7.20
  -3 -10  -5   55.94   11.88
  -3 -10   5   60.20   13.77
   3 -10   6    5.57    8.23
  -3 -10  -6    7.71    5.40
  -3 -10   6   -1.90    6.16
   3 -10   7   -4.99    6.52
  -3 -10  -7   -0.45    3.94
  -3 -10   7    1.47    7.26
   3 -10   8   -0.86    7.10
  -3 -10  -8    4.21    3.82
  -3 -10   8   -2.17    6.99
   3 -10   9  146.60   25.78
  -3 -10   9  132.41   22.16
   3 -10  10    7.95    8.33
  -3 -10  10   -2.37    6.40
  -3 -10  11  133.16   22.38
   3 -10  11  136.67   26.14
   3 -10  12   13.42   13.25
  -3 -10  12    4.79    6.70
  -3 -10  13  222.83   30.22
   3 -10  13  211.06   31.26
   3 -10  14    8.06   10.67
  -3 -10  14   22.71   12.88
  -3 -10  15  149.84   27.37
   3 -10  15  184.25   31.43
   3 -10  16    9.36   10.67
  -3 -10  16  -15.72   13.61
  -3  10  17   83.26   20.63
   3 -10  17   70.87   21.56
  -3 -10  17   87.40   23.16
  -3  10  18    7.90    7.71
   3 -10  18    3.03    9.46
  -3 -10  18   -0.88    8.76
   3 -10  19   17.74   13.67
  -3  10  19   27.20   13.28
  -3 -10  19   24.03   11.43
  -3 -10  20   17.89   11.55
  -3  10  20   -2.35    8.96
  -3  10  21   17.04   13.07
  -3 -10  21   -7.00   11.80
  -3 -10  22    7.53   11.40
  -3 -10  23    0.86   10.99
  -3 -11   0    8.68    8.49
  -3  11  -1  998.86   36.31
  -3 -11   1  910.76   53.59
  -3 -11  -1  949.10   52.18
  -3 -11   2   -1.58    5.29
   3 -11   2    2.35    7.08
  -3 -11  -2    0.22    5.31
  -3  11  -2    5.07    4.28
  -3 -11   3  579.10   43.76
  -3  11  -3  564.16   24.30
   3 -11   3  626.49   47.94
  -3 -11  -3  575.67   39.13
   3 -11   4   -1.03    7.42
  -3  11  -4   15.33    4.06
  -3 -11   4   24.38    9.69
  -3 -11  -4   14.71    7.14
   3 -11   5  192.66   27.19
  -3  11  -5  211.00   13.77
  -3 -11   5  232.77   28.76
  -3 -11  -5  235.06   24.48
  -3 -11   6   31.14   13.47
   3 -11   6   30.24   12.82
  -3 -11  -6   24.69    8.64
   3 -11   7    6.21    8.82
  -3 -11  -7   23.59    8.70
  -3 -11   7   -1.10    6.85
   3 -11   8   61.52   17.66
  -3 -11  -8   60.57   11.29
  -3 -11   8   51.03   15.98
   3 -11   9  285.66   35.10
  -3 -11   9  254.58   32.24
  -3 -11  10   34.78   10.53
   3 -11  10   69.54   18.58
   3 -11  11  235.01   32.94
  -3 -11  11  259.91   34.02
   3 -11  12    6.58    9.01
  -3 -11  12   22.90   10.31
  -3 -11  13  550.11   50.64
   3 -11  13  618.76   54.59
  -3 -11  14  -20.27   14.88
   3 -11  14   19.55   13.87
  -3 -11  15  359.02   43.53
   3 -11  15  366.68   43.72
   3 -11  16   -2.48   10.42
  -3 -11  16   14.75   15.30
   3 -11  17  220.98   35.31
  -3 -11  17  206.28   34.19
  -3  11  18   11.65   12.14
   3 -11  18    8.85   10.89
  -3 -11  18   11.23   13.13
  -3  11  19   69.22   19.86
   3 -11  19   51.79   19.34
  -3 -11  19   87.03   25.42
   3 -11  20   25.33   16.36
  -3  11  20   15.82   14.21
  -3 -11  20   42.86   16.75
  -3 -11  21   17.44   12.72
  -3 -11  22  -16.07   18.61
  -3 -12   0    3.77    7.80
  -3  12  -1  171.60   15.33
  -3 -12  -1  228.95   27.08
  -3 -12   1  186.82   25.66
  -3 -12  -2   30.08   11.84
  -3  12  -2   37.76    7.08
   3 -12   2   26.61   12.46
  -3 -12   2   46.58   15.58
  -3 -12  -3  139.86   20.53
  -3  12  -3  133.22   11.88
  -3 -12   3  176.70   26.19
   3 -12   3  183.02   26.90
   3 -12   4   21.41   12.30
  -3 -12  -4   18.17    9.11
  -3 -12   4   19.88   11.73
  -3 -12  -5   74.46   14.38
   3 -12   5   77.47   19.39
  -3 -12   5   84.25   18.90
   3 -12   6    8.94   10.43
  -3 -12  -6   13.76    6.93
  -3 -12   6   27.32   12.91
  -3 -12  -7    1.48    4.99
   3 -12   7    6.62    9.16
  -3 -12   7   -0.72    9.85
  -3 -12   8   46.12   15.58
   3 -12   8   59.05   17.97
  -3 -12  -8   55.44   12.53
  -3 -12   9   29.37   13.60
   3 -12   9   25.09   13.26
   3 -12  10   18.80   12.39
  -3 -12  10   -5.69   11.55
   3 -12  11  122.05   25.19
  -3 -12  11  108.31   23.98
   3 -12  12   24.10   15.84
  -3 -12  12   -5.86   10.35
   3 -12  13  153.71   29.07
  -3 -12  13  200.98   31.89
  -3 -12  14   16.86   13.83
   3 -12  14   20.69   15.10
   3 -12  15  123.59   26.89
  -3 -12  15  152.85   30.63
   3 -12  16    0.34    8.21
  -3 -12  16   11.50   13.15
   3 -12  17   57.22   20.93
  -3 -12  17   25.74   17.66
   3 -12  18   18.58   15.92
  -3  12  18   13.32   11.90
  -3 -12  18   28.64   18.20
   3 -12  19    9.38   11.43
  -3 -12  19  -14.43   13.65
  -3  12  19    0.33   10.70
  -3 -12  20   13.40   13.29
   3 -12  20   -7.09   12.51
  -3 -13   0   11.30    8.55
  -3  13  -1  353.52   22.01
  -3 -13  -1  388.49   36.29
  -3 -13   1  387.06   37.75
  -3 -13  -2   32.87   12.77
   3 -13   2   38.87   15.51
  -3 -13   2   16.90    9.92
  -3 -13   3  220.30   30.67
   3 -13   3  233.49   31.06
  -3 -13  -3  254.41   28.32
   3 -13   4  103.16   22.21
  -3 -13   4   96.96   21.55
  -3 -13  -4  132.25   20.90
   3 -13   5  149.98   26.19
  -3 -13  -5  160.21   22.35
  -3 -13   5  107.95   23.05
  -3 -13  -6  159.52   21.47
   3 -13   6  117.45   22.80
  -3 -13   6  128.29   24.57
  -3 -13   7    5.81   12.42
  -3 -13  -7   18.58    9.26
   3 -13   7   -2.74    9.21
   3 -13   8  186.09   30.17
  -3 -13   8  171.40   29.42
  -3 -13   9  133.22   26.40
   3 -13   9  104.82   23.10
   3 -13  10  130.89   26.89
  -3 -13  10  146.24   27.78
  -3 -13  11  272.69   38.02
   3 -13  11  253.66   36.55
   3 -13  12    6.64   11.23
  -3 -13  12   33.26   19.68
  -3 -13  13  352.89   45.26
   3 -13  13  312.45   41.76
  -3 -13  14   10.81   12.91
   3 -13  14   37.53   17.88
   3 -13  15  285.04   40.61
  -3 -13  15  347.97   45.48
  -3 -13  16   16.45   13.54
   3 -13  16   27.98   14.28
   3 -13  17  132.52   28.17
  -3 -13  17  110.26   27.21
  -3  13  18   14.76   16.02
   3 -13  18   61.77   25.04
  -3 -13  18   84.76   27.19
  -3 -13  19    5.84   15.72
   3 -13  19   -7.71   13.13
   3 -13  20   46.20   21.97
  -3 -14   0    7.06    9.78
  -3 -14  -1  134.00   23.54
  -3 -14   1  189.76   28.44
  -3 -14  -2   41.48   13.73
  -3 -14   2   40.75   15.27
  -3 -14  -3   66.40   16.52
   3 -14   3   43.91   15.42
  -3 -14   3   63.92   18.19
  -3 -14   4   33.60   13.57
   3 -14   4   33.53   14.20
  -3 -14  -4   31.24   10.92
   3 -14   5   17.08   11.40
  -3 -14  -5   25.41   10.95
  -3 -14   5   38.56   14.30
  -3 -14   6  108.03   24.78
  -3 -14  -6   97.78   18.42
   3 -14   6   80.37   19.67
  -3 -14  -7    4.57    7.45
  -3 -14   7    4.59    7.86
  -3 -14   8   63.63   18.16
   3 -14   8  115.39   24.11
   3 -14   9   33.43   14.93
  -3 -14   9   13.94    9.88
   3 -14  10   38.48   16.56
  -3 -14  10   17.80   11.41
  -3 -14  11   90.09   25.16
   3 -14  11   79.78   21.73
  -3 -14  12   13.44   14.19
   3 -14  12   -0.08   10.76
   3 -14  13   53.74   19.80
  -3 -14  13   93.52   24.03
  -3 -14  14   -0.24   14.94
   3 -14  14    2.97   10.99
   3 -14  15   93.93   27.55
  -3 -14  15    8.30   10.88
   3 -14  16   40.47   21.00
  -3 -14  16   24.17   16.09
  -3 -14  17   16.43   15.74
   3 -14  17   60.16   22.85
   3 -14  18   41.23   20.49
   3 -14  19   -3.29   13.39
  -3 -15   0    1.65    6.98
  -3 -15  -1  128.18   22.37
  -3 -15   1  170.04   28.10
  -3 -15   2   34.97   13.56
  -3 -15  -2   76.89   19.74
   3 -15   3  111.09   23.48
  -3 -15  -3   96.71   19.25
  -3 -15   3   99.70   21.95
  -3 -15   4  126.96   24.42
   3 -15   4  180.89   29.90
  -3 -15  -4  114.68   21.43
  -3 -15  -5   46.01   14.56
   3 -15   5   46.95   16.38
  -3 -15   5   71.28   21.02
  -3 -15  -6  286.22   31.14
   3 -15   6  243.17   35.18
  -3 -15   6  230.19   34.81
  -3 -15  -7   18.51   10.26
   3 -15   7   24.64   13.11
  -3 -15   7   24.07   17.38
   3 -15   8  190.21   32.31
  -3 -15   8  219.58   35.39
  -3 -15   9   29.15   17.24
   3 -15   9   34.19   15.55
   3 -15  10  154.50   29.70
  -3 -15  10  148.66   28.79
   3 -15  11  137.71   29.58
  -3 -15  11  104.14   25.44
  -3 -15  12   20.27   10.45
   3 -15  12   68.54   20.47
   3 -15  13  174.46   32.81
  -3 -15  13  123.07   29.49
   3 -15  14   14.74   14.75
  -3 -15  14    1.28   13.23
   3 -15  15  114.02   27.84
  -3 -15  15  128.24   30.42
   3 -15  16   34.98   19.34
  -3 -15  16   22.32   12.91
   3 -15  17   23.93   18.42
  -3 -16   0   -0.09    6.85
  -3 -16  -1   73.25   19.92
  -3 -16   1   67.74   18.52
  -3 -16   2   13.26    8.51
  -3 -16  -2    5.81    6.79
  -3 -16   3   28.35   13.88
  -3 -16  -3   41.12   14.40
  -3 -16  -4   75.21   18.47
   3 -16   4   35.83   16.22
  -3 -16   4   68.10   20.41
   3 -16   5    6.87    9.80
  -3 -16  -5    1.67    6.69
  -3 -16   5  -13.46    8.15
   3 -16   6  129.80   28.01
  -3 -16  -6   93.37   19.38
  -3 -16   6   86.46   23.03
   3 -16   7   -0.18    8.94
  -3 -16   7    5.18   12.03
   3 -16   8   51.49   18.43
  -3 -16   8   63.06   20.82
  -3 -16   9   16.93   13.50
   3 -16   9   24.02   16.02
   3 -16  10   64.82   20.07
  -3 -16  10   63.78   20.35
   3 -16  11   31.99   16.25
  -3 -16  11   39.74   16.94
   3 -16  12   13.91   12.02
  -3 -16  12   18.86   14.41
   3 -16  13   58.25   20.10
  -3 -16  13   17.29   15.90
   3 -16  14   -9.28    9.96
  -3 -16  14  -17.62   13.39
  -3 -17   0   -2.68    7.75
  -3 -17  -1   38.28   14.31
  -3 -17   1   33.42   14.78
  -3 -17  -2  102.04   22.77
  -3 -17   2  105.84   24.77
  -3 -17  -3   39.32   14.75
  -3 -17   3   77.13   22.85
  -3 -17  -4  155.42   25.79
  -3 -17   4  147.80   29.42
  -3 -17  -5   20.35   12.96
   3 -17   5   27.66   17.22
  -3 -17   5   41.34   19.99
   3 -17   6  271.78   39.16
  -3 -17   6  253.79   38.14
   3 -17   7   18.43   15.86
  -3 -17   7    2.88   13.00
   3 -17   8  205.10   36.72
  -3 -17   8  213.82   36.58
  -3 -17   9    7.83    8.91
   3 -17   9   13.30   10.44
  -3 -17  10  146.94   32.21
   3 -17  10  109.59   27.24
  -3 -17  11   18.04   16.77
   3 -17  11   60.05   20.33
   3 -17  12   32.28   18.19
  -3 -18   0   -3.87    7.75
  -3 -18  -1   12.12    9.05
  -3 -18   1   36.34   17.76
  -3 -18  -2   15.71   13.00
  -3 -18   2   31.63   17.19
  -3 -18  -3    6.26    9.28
  -3 -18   3   29.33   17.18
  -3 -18  -4   62.52   18.92
  -3 -18   4   81.11   23.59
  -3 -18   5   25.47   16.43
  -3 -18   6   58.07   21.46
   3 -18   7   36.56   19.42
  -3 -18   7    0.97   12.49
   3 -18   8   66.70   23.14
  -3 -18   8   58.38   22.20
   3 -18   9   17.97   14.50
  -3 -18   9  -15.19   12.46
  -3 -19   0   17.24   14.38
  -3 -19  -1    7.24    9.34
  -3 -19   1    8.94   11.80
  -3 -19  -2   33.69   15.37
  -3 -19   2   34.94   17.49
  -3 -19  -3   13.30   12.25
  -3 -19   3   22.92   18.34
  -3 -19   4  135.88   29.94
  -3 -19   5   51.76   20.35
  -3 -20   0   -0.78   10.91
  -3 -20  -1   11.93   11.76
  -3 -20   1    5.23   14.38
  -3 -20  -2   17.22   14.39
   4   0   0   69.46    6.18
  -4   0   0   79.55    8.29
   4   0  -1    2.66    1.78
  -4   0   1    3.06    1.91
   4   0   1    1.07    1.29
  -4   0  -1    1.33    2.12
  -4   0   1    0.45    2.26
  -4   0  -2   16.62    4.38
  -4   0   2   27.99    4.82
  -4   0   2   27.02    4.58
  -4   0  -3    1.27    2.61
  -4   0   3    2.39    2.03
  -4   0   4   10.73    3.51
  -4   0   5    0.14    2.56
  -4   0   6   22.18    5.40
  -4   0  -6   25.92    4.83
  -4   0   7    0.44    2.81
  -4   0  -7    4.76    3.83
  -4   0   8   13.16    5.19
  -4   0  -8   14.73    3.79
  -4   0   9   -1.95    3.31
  -4   0  -9    3.80    1.93
  -4   0 -10   11.03    3.20
  -4   0  10   16.78    6.46
  -4   0  11    8.18    5.28
  -4   0  12   22.94    8.30
  -4   0  13   -3.24    4.37
   4   0  13    3.16    3.48
  -4   0  14   48.92   11.05
   4   0  14   50.87    8.88
   4   0  15   -0.45    3.63
  -4   0  15    4.54    7.36
  -4   0  16  171.76   21.70
   4   0  16  173.48   17.86
  -4   0  17  -12.23    8.79
   4   0  17    4.64    6.72
  -4   0  18   16.55    9.51
   4   0  18   18.15    8.81
   4   0  19   -0.57    5.61
  -4   0  19    0.55    7.22
  -4   0  20   23.64   10.95
   4   0  20    0.25    4.93
  -4   0  21   -6.20   10.00
  -4   0  22   -1.30    8.04
  -4   0  23    2.46    8.88
  -4   0  24   40.55   15.84
  -4   0  25    0.16   11.22
  -4   1   0 4579.47   45.83
  -4  -1   0 4694.62   61.53
  -4   1   0 4645.38   63.39
   4  -1   0 4693.65   43.67
   4   1   0 4703.34   54.31
  -4   1   1   55.16    5.68
   4  -1   1   47.92    3.95
  -4  -1  -1   48.94    6.49
   4  -1  -1   47.56    5.08
  -4   1  -1   46.11    6.78
  -4  -1   1   49.88    6.55
  -4   1   1   51.93    7.28
   4  -1   2 3988.56   33.46
  -4   1   2 3837.88   49.02
  -4  -1  -2 3796.13   59.30
  -4   1  -2 3873.08   58.69
  -4  -1   2 4009.86   57.09
  -4  -1   3  128.51   10.51
  -4   1   3  138.94   10.19
  -4   1  -3  132.97   11.50
  -4  -1   3  139.07   11.02
  -4   1   4 1577.43   35.97
  -4  -1   4 1592.31   37.89
  -4  -1   5  268.29   16.45
  -4   1   5  273.25   16.09
  -4  -1   6  631.83   26.71
  -4   1   6  636.49   25.78
  -4  -1   7  196.40   15.57
  -4   1   7  195.55   15.26
  -4  -1  -7  201.62   11.51
  -4  -1  -8   64.09    6.44
  -4  -1   8   58.50    9.00
  -4   1   8   61.20    8.98
  -4  -1  -9   13.51    2.59
  -4   1   9   19.91    7.09
  -4  -1   9   20.38    6.15
   4  -1  10  749.90   24.30
  -4  -1  10  697.30   32.99
  -4   1  10  696.08   33.26
  -4  -1  11    5.46    5.37
   4  -1  11    3.29    2.56
  -4   1  11   -3.81    3.63
  -4  -1  12 1463.97   51.43
  -4   1  12 1530.69   53.10
   4  -1  12 1478.62   39.18
  -4  -1  13   18.13    6.88
   4  -1  13   14.35    5.36
  -4   1  13   13.16    6.77
  -4  -1  14 1355.65   53.56
  -4   1  14 1322.07   53.39
   4  -1  14 1318.14   41.01
  -4  -1  15   17.22    8.47
   4  -1  15    6.19    4.48
  -4   1  15    6.46    5.78
   4   1  15   15.16    7.21
   4   1  16 1229.49   47.69
  -4  -1  16 1245.25   55.39
  -4   1  16 1171.18   54.86
   4  -1  16 1256.31   44.46
   4   1  17   -3.04    4.37
  -4   1  17    1.44    7.71
   4  -1  17    1.28    4.35
  -4  -1  17    9.12    7.32
  -4  -1  18  362.98   32.15
  -4   1  18  377.37   33.47
   4  -1  18  376.37   26.81
   4   1  18  390.79   29.65
  -4   1  19   23.45   12.36
   4   1  19    5.58    4.37
   4  -1  19   21.02    8.07
  -4  -1  19    7.04    8.54
   4   1  20   83.75   14.95
  -4   1  20   85.78   18.79
  -4  -1  20   87.64   18.27
   4   1  21    1.41    6.64
  -4   1  21   -7.47   10.42
  -4  -1  21   -7.04    8.07
  -4   1  22   27.06   13.22
  -4  -1  22   27.97   11.15
  -4   1  23   16.74   10.75
  -4  -1  23   36.37   14.63
  -4   1  24  188.15   30.16
  -4  -1  24  163.23   27.79
  -4  -1  25    9.58   10.12
  -4   1  25   36.20   16.30
   4  -2   0  388.73   12.07
  -4  -2   0  379.55   17.58
  -4   2   0  358.24   18.46
  -4   2   0  393.08   12.38
   4  -2  -1   -0.40    1.35
  -4   2   1    1.40    1.17
  -4   2  -1    2.38    1.39
  -4  -2  -1    3.43    2.24
  -4  -2   1    1.64    2.81
  -4   2  -1    0.69    1.93
   4  -2   1    2.55    0.97
  -4   2   1   -4.37    3.79
  -4   2   2    5.33    2.89
  -4   2  -2    6.63    3.61
   4  -2   2    6.67    1.24
  -4  -2   2   10.77    3.55
  -4   2  -3  209.13   14.22
  -4  -2   3  200.23   12.88
  -4   2   3  188.76   11.87
  -4  -2   4    3.75    2.58
  -4   2  -4    2.11    2.30
  -4   2   4   10.50    4.02
  -4  -2   4    8.29    2.82
  -4  -2   5   40.24    7.00
  -4   2   5   42.28    6.94
  -4  -2   6   15.37    5.03
   4  -2   6   11.46    1.83
  -4   2   6   11.85    4.28
  -4   2   7   12.94    5.46
   4  -2   7   11.91    2.29
  -4  -2   7    9.41    5.23
  -4  -2  -7   11.69    2.55
  -4   2   8    5.08    4.04
   4  -2   8    4.22    1.89
  -4  -2   8    2.78    4.30
  -4   2   9    8.65    4.76
   4  -2   9    7.91    2.58
  -4  -2   9   12.60    4.15
   4  -2  10    4.13    2.44
  -4  -2  10    1.23    3.46
  -4   2  10    1.10    4.06
  -4  -2  11    1.61    3.91
  -4   2  11   -6.05    5.36
   4  -2  11   -0.48    1.96
  -4  -2  12   11.33    7.30
   4  -2  12   10.16    4.31
  -4   2  12   15.52    8.14
   4  -2  13    7.87    3.83
  -4  -2  13   11.39    7.50
  -4   2  13    5.71    4.96
   4  -2  14   65.30    9.31
  -4  -2  14   78.73   14.54
  -4   2  14   70.28   14.00
   4  -2  15    0.80    3.14
  -4   2  15    9.78    5.93
  -4  -2  15    7.49    7.57
   4  -2  16   76.64   11.03
  -4   2  16  100.04   18.09
  -4  -2  16   69.94   15.15
   4  -2  17   -1.35    4.40
   4   2  17   14.45    7.69
  -4   2  17    4.09    6.30
  -4  -2  17   -5.34    7.40
   4  -2  18   11.63    5.40
  -4   2  18   54.78   18.17
   4   2  18   30.69    9.16
  -4  -2  18   30.81   11.63
   4   2  19    2.97    6.35
  -4   2  19   -6.42    6.84
  -4  -2  19   -5.36    5.99
  -4  -2  20   19.07    8.16
  -4   2  20    1.21    7.25
   4   2  20    0.22    5.24
  -4  -2  21    8.76   10.80
  -4   2  21   26.45   12.68
   4   2  21    4.13    5.42
  -4  -2  21   -3.65    7.38
   4   2  22   12.91    8.70
  -4   2  22   -3.50    8.09
  -4  -2  22    3.08    7.24
  -4   2  23   17.16   11.83
  -4  -2  23   10.29   10.15
  -4   2  24   16.64   12.42
  -4  -2  24    1.65   10.29
  -4  -2  25    8.39   14.43
  -4  -3   0 3272.45   51.93
  -4   3   0 3265.62   57.53
  -4   3   0 3305.80   36.57
  -4   3   1   36.13    4.48
  -4   3  -1   32.57    3.06
  -4  -3   1   31.11    5.41
  -4   3  -1   23.09    4.67
  -4  -3   2 2263.38   41.55
  -4   3  -2 2342.15   47.39
  -4   3   2 2328.72   38.64
  -4   3   3  628.10   22.13
  -4   3  -3  685.66   26.01
  -4  -3   3  676.59   22.52
  -4   3  -4 1682.15   41.60
  -4  -3   4 1773.86   37.13
  -4   3   4 1702.25   38.75
  -4  -3   5  893.81   27.41
  -4   3   5  874.43   29.64
  -4  -3   6  101.28   11.50
  -4   3   6  105.69   11.27
  -4  -3   7  940.12   35.05
   4  -3   7  902.27   14.63
  -4  -3  -7  863.76   15.74
  -4   3   7  917.33   34.13
  -4  -3   8  118.41   13.48
  -4   3   8  110.62   12.21
   4  -3   8  110.73    6.32
  -4  -3   9  436.89   25.98
   4  -3   9  431.81   14.29
  -4   3   9  431.50   26.03
   4  -3  10  910.72   39.73
  -4   3  10  943.63   40.11
  -4  -3  10  962.46   39.31
   4  -3  10  895.64   22.82
   4  -3  11  104.49   13.91
   4  -3  11   93.53    8.11
  -4   3  11   77.90   12.99
  -4  -3  11   86.53   12.70
  -4  -3  12 1092.63   45.54
   4  -3  12 1106.50   30.36
  -4   3  12 1067.25   46.20
   4  -3  12 1095.63   45.29
  -4   3  13   37.14    9.26
   4  -3  13   60.20   11.65
   4  -3  13   63.12    7.99
  -4  -3  13   54.20   10.93
   4  -3  14 1226.32   36.36
   4  -3  14 1271.09   50.33
  -4   3  14 1218.00   53.52
  -4  -3  14 1177.79   50.77
   4  -3  15   50.24    8.06
   4  -3  15   54.82   11.36
  -4  -3  15   48.43   11.93
  -4   3  15   41.44   13.05
  -4  -3  16  698.17   42.08
  -4   3  16  712.99   44.20
   4  -3  16  679.59   30.29
  -4  -3  17   12.27    8.10
  -4   3  17    2.39    6.80
   4  -3  17   12.21    4.79
  -4  -3  18  233.75   26.71
   4   3  18  253.06   25.96
  -4   3  18  204.23   25.95
   4   3  19   89.55   15.95
  -4  -3  19  105.52   19.55
  -4  -3  19   90.88   17.69
  -4   3  19  105.83   18.95
  -4  -3  20   50.28   14.76
   4   3  20   54.70   14.25
  -4   3  20   49.39   15.58
  -4  -3  20   39.79   15.01
  -4  -3  21   66.76   17.75
  -4   3  21  105.39   20.46
  -4  -3  21   98.96   20.13
   4   3  21  113.53   18.86
  -4   3  22    8.89   10.15
  -4  -3  22   25.22   12.91
   4   3  22   21.75   11.29
   4   3  23   86.15   18.58
  -4   3  23   68.62   18.94
  -4  -3  23   72.05   19.30
  -4   3  24   96.89   22.79
  -4  -3  24  106.02   23.34
  -4  -3  25   41.41   15.47
  -4   4   0  130.15    7.85
  -4   4   0  120.48   11.66
  -4   4  -1    3.49    1.28
  -4   4   1    2.08    1.72
  -4  -4   1    5.26    3.13
  -4   4  -1    2.11    3.13
  -4   4  -2   15.92    1.94
  -4   4   2   16.58    4.02
  -4  -4   2   11.94    3.50
  -4   4  -2   13.44    4.34
  -4   4   3    2.50    2.25
  -4   4  -3    1.02    2.95
  -4  -4   3    2.22    2.24
  -4  -4   4    2.60    2.12
  -4   4   4    1.54    2.32
  -4   4  -4    7.53    3.65
  -4   4  -5   51.78    7.73
  -4  -4   5   44.56    6.23
  -4   4   5   40.46    6.67
  -4  -4  -6   36.13    4.64
  -4   4   6   38.74    6.84
  -4  -4   6   44.85    6.37
  -4   4   7   29.00    6.74
  -4  -4  -7   29.69    3.85
  -4   4   8    8.87    4.49
  -4  -4   8   11.46    5.97
   4  -4   8   22.07    7.53
   4  -4   9   26.13    8.54
  -4   4   9   27.56    8.12
  -4  -4   9   29.41    7.79
   4  -4   9   20.58    3.21
  -4   4  10   15.60    6.78
   4  -4  10    8.79    6.70
  -4  -4  10    9.51    4.92
   4  -4  10    5.04    2.20
  -4  -4  11   18.22    6.25
   4  -4  11   12.40    3.30
   4  -4  11   19.97    7.61
  -4   4  11   12.44    6.82
  -4  -4  12   20.66    8.60
   4  -4  12    6.53    2.56
   4  -4  12   14.80    9.71
  -4   4  12   13.38    7.38
  -4  -4  13    6.45    5.84
   4  -4  13   14.51    7.92
  -4   4  13    6.81    6.17
   4  -4  13    5.06    2.96
  -4   4  14   77.75   14.81
  -4  -4  14   87.32   14.45
   4  -4  14   87.08   15.19
   4  -4  14   70.42    8.93
  -4   4  15   29.29   10.71
  -4  -4  15   16.54    8.21
   4  -4  15   25.35   10.58
   4  -4  15   13.84    4.87
  -4   4  16   18.58    8.53
  -4  -4  16   19.84    8.81
   4  -4  16   29.06   11.60
  -4   4  17   -0.90    5.61
  -4  -4  17   17.51    8.69
  -4  -4  18   25.51   12.38
  -4  -4  18   16.88    8.02
  -4   4  18   15.93   11.29
  -4  -4  19   36.06   14.27
  -4  -4  19    5.83    7.10
   4   4  19   16.23    9.08
  -4   4  19   22.97   12.42
  -4  -4  20   24.29   12.47
  -4  -4  20    6.26    6.49
   4   4  20    5.94    5.63
  -4   4  20    2.37    7.00
  -4   4  21    0.68    7.87
  -4  -4  21   -0.76    8.28
   4   4  21   -1.66    7.85
   4   4  22   -3.57    8.22
  -4  -4  22   -6.27    9.11
  -4  -4  22    9.34   10.02
  -4   4  22    2.58    8.62
  -4  -4  23   -6.96    8.54
  -4   4  23    6.49    9.88
  -4  -4  24   -5.27    8.46
   4   4  24    5.63    7.40
  -4   4  24   12.54   12.50
  -4  -4  25    8.39   11.11
  -4   5   0 2154.14   50.60
  -4   5  -1   30.60    5.96
  -4  -5   2 1037.94   28.19
  -4   5  -2 1000.80   32.73
  -4  -5   3  923.52   25.50
  -4   5  -3  965.81   32.26
  -4  -5  -3  969.28   30.94
  -4   5  -4  618.80   25.93
  -4  -5   4  594.53   20.45
  -4  -5  -4  617.39   23.58
  -4   5  -5  823.16   30.77
  -4  -5   5  779.05   23.59
  -4  -5  -5  755.59   25.35
  -4  -5   6   20.47    4.17
  -4  -5  -6   19.12    4.11
  -4  -5   7 1314.14   32.21
  -4  -5  -7 1267.15   30.12
   4  -5   7 1309.48   53.72
  -4   5   7 1268.28   43.26
  -4   5   8  212.67   18.35
   4  -5   8  197.63   21.69
  -4  -5  -8  183.70    8.44
  -4   5   9 1119.86   44.30
   4  -5   9 1101.45   51.39
  -4   5  10  563.02   32.96
   4  -5  10  588.02   38.63
   4  -5  11  411.32   33.75
  -4   5  11  402.09   28.71
  -4  -5  11  441.97   29.14
  -4   5  12  792.40   41.68
   4  -5  12  732.66   45.46
  -4  -5  12  790.12   40.05
   4  -5  13   48.53    6.92
  -4  -5  13   52.61   11.35
   4  -5  13   59.35   14.32
  -4   5  13   54.25   12.21
  -4  -5  14  614.58   37.97
   4  -5  14  619.61   25.20
   4  -5  14  579.43   41.89
  -4   5  14  626.63   39.49
  -4  -5  15   38.12   13.26
  -4  -5  15   20.12    8.34
  -4   5  15   19.12    8.76
   4  -5  15   22.89    9.41
   4  -5  16  290.71   30.75
  -4  -5  16  263.18   27.19
  -4   5  16  242.08   26.83
  -4  -5  16  281.83   30.67
  -4  -5  17  126.86   21.09
  -4   5  17  133.84   20.71
  -4  -5  17   93.96   17.67
   4  -5  17  109.40   19.80
  -4   5  18  177.17   24.74
  -4  -5  18  157.01   23.26
  -4  -5  18  148.18   24.70
  -4  -5  19  281.66   30.67
  -4   5  19  229.36   29.13
  -4  -5  19  270.00   33.16
  -4  -5  20   26.57   10.57
  -4  -5  20  -13.40    8.27
  -4   5  20   28.28   15.28
  -4  -5  21  246.61   34.48
   4   5  21  263.41   30.51
  -4  -5  21  232.11   30.46
  -4   5  21  220.79   30.70
  -4  -5  22    6.34    8.18
  -4  -5  22    3.04    9.08
   4   5  22    4.64    9.02
  -4   5  22    9.14   12.61
   4   5  23  170.37   27.00
  -4  -5  23  171.13   27.37
  -4   5  23  211.77   32.00
  -4  -5  24   55.71   16.92
  -4   5  24   20.59   15.44
   4   5  24   82.56   21.01
  -4  -6   0    6.94    5.32
  -4  -6  -1   12.42    4.91
  -4   6  -1    0.01    2.66
  -4   6  -2  133.72   12.39
  -4  -6  -2  154.72   14.08
  -4  -6  -3   38.53    7.50
  -4   6  -3   54.98    8.31
  -4  -6  -4    0.89    2.57
  -4  -6   4    1.49    1.53
  -4   6  -4   -2.17    2.55
  -4   6  -5   50.28    3.77
  -4  -6   5   50.20    6.18
  -4   6  -5   52.88    8.39
  -4  -6  -5   44.46    7.09
  -4   6  -6    4.63    1.36
   4  -6   6    7.67    7.00
  -4  -6   6    6.54    2.79
  -4  -6  -6    3.25    3.67
  -4   6  -7   34.46    3.61
   4  -6   7   51.22   13.52
  -4  -6   7   45.47    5.77
  -4  -6  -7   52.21    7.38
   4  -6   8    5.37    5.97
  -4  -6  -8    2.06    1.82
  -4  -6   8    2.12    1.99
   4  -6   9   28.92   10.49
  -4   6   9   25.89    8.93
  -4  -6   9   30.92    5.52
  -4   6  10    5.50    6.37
   4  -6  10    7.36    5.59
   4  -6  11   34.37   12.76
  -4   6  11   21.60    8.90
   4  -6  12   10.30    8.78
  -4  -6  12   16.05    8.03
  -4   6  12    5.18    6.53
  -4   6  13    6.35    4.97
   4  -6  13    5.41    7.91
  -4  -6  14   22.85   10.58
  -4   6  14    8.46    6.67
   4  -6  14   33.05   12.52
  -4  -6  15    0.87    6.17
  -4  -6  15   14.04    8.02
   4  -6  15    7.33    6.15
  -4   6  15   -9.13    6.31
  -4  -6  16    8.99    7.49
  -4  -6  16   -4.91    5.37
  -4   6  16    2.12    6.80
   4  -6  16    2.50    8.38
  -4  -6  17   33.67   12.10
  -4  -6  17   10.16    8.97
   4  -6  17   24.26   11.30
  -4   6  17   12.38    9.12
  -4  -6  18   20.50   15.19
  -4  -6  18   15.86   11.26
  -4   6  18   13.82   10.81
  -4  -6  19   16.54   12.37
  -4  -6  19   23.92   12.75
  -4   6  19   23.23   13.15
  -4  -6  20    5.90   10.20
  -4  -6  20   17.93   10.49
  -4   6  20   -7.76    8.37
  -4  -6  21   33.83   15.38
  -4  -6  21   11.64   12.06
  -4   6  21   38.84   16.76
   4   6  21   15.39   10.21
  -4  -6  22    1.50   10.29
   4   6  22  -18.04   12.19
  -4  -6  22    3.47    9.63
  -4   6  22    0.26    8.44
  -4  -6  23   14.32   11.09
  -4   6  23   44.79   18.87
   4   6  23   25.21   14.04
  -4  -6  23    8.79   14.58
   4   6  24    7.84   11.16
   4   6  25   15.69   12.17
  -4  -7   0  701.50   34.18
  -4  -7  -1   15.12    6.46
  -4  -7   1    7.15    6.38
  -4   7  -1    2.83    2.97
  -4   7  -2  405.14   22.18
  -4  -7  -2  401.60   24.96
  -4  -7   2  443.04   28.17
  -4   7  -3  682.42   28.47
  -4  -7   3  672.48   35.75
  -4  -7  -3  687.46   31.78
  -4  -7  -4   98.17   12.01
  -4  -7   4   97.53   14.87
  -4   7  -4   95.42   10.81
  -4   7  -5  989.47   34.27
  -4  -7   5  980.47   45.26
   4  -7   5 1023.57   52.78
  -4  -7  -5  980.23   37.37
  -4   7  -5  977.31   21.48
  -4   7  -6    5.18    1.91
  -4  -7   6    0.04    1.45
   4  -7   6    9.34    6.68
  -4  -7  -6    2.51    3.73
  -4  -7   7 1541.09   30.42
  -4  -7  -7 1477.37   42.35
   4  -7   7 1428.26   64.67
  -4   7  -7 1456.92   25.20
  -4  -7   7 1532.29   59.41
  -4  -7   8  117.24   17.39
  -4  -7   8  133.46    9.39
   4  -7   8  107.83   19.53
  -4  -7  -8  124.08   11.14
  -4   7  -8  109.53    7.28
  -4  -7   9 1016.78   26.17
   4  -7   9  991.27   56.71
  -4  -7   9 1067.58   52.49
  -4  -7  10  132.47   19.56
   4  -7  10  128.27   21.59
  -4  -7  10  130.47   10.24
  -4  -7  11  647.87   42.92
  -4  -7  11  655.80   23.70
   4  -7  11  596.30   45.42
  -4   7  11  640.75   39.04
  -4   7  12  225.43   24.51
   4  -7  12  251.23   30.32
  -4  -7  12  308.75   30.64
  -4  -7  13   73.18   15.69
  -4   7  13   78.18   15.05
   4  -7  13   47.81   14.24
  -4  -7  14  120.18   20.41
   4  -7  14  101.66   19.69
  -4   7  14  132.85   20.41
  -4  -7  15   14.33    8.98
  -4   7  15    5.73    7.11
   4  -7  15    8.19    7.57
  -4  -7  16  113.52   21.31
  -4   7  16   77.61   15.94
   4  -7  16   79.72   18.17
  -4  -7  17  200.07   27.76
   4  -7  17  158.86   26.91
  -4   7  17  159.88   24.59
  -4  -7  18   64.73   18.06
  -4   7  18   40.29   13.24
  -4  -7  19  407.30   42.37
  -4   7  19  543.49   46.04
  -4  -7  20   45.28   17.79
  -4   7  20   18.08   13.06
  -4  -7  21  327.89   42.03
  -4   7  21  391.80   42.28
  -4   7  22   13.70   14.01
   4   7  22    9.91   11.35
  -4  -7  22  -10.45   10.66
   4   7  23  293.99   36.33
  -4   7  23  326.19   41.42
  -4  -7  23  281.36   41.28
   4   7  24   16.59   12.63
  -4  -8   0   -0.55    4.38
  -4  -8   1    3.92    3.64
  -4  -8  -1    6.09    4.04
  -4   8  -1    8.34    3.96
  -4  -8   2   49.06   10.74
  -4   8  -2   45.66    8.10
  -4  -8  -2   53.34    9.46
  -4  -8   3   85.38   14.69
  -4   8  -3  116.43   12.32
  -4  -8  -3   92.42   12.85
  -4  -8   4   -1.06    5.28
  -4  -8  -4   -2.33    4.46
  -4   8  -4    1.44    3.07
   4  -8   5   62.76   14.37
  -4  -8   5   77.81   14.77
  -4   8  -5   52.51    5.92
  -4   8  -5   67.15    9.58
  -4  -8  -5   60.27   11.04
  -4  -8   6   56.39   12.88
   4  -8   6   44.26   12.76
  -4   8  -6   37.33    4.85
  -4  -8  -6   36.73    8.41
  -4  -8   7   22.38    9.67
   4  -8   7   32.92   13.05
  -4  -8  -7   38.08    7.99
  -4  -8   8   12.47    8.03
  -4  -8   8    4.87    2.13
  -4  -8  -8    2.49    3.84
  -4  -8   9   13.15    7.03
  -4  -8   9   23.63    3.99
   4  -8   9   13.37   10.51
  -4  -8  10   11.03    8.51
   4  -8  10    2.69    7.10
  -4  -8  11    6.74    5.61
   4  -8  11    2.56    6.95
   4  -8  12   -0.51    6.81
  -4  -8  12   15.43   10.66
  -4  -8  13   -0.40    6.23
  -4   8  13  -15.29   10.76
  -4  -8  14   -0.37    7.29
  -4   8  14   -6.81    7.66
   4  -8  14   -4.95    7.90
  -4  -8  15    5.90   10.57
   4  -8  15    5.72    7.47
  -4   8  15   -0.74    7.09
  -4  -8  16   -6.04   10.26
  -4   8  16   -1.81    8.84
   4  -8  16   14.82   12.84
  -4  -8  17   19.26   14.31
  -4   8  17    8.74   10.41
   4  -8  17   27.21   14.80
  -4  -8  18   -2.63    9.05
   4  -8  18   13.31   10.39
  -4   8  18    8.74    8.54
  -4  -8  19   37.92   17.23
  -4   8  19   25.10   12.65
  -4   8  20    1.27    8.83
  -4  -8  20    7.79    9.97
  -4   8  21   47.92   17.82
  -4  -8  21   24.52   14.44
  -4   8  22    7.91   12.61
  -4  -8  22  -10.32   13.94
   4   8  23   11.38    9.91
  -4  -8  23   32.39   19.12
  -4  -9   0    1.68    5.95
  -4   9  -1   85.37   11.41
  -4  -9  -1   93.08   14.25
  -4  -9   1   83.14   14.66
  -4  -9   2   62.65   12.94
  -4   9  -2   50.14    8.56
  -4  -9  -2   45.04   10.29
  -4   9  -3  424.38   23.43
  -4  -9  -3  419.94   30.12
  -4  -9   3  477.80   34.71
  -4   9  -4   12.81    4.63
  -4  -9  -4   19.38    7.32
  -4  -9   4   37.87   11.65
  -4   9  -5 1135.57   37.20
   4  -9   5 1096.96   60.82
  -4  -9  -5 1092.82   46.46
  -4  -9   5 1177.02   56.11
  -4  -9   6   14.98    9.38
   4  -9   6   -4.04    7.37
  -4  -9  -6   10.72    6.68
   4  -9   7 1330.91   69.12
  -4  -9  -7 1528.07   51.14
  -4  -9   7 1340.98   62.54
  -4  -9   8   13.11    9.42
  -4  -9  -8    0.35    3.95
   4  -9   9  853.46   57.90
  -4  -9   9  886.24   53.18
  -4  -9  10   16.97   10.08
   4  -9  10    9.49   10.13
   4  -9  11  473.98   44.27
  -4  -9  11  551.84   43.62
  -4  -9  12    4.42    7.75
   4  -9  12   12.43   12.18
  -4  -9  13   64.99   15.39
   4  -9  13   86.92   20.78
  -4   9  14    5.59    6.13
  -4  -9  14   21.28   10.49
   4  -9  14    4.37    8.90
  -4  -9  15   14.19   10.17
   4  -9  15   33.90   12.59
  -4   9  15   24.99    9.02
  -4  -9  16   -1.84    9.34
  -4   9  16   12.15    9.81
   4  -9  16   19.29   13.29
  -4  -9  17  163.56   27.75
   4  -9  17  139.79   27.25
  -4   9  17  170.77   26.82
  -4   9  18    6.34   10.54
   4  -9  18  -11.43   10.97
  -4  -9  18   -5.60    8.24
  -4  -9  19  499.94   51.78
  -4   9  19  519.52   47.60
  -4  -9  20  -11.39   10.75
  -4   9  20    9.49   11.24
  -4  -9  21  442.06   51.91
  -4   9  21  309.07   39.12
  -4  -9  22   15.31   14.77
  -4  -9  23  262.05   42.35
  -4 -10   0   10.15    8.19
  -4 -10  -1   11.80    7.81
  -4  10  -1    7.66    4.30
  -4 -10   1   11.01    6.88
  -4 -10  -2   -5.46    5.62
  -4  10  -2    6.52    4.31
  -4 -10   2    7.94    4.73
  -4  10  -3   18.06    5.77
  -4 -10  -3    9.53    7.37
  -4 -10   3   -2.15    7.35
  -4  10  -4   -1.55    2.61
  -4 -10  -4   -1.98    3.98
  -4 -10   4    6.62    5.23
  -4  10  -5  111.07   12.08
   4 -10   5  125.74   23.08
  -4 -10   5  124.37   20.10
  -4 -10  -5  108.69   15.75
  -4 -10   6   -5.18    5.89
   4 -10   6  -11.66   11.11
  -4 -10  -6    4.11    4.55
  -4 -10   7    4.55    6.56
   4 -10   7    7.67    6.41
  -4 -10  -7   13.15    6.32
  -4 -10   8   24.44   11.88
  -4 -10  -8   10.46    6.71
   4 -10   8    1.29    8.19
  -4 -10   9   26.74   11.01
  -4 -10  -9   25.06    7.03
   4 -10   9   26.32   13.81
  -4 -10  10    2.54    7.03
   4 -10  10   36.23   16.40
  -4 -10  11   12.82    9.08
   4 -10  11   19.42   13.28
  -4 -10  12   10.85   11.03
   4 -10  12   -2.90    9.62
  -4 -10  13    2.25    7.22
   4 -10  13   -1.56    7.39
   4 -10  14   18.28   13.63
  -4 -10  14    1.39    7.47
   4 -10  15   -3.78    8.42
  -4  10  15   -1.64    7.54
  -4 -10  15   -9.72   12.14
  -4  10  16    6.45    6.92
   4 -10  16    9.28   13.24
  -4 -10  16  -10.03    8.50
   4 -10  17    8.96   10.84
  -4 -10  17   14.84   12.51
  -4  10  17   15.57    9.88
  -4  10  18   20.07   12.99
   4 -10  18   -6.15    9.34
  -4 -10  18    2.37   11.81
  -4  10  19   19.08   11.68
  -4 -10  19   42.60   18.28
  -4  10  20   -1.50   10.05
  -4 -10  20   -1.73   11.54
  -4  10  21   14.99   13.67
  -4 -10  21   34.12   19.04
  -4 -10  22   35.85   17.53
  -4 -11   0   84.29   17.29
  -4  11  -1   83.03   11.67
  -4 -11  -1   86.22   16.55
  -4 -11   1  106.55   18.56
  -4 -11  -2   46.41   12.30
  -4  11  -2   60.33    9.86
  -4 -11   2   43.23   11.95
  -4  11  -3  399.63   22.98
  -4 -11  -3  346.26   30.85
  -4 -11   3  385.82   35.53
  -4 -11   4   -2.54    6.87
  -4  11  -4    9.12    4.68
  -4 -11  -4   11.81    6.84
  -4  11  -5  805.87   31.78
   4 -11   5  793.14   56.36
  -4 -11  -5  766.96   43.36
  -4 -11   5  783.13   52.11
   4 -11   6   13.47   11.06
  -4 -11  -6    2.09    4.38
  -4 -11   6   19.20   10.60
  -4 -11   7  990.71   60.31
   4 -11   7 1214.84   71.05
  -4 -11  -7 1041.83   47.76
   4 -11   8   31.03   12.72
  -4 -11  -8   58.85   11.93
  -4 -11   8   63.51   17.34
  -4 -11   9  830.09   56.92
   4 -11   9  770.89   58.45
   4 -11  10    6.30    9.69
  -4 -11  10   17.63   12.02
   4 -11  11  336.48   40.10
  -4 -11  11  312.08   36.18
   4 -11  12   65.70   20.33
  -4 -11  12   18.15    9.33
  -4 -11  13   49.10   15.61
   4 -11  13   44.67   17.49
   4 -11  14   10.36    8.00
  -4 -11  14   18.52   11.30
   4 -11  15   51.66   19.25
  -4 -11  15   18.59    9.33
  -4 -11  16  -11.05   13.79
  -4  11  16    9.77   10.69
   4 -11  17  138.30   27.74
  -4  11  17  107.65   22.85
  -4 -11  17  109.31   24.82
  -4 -11  18  -11.82   11.31
   4 -11  18    1.71    9.74
  -4  11  18    5.88   11.06
  -4  11  19  264.57   37.09
  -4 -11  19  297.66   42.88
   4 -11  19  262.78   39.43
  -4  11  20   14.63   11.86
  -4 -11  20   -9.44   12.82
  -4 -11  21  284.75   45.11
  -4 -12   0   19.86    9.74
  -4  12   0   18.40    6.50
  -4  12  -1    5.55    4.29
  -4 -12  -1   17.12   10.03
  -4 -12   1   13.22    9.98
  -4  12  -2    6.66    4.72
  -4 -12  -2    6.85    7.29
  -4 -12   2   21.39   11.18
  -4  12  -3   15.13    5.20
  -4 -12  -3   26.92    9.88
  -4 -12   3   37.06   15.02
  -4  12  -4    5.10    3.93
  -4 -12  -4    2.66    6.71
  -4 -12   4   -3.03    8.14
   4 -12   5   77.31   18.75
  -4 -12   5   54.40   16.40
  -4 -12  -5   42.96   11.47
   4 -12   6    0.46    7.31
  -4 -12  -6    1.14    4.57
  -4 -12   6   -7.48    7.99
   4 -12   7    3.02    7.32
  -4 -12   7   12.64    8.49
   4 -12   8    0.77   10.45
  -4 -12  -8    8.17    6.10
  -4 -12   8    5.54    8.09
   4 -12   9   30.89   12.18
  -4 -12   9  -11.94   12.24
   4 -12  10    6.00    9.53
  -4 -12  10   32.04   14.73
   4 -12  11    8.39   11.74
  -4 -12  11   -3.41   13.85
   4 -12  12    1.91    8.77
  -4 -12  12   29.56   13.81
   4 -12  13    6.86   11.69
  -4 -12  13   -6.24    9.76
   4 -12  14    8.49   11.99
  -4 -12  14  -11.27   13.04
   4 -12  15    3.66    9.66
  -4 -12  15   -5.21   12.90
  -4  12  16   -1.06    8.85
   4 -12  16    3.85   10.11
  -4 -12  16  -13.50   13.90
   4 -12  17   12.36   12.44
  -4 -12  17   -9.89    9.42
  -4  12  18  -10.92   11.59
  -4 -12  18    4.91   13.32
   4 -12  18    2.24   11.65
  -4  12  19    3.20   10.88
  -4 -12  19   13.20   14.52
  -4 -12  20   18.11   16.93
  -4 -13   0  111.98   20.46
  -4  13   0  101.68   13.88
  -4  13  -1   14.68    6.06
  -4 -13  -1    7.75   10.44
  -4 -13   1   31.95   12.32
  -4  13  -2  228.77   18.32
  -4 -13  -2  221.97   26.86
  -4 -13   2  192.27   27.89
  -4 -13  -3  247.64   28.41
  -4 -13   3  196.00   28.81
  -4 -13   4   80.32   19.74
  -4 -13  -4   69.18   15.95
  -4 -13   5  482.85   45.99
  -4 -13  -5  489.12   38.16
  -4 -13  -6   23.25   10.97
   4 -13   6   45.80   19.56
  -4 -13   6   20.12   12.80
   4 -13   7  642.96   55.61
  -4 -13   7  663.06   55.19
  -4 -13  -7  678.73   42.39
   4 -13   8   48.72   20.52
  -4 -13   8   -3.97    7.52
   4 -13   9  414.60   45.43
  -4 -13   9  443.89   46.84
   4 -13  10   61.49   19.21
  -4 -13  10   55.96   18.35
   4 -13  11  187.42   32.17
  -4 -13  11  175.21   30.25
   4 -13  12  115.11   26.00
  -4 -13  12  141.88   28.65
   4 -13  13   26.06   14.86
  -4 -13  13   28.40   14.09
   4 -13  14   87.75   21.13
  -4 -13  14  140.40   28.95
   4 -13  15   24.78   16.50
  -4 -13  15   20.89   15.71
   4 -13  16   74.81   23.33
  -4 -13  16   75.14   24.40
  -4  13  17  102.79   24.12
   4 -13  17   69.24   20.96
  -4 -13  17  103.47   27.60
  -4  13  18   27.07   18.17
   4 -13  18   32.26   18.00
  -4 -13  18   44.36   19.47
   4 -13  19  104.88   27.51
  -4 -14   0   11.54   10.54
  -4 -14  -1   10.08   11.59
  -4 -14   1   11.52    9.36
  -4 -14  -2    4.97    8.97
  -4 -14   2   -1.02    6.50
  -4 -14  -3    5.14    8.54
  -4 -14   3    7.42    7.01
  -4 -14  -4   12.45    8.27
  -4 -14   4   10.41    7.79
  -4 -14  -5   23.86    9.84
  -4 -14   5    5.29    8.39
   4 -14   6    2.06    8.74
  -4 -14  -6    5.71    6.63
  -4 -14   6   -4.04   10.53
  -4 -14  -7   18.38   10.43
   4 -14   7   16.36   12.29
  -4 -14   7   30.13   15.07
   4 -14   8   19.20   12.70
  -4 -14   8    5.34    9.77
   4 -14   9    7.14   10.00
  -4 -14   9   15.06   12.04
   4 -14  10   29.20   13.01
  -4 -14  10   -1.40    9.78
   4 -14  11   -6.48   12.92
  -4 -14  11    1.30   11.18
   4 -14  12   14.87   15.46
  -4 -14  12    6.73   11.46
  -4 -14  13    9.44   14.64
   4 -14  13   28.41   16.16
   4 -14  14   20.19   12.27
  -4 -14  14    7.51    9.12
   4 -14  15    5.65   11.67
  -4 -14  15    2.12   11.91
   4 -14  16   11.60   14.67
  -4 -14  16   12.87   13.00
  -4  14  17    2.44    8.60
   4 -14  17    0.44   10.74
  -4 -14  17   -7.83   11.39
   4 -14  18    4.34   13.79
  -4 -15   0  330.57   37.57
  -4 -15  -1   13.90    9.13
  -4 -15   1    6.27    8.99
  -4 -15  -2  248.48   31.33
  -4 -15   2  305.52   38.27
  -4 -15  -3  154.11   24.88
  -4 -15   3   77.94   21.18
  -4 -15  -4  130.33   22.60
  -4 -15   4  133.49   26.90
  -4 -15  -5  216.50   28.25
  -4 -15   5  187.38   30.93
  -4 -15  -6   34.46   11.96
  -4 -15   6   53.56   19.88
   4 -15   7  228.74   34.74
  -4 -15   7  226.39   36.14
  -4 -15   8   10.45   14.36
   4 -15   8    6.99   14.41
   4 -15   9  142.35   28.76
  -4 -15   9  127.57   28.36
   4 -15  10   81.73   22.36
  -4 -15  10   45.99   18.41
  -4 -15  11   83.94   24.66
   4 -15  11   55.82   21.40
   4 -15  12  151.77   30.83
  -4 -15  12  148.90   31.40
   4 -15  13   -4.86   11.02
  -4 -15  13   30.86   20.04
   4 -15  14  174.79   34.29
  -4 -15  14  152.45   32.20
   4 -15  15    6.18   10.99
  -4 -15  15  -11.39   13.99
   4 -15  16  115.33   29.18
  -4 -16   0   17.78   12.01
  -4 -16  -1   23.67   15.23
  -4 -16   1   34.55   15.23
  -4 -16  -2   26.67   13.62
  -4 -16   2   32.90   15.25
  -4 -16   3   36.06   16.80
  -4 -16  -3    9.00   11.13
  -4 -16   4   -1.16    9.61
  -4 -16  -4   11.64    7.57
  -4 -16   5   12.82   13.57
  -4 -16  -5    3.16    7.18
  -4 -16   6    1.83   12.74
  -4 -16   7  -20.17   12.11
  -4 -16   8   -1.62    9.96
   4 -16   9   -6.72   12.36
  -4 -16   9   22.55   16.72
   4 -16  10   17.74   12.48
  -4 -16  10    2.80   10.10
  -4 -16  11  -16.79   14.32
   4 -16  11   26.10   18.52
   4 -16  12   12.50   16.73
  -4 -16  12    9.59    9.41
   4 -16  13   -4.17   10.11
  -4 -16  13    0.19   11.12
   4 -16  14    5.62    9.71
  -4 -17   0  393.59   43.22
  -4 -17  -1   22.41   13.42
  -4 -17   1   17.66   13.11
  -4 -17  -2  340.37   39.08
  -4 -17   2  293.05   39.18
  -4 -17  -3   11.17   10.34
  -4 -17   3    4.58   11.54
  -4 -17  -4  124.55   23.70
  -4 -17   4  155.58   30.86
  -4 -17   5   15.00   10.43
  -4 -17   6   15.41   13.11
  -4 -17   7   53.04   19.52
  -4 -17   8   14.32   13.13
  -4 -17   9   36.44   16.01
  -4 -17  10  113.02   28.34
  -4 -17  11   36.00   17.88
  -4 -18   0   24.82   14.27
  -4 -18  -1    9.84   11.66
  -4 -18   1   23.41   14.36
  -4 -18  -2   16.50   12.07
  -4 -18   2   37.72   18.22
  -4 -18  -3   -9.81   10.05
  -4 -18   3    2.56    8.79
  -4 -18  -4   14.56   11.39
  -4 -18   4    8.31   14.09
  -4 -18   5    1.73   11.27
  -4 -18   6   13.68   15.29
  -4 -18   7    5.96   12.52
  -4 -18   8   13.14   21.44
  -4 -19   0  293.35   40.60
  -4 -19  -1   20.85   16.25
  -4 -19   1   17.66   13.71
  -4 -19  -2  176.87   30.79
  -4 -19   2  221.19   36.78
  -4 -19  -3   -9.62    8.39
  -4 -19   3   14.99   16.66
  -4 -19   4   98.27   27.88
  -4 -20   0   23.48   14.49
  -4 -20  -1   27.42   15.86
  -5   0   0    0.56    2.48
   5   0   1    3.28    1.95
  -5   0  -1    2.97    2.45
  -5   0   1    4.51    3.82
  -5   0   2   40.81    6.15
  -5   0  -2   40.96    6.73
  -5   0   2   54.43    8.35
   5   0   2   47.41    5.35
  -5   0  -3    1.70    3.53
  -5   0   3    4.92    3.23
  -5   0   3    3.17    3.58
  -5   0   4    8.94    4.57
  -5   0   5    1.98    2.42
  -5   0   6  169.83   14.58
  -5   0   7    5.57    4.44
  -5   0   8  104.30   12.51
  -5   0   9   -3.12    4.20
  -5   0  -9    0.38    2.99
  -5   0  10  145.50   16.27
  -5   0 -10  156.30   13.10
  -5   0 -11    5.06    2.58
  -5   0  11    3.98    5.40
  -5   0  12   31.65    9.77
  -5   0  13    1.66    4.88
  -5   0  14   19.83    6.82
   5   0  14   31.13    6.46
  -5   0  15   -8.23    8.16
   5   0  15   -1.26    4.18
  -5   0  16   12.83    6.76
   5   0  16   21.66    6.75
   5   0  17    8.26    6.39
  -5   0  17    4.22    9.83
  -5   0  18   94.08   18.42
   5   0  18   73.29   12.70
  -5   0  19   -4.25    7.96
  -5   0  20    5.86   11.39
  -5   0  21   13.26    9.35
  -5   0  22   28.50   13.83
  -5   0  23   13.89   11.18
  -5   0  24   49.12   17.75
   5  -1   0    2.88    2.20
  -5  -1   0    2.32    2.94
  -5   1   0    1.38    2.70
  -5   1   1   57.33    6.52
   5  -1   1   62.45    5.36
  -5  -1  -1   55.77    7.94
  -5   1  -1   53.07    7.93
  -5  -1   1   69.37    8.70
  -5   1   1   55.37    8.08
  -5   1   2 1577.11   34.67
   5  -1   2 1576.69   24.98
  -5  -1  -2 1641.55   42.78
  -5   1  -2 1558.75   42.29
  -5  -1   2 1587.39   40.68
  -5   1   2 1574.66   42.85
   5  -1   3   43.99    4.06
  -5  -1   3   40.77    6.47
  -5   1  -3   45.39    7.84
  -5   1   3   54.00    7.05
  -5  -1   3   33.38    6.30
  -5  -1   4 3223.35   58.83
  -5   1  -4 3243.34   63.81
  -5  -1   4 3201.33   59.79
  -5   1   4 3214.26   55.56
  -5   1   5    6.35    3.12
  -5  -1   5   16.20    5.11
  -5   1   6 2567.13   54.81
  -5  -1   6 2675.57   57.55
  -5   1   7   10.75    4.66
  -5  -1  -7   12.14    3.85
  -5  -1   7    8.69    4.31
  -5  -1   8 2607.40   61.60
  -5   1   8 2528.43   60.11
  -5  -1  -8 2650.09   47.81
  -5   1   9    6.54    4.19
  -5  -1   9   25.91    7.76
  -5  -1  -9   15.00    4.06
  -5  -1  10 1042.26   41.74
  -5   1  10 1069.06   42.63
  -5  -1 -10 1086.07   26.27
   5  -1  11   10.85    3.60
  -5   1  11   14.06    7.29
  -5  -1  11    7.09    4.54
   5  -1  12  239.06   15.20
  -5  -1  12  213.63   20.68
  -5   1  12  215.59   21.27
  -5   1  13   30.69    9.52
   5  -1  13   58.39    8.56
  -5  -1  13   56.38   10.80
  -5   1  14   12.99    7.10
   5  -1  14    4.68    3.83
  -5  -1  14    5.84    5.15
  -5  -1  15   38.58   11.73
   5  -1  15   43.97    7.77
  -5   1  15   15.29    6.69
   5   1  16  199.72   19.12
  -5   1  16  185.74   22.91
   5  -1  16  189.93   16.90
  -5  -1  16  191.82   22.66
  -5   1  17   36.86   10.63
   5   1  17   51.84   10.19
  -5  -1  17   44.15   12.53
   5  -1  17   38.25    8.52
  -5  -1  18  515.52   39.59
  -5   1  18  475.21   38.48
   5   1  18  525.82   32.97
  -5   1  19   11.45   11.28
   5   1  19    6.03    5.76
  -5  -1  19   13.81    9.79
  -5  -1  20  530.15   43.72
  -5   1  20  497.23   42.89
  -5   1  21   17.58   13.12
  -5  -1  21   -3.96    7.26
  -5  -1  22  449.71   42.51
  -5   1  22  420.52   41.77
  -5  -1  23   19.37   12.47
  -5   1  23    7.88    9.59
  -5   1  24  304.36   38.00
  -5  -1  24  244.30   33.99
   5  -2   0    2.03    1.30
  -5   2   0   -1.38    1.50
  -5  -2   0    3.48    2.59
  -5   2   0    2.24    2.76
  -5  -2  -1   -0.33    2.41
   5  -2  -1    3.44    1.96
  -5  -2   1    0.61    2.98
  -5   2  -1    2.28    3.74
   5  -2   1    3.78    1.61
  -5   2   1    5.14    2.74
  -5   2   1    2.04    2.92
  -5   2   2   11.76    3.25
   5  -2   2   16.57    2.28
  -5   2  -2   18.12    5.39
  -5  -2   2    6.51    3.09
  -5   2   2   19.74    5.66
  -5   2   3    2.03    1.92
  -5   2  -3    4.35    3.81
  -5  -2   3   -2.58    3.77
   5  -2   3    1.56    0.72
  -5   2   4   20.45    4.54
  -5   2  -4   25.13    6.53
  -5  -2   4   24.30    5.68
  -5  -2   5   28.48    6.38
  -5   2   5   24.50    5.64
  -5  -2   5   21.27    5.28
  -5  -2   6  182.51   16.10
  -5   2   6  212.25   15.93
   5  -2   7    0.62    0.76
  -5  -2   7   -3.35    5.07
  -5   2   7    6.90    3.96
  -5  -2  -8   56.12    6.13
  -5  -2   8   60.23   10.17
  -5   2   8   57.84    9.50
   5  -2   8   62.14    4.96
   5  -2   9   32.64    4.07
  -5  -2   9   21.22    7.13
  -5   2   9   44.16    8.99
  -5  -2  -9   35.33    4.48
  -5  -2  10   83.54   13.02
   5  -2  10   73.88    6.60
  -5   2  10   89.09   12.80
   5  -2  11   10.79    3.34
  -5   2  11   10.89    6.38
  -5  -2  11   10.22    6.41
  -5  -2  12   12.22    6.82
  -5   2  12    0.33    5.60
   5  -2  12    7.68    2.75
  -5   2  13    4.83    6.24
  -5  -2  13    3.81    5.08
   5  -2  13    5.67    2.99
  -5   2  14    5.11    5.14
   5  -2  14    9.90    3.44
  -5  -2  14    3.07    5.40
  -5   2  15   14.23    8.31
   5  -2  15    3.74    3.03
  -5  -2  15    4.79    6.35
  -5   2  16   20.62    9.41
  -5  -2  16   14.73    9.90
  -5   2  17   11.08    6.28
  -5  -2  17    4.78    5.82
   5   2  17   13.58    6.71
   5   2  18   30.18   10.53
  -5  -2  18   42.24   13.37
   5   2  19   -0.63    4.86
  -5   2  19    7.23   10.18
  -5  -2  19    9.72    8.69
  -5   2  20   41.44   15.44
   5   2  20   31.37   10.91
  -5  -2  20   39.91   15.58
  -5   2  21   17.52   11.29
  -5  -2  21   -0.22    7.23
  -5  -2  22   57.54   18.30
  -5   2  22   30.66   14.80
  -5  -2  22   20.33   10.87
  -5   2  23   -0.81    8.32
  -5  -2  23   27.84   15.54
  -5   2  24   36.39   16.25
  -5  -2  24   11.59   12.07
  -5   3   0    8.36    3.27
  -5  -3   0    3.70    2.33
  -5   3   0    0.80    1.59
  -5   3  -1  431.62   12.92
  -5  -3   1  428.13   20.77
  -5   3   1  437.62   16.30
  -5   3  -1  421.42   22.66
  -5   3   1  464.16   24.27
  -5  -3   2  704.57   26.48
  -5   3  -2  740.71   29.97
  -5   3   2  689.39   22.47
  -5   3  -3  239.57   17.33
  -5  -3   3  250.03   15.66
  -5   3   3  212.21   13.69
  -5   3  -4 1438.83   42.74
  -5  -3   4 1401.82   37.35
  -5   3   4 1446.59   37.65
  -5   3  -5  105.51   12.41
  -5  -3   5   94.47   10.17
  -5   3   5   98.73   10.53
  -5  -3   6 2264.22   50.07
  -5   3   6 2302.51   53.93
  -5  -3   6 2240.72   56.59
  -5  -3   7   -1.59    3.40
  -5   3   7    2.81    3.44
  -5  -3   8 1981.25   56.54
  -5   3   8 2024.02   55.76
   5  -3   8 1946.68   19.56
   5  -3   9   39.57    3.69
  -5  -3   9   34.15    8.32
  -5   3   9   47.21    9.53
  -5  -3  10  808.43   38.55
   5  -3  10  837.83   19.54
  -5   3  10  833.50   39.04
   5  -3  11  123.27    8.40
  -5  -3  11  130.04   15.87
  -5   3  11  141.71   17.03
  -5  -3  12  362.01   27.78
   5  -3  12  385.23   16.40
  -5   3  12  375.40   28.68
  -5  -3  13  407.20   29.96
   5  -3  13  353.37   17.05
  -5   3  13  381.97   30.05
   5  -3  14    9.86    4.34
  -5  -3  14    9.27    7.15
  -5   3  14   10.56    5.22
  -5  -3  15  331.97   28.90
  -5   3  15  328.21   29.83
  -5  -3  16  233.98   25.92
  -5   3  16  274.22   27.93
  -5  -3  17  252.44   27.62
  -5   3  17  210.82   25.77
  -5  -3  18  416.24   35.90
  -5   3  18  474.14   39.30
  -5   3  19   43.58   13.77
  -5  -3  19   55.20   15.43
   5   3  19   46.78   12.27
  -5  -3  20  402.04   38.47
   5   3  20  378.01   32.93
  -5   3  20  428.75   39.86
   5   3  21   -1.13    6.98
  -5  -3  21    6.94   11.99
  -5   3  21  -10.43   10.18
  -5  -3  21    9.89   10.84
  -5  -3  22  361.58   38.98
  -5   3  22  308.02   36.15
  -5  -3  22  398.48   42.70
  -5   3  23   28.11   14.24
  -5  -3  23   41.45   15.15
  -5   3  24  210.03   32.90
  -5  -3  24  197.09   31.39
  -5   4   0    3.41    3.74
  -5   4   0    1.20    1.58
  -5   4  -1   42.42    4.09
  -5  -4   1   45.91    7.40
  -5   4  -1   41.04    7.00
  -5   4   1   33.53    7.55
  -5   4   1   44.94    5.78
  -5   4  -2   24.15    2.47
  -5   4   2   25.28    4.87
  -5  -4   2   25.94    5.27
  -5   4  -2   32.92    7.52
  -5   4   3   -1.55    1.84
  -5   4  -3    6.47    4.40
  -5  -4   3   -0.21    2.13
  -5   4   4   62.01    8.35
  -5   4  -4   47.34    8.24
  -5  -4   4   51.88    7.19
  -5   4  -5   -0.30    3.78
  -5   4   5   -3.55    3.29
  -5  -4   5    1.36    2.56
  -5   4   6   73.15   10.24
  -5  -4   6   79.54    9.07
  -5   4   7    1.46    3.94
  -5  -4   7    2.14    2.26
  -5  -4  -8   30.30    3.72
  -5   4   8   36.66    8.78
  -5  -4   9   55.71   10.21
  -5   4   9   63.24   11.27
  -5  -4  10   36.82   10.04
  -5   4  10   30.36    8.88
  -5   4  11    2.25    5.56
   5  -4  11    0.70    1.53
  -5  -4  11   -3.59    5.84
  -5   4  12   -0.63    5.69
  -5  -4  12    7.59    7.25
   5  -4  12    3.72    2.39
  -5   4  13   34.46   10.77
  -5  -4  13   34.06   10.07
  -5   4  14   -3.50    7.57
  -5  -4  14    2.58    5.39
  -5  -4  15   26.01   10.63
  -5   4  15   16.91   10.83
  -5  -4  16    4.26    7.29
  -5   4  16    0.95    6.75
  -5   4  17   51.17   14.08
  -5  -4  17   28.93   11.13
  -5  -4  18   10.41    8.64
  -5   4  18   24.60   12.65
  -5  -4  19    0.29    8.11
  -5   4  19   -4.65    7.95
   5   4  20   10.73    6.99
  -5  -4  20   19.26   13.21
  -5  -4  20   18.16   11.85
  -5   4  20   19.98   11.66
  -5  -4  21   23.36   14.30
  -5  -4  21    1.01    8.18
  -5   4  21    8.38   10.18
   5   4  21    9.84    9.43
  -5  -4  22   28.41   15.40
   5   4  22   17.40   11.36
  -5  -4  22   21.84   12.15
  -5   4  22    1.16    8.98
  -5  -4  23    4.86    9.99
  -5   4  23   -3.18   10.09
  -5  -4  24    6.42   12.45
  -5   5   0    2.02    2.27
  -5   5   0   -1.71    2.91
  -5   5  -1 1242.84   41.16
  -5   5   1 1173.08   41.98
  -5   5  -1 1185.28   22.98
  -5   5   1 1175.87   29.50
  -5   5   2  374.66   18.08
  -5  -5   2  362.93   18.82
  -5   5  -2  361.58   22.12
  -5   5  -2  373.35   10.72
  -5   5   3  584.68   24.39
  -5  -5   3  597.45   23.51
  -5   5  -3  551.64   27.06
  -5   5   4  514.77   24.30
  -5   5  -4  490.61   25.63
  -5  -5   4  500.77   21.53
  -5   5   5  256.08   18.23
  -5   5  -5  275.10   19.72
  -5  -5   5  271.36   16.00
  -5   5   6 1100.33   39.59
  -5  -5   6 1130.64   32.74
  -5  -5  -6 1171.56   30.82
  -5  -5  -7   38.71    5.53
  -5   5   7   29.23    7.66
  -5  -5   7   34.43    6.30
  -5  -5   8  873.52   30.44
  -5  -5  -8  865.15   23.19
  -5   5   8  805.50   36.89
  -5   5   9  100.79   14.21
  -5  -5   9   86.92    9.82
  -5   5  10  606.24   34.96
  -5   5  11  436.05   30.73
  -5   5  12  269.07   24.90
  -5  -5  12  288.81   25.60
  -5   5  13  637.58   39.94
  -5  -5  13  678.41   40.07
  -5  -5  14   -3.80    6.28
  -5   5  14    6.32    7.98
  -5   5  15  652.66   43.35
  -5  -5  15  565.46   39.56
  -5   5  16   94.04   18.50
  -5  -5  16   91.53   16.58
  -5  -5  17  306.24   31.60
  -5   5  17  339.77   34.27
  -5  -5  18  250.06   29.66
  -5  -5  18  191.84   27.36
  -5   5  18  260.23   31.01
  -5  -5  19   84.63   19.40
  -5  -5  19  107.93   20.38
  -5   5  19   83.51   19.79
  -5  -5  20  248.02   34.51
  -5   5  20  307.72   35.49
  -5  -5  20  281.14   32.98
  -5  -5  21   10.18   11.89
  -5  -5  21    3.02    9.19
   5   5  21   -0.89    8.21
  -5   5  21   13.06   10.35
   5   5  22  155.74   24.15
  -5  -5  22  240.63   35.08
  -5  -5  22  205.75   31.28
  -5   5  22  195.93   30.43
  -5  -5  23   28.49   15.38
  -5  -5  23   61.96   18.82
   5   5  23   30.76   13.72
  -5   5  23   13.87   11.45
  -5  -5  24   52.71   18.26
  -5   6   0    8.79    5.32
  -5   6  -1  139.18   14.33
  -5   6  -2    1.93    1.63
  -5   6  -2    2.21    3.76
  -5   6   3   25.33    5.99
  -5  -6  -3   41.89    8.73
  -5  -6   3   29.18    5.42
  -5   6  -3   49.83    9.19
  -5   6  -3   32.26    3.04
  -5  -6  -4   70.29    9.68
  -5   6   4   65.05    9.23
  -5  -6   4   66.65    8.02
  -5   6  -4   58.17    9.35
  -5  -6  -5    6.41    3.83
  -5   6  -5   14.96    5.36
  -5  -6   5   11.87    3.79
  -5   6   5   -0.34    3.20
  -5  -6  -6   17.55    4.85
  -5   6   6    8.14    5.32
  -5  -6   6   10.25    4.06
  -5   6   7    0.80    4.32
  -5  -6   7    6.38    3.43
  -5  -6  -7    4.64    3.03
  -5   6   8   42.66   10.07
  -5  -6   8   63.78    8.20
  -5  -6  -8   51.18    6.75
  -5  -6   9   89.94    9.81
  -5  -6  -9   88.39    6.33
  -5   6   9   94.30   14.12
  -5   6  10    0.40    4.96
  -5  -6  10   15.17    4.79
  -5   6  11    4.48    7.14
  -5  -6  11    7.94    4.08
  -5   6  12    2.14    5.46
  -5   6  13   71.80   15.02
  -5   6  14    5.36    8.48
  -5  -6  15   16.01   11.65
  -5   6  15   18.54   10.27
  -5  -6  16    4.81    8.26
  -5   6  16   15.32    8.63
  -5  -6  17   51.77   17.41
  -5   6  17   20.21   10.95
  -5   6  18   10.98    9.86
  -5  -6  18   13.25   11.74
  -5  -6  19   25.13   12.95
  -5   6  19   -4.66    6.51
  -5  -6  20   24.04   13.70
  -5   6  20    7.95   12.12
  -5  -6  21    6.90   11.20
  -5   6  21   16.45   12.49
  -5  -6  22   14.65   15.92
   5   6  22    8.11   10.77
  -5  -6  23  -12.29   12.14
  -5   6  23    9.65   13.43
   5   6  23   -0.64    9.75
  -5  -7   0    3.50    5.14
  -5   7   0   -0.62    4.12
  -5  -7   1 2008.50   60.98
  -5   7  -1 1916.87   54.07
  -5  -7  -1 1933.62   57.10
  -5   7  -2  119.26   13.68
  -5  -7  -2  143.31   15.33
  -5  -7  -3 1181.83   42.13
  -5   7  -3 1216.98   42.18
  -5   7  -4  338.04   22.25
  -5  -7  -4  359.76   22.87
  -5  -7   5  257.76   15.15
  -5   7  -5  282.50   20.59
  -5  -7  -5  306.66   20.66
  -5   7  -6  382.81   24.20
  -5  -7   6  384.46   18.00
  -5  -7  -6  322.79   21.33
  -5  -7   7    1.18    2.07
  -5   7   7    2.27    3.70
  -5  -7  -7    4.38    4.97
  -5  -7   8  125.51   10.60
  -5   7   8  108.93   15.03
  -5  -7  -8  141.05   12.44
  -5   7   9  192.20   20.81
  -5  -7   9  188.29   13.10
  -5  -7  -9  174.44   11.31
  -5   7  10  256.02   25.10
  -5  -7  10  268.97   16.00
  -5   7  11  469.04   33.94
  -5  -7  11  489.64   37.92
  -5  -7  11  453.69   21.43
  -5  -7  12   46.10   13.28
  -5   7  12   53.07   14.79
   5  -7  12   32.21   12.31
  -5  -7  12   29.95    6.03
  -5   7  13  748.01   46.15
   5  -7  13  767.67   53.03
  -5  -7  13  709.07   47.93
  -5  -7  14   17.81   11.71
   5  -7  14   -0.34    7.30
  -5   7  14   14.73    9.36
   5  -7  15  674.81   50.85
  -5  -7  15  581.77   45.89
  -5   7  15  690.05   47.32
  -5  -7  16    5.69    6.28
  -5   7  16   -0.55    7.95
  -5   7  17  371.76   37.08
  -5  -7  17  355.99   38.21
  -5  -7  18   95.00   21.77
  -5   7  18   51.20   15.08
  -5  -7  19  135.58   25.32
  -5   7  19   83.28   19.35
  -5   7  20   81.92   20.50
  -5  -7  20  129.25   26.65
  -5  -7  21   11.12   10.69
  -5   7  21   11.57   13.36
  -5  -7  22   37.88   17.26
  -5   7  22   78.61   21.74
  -5  -7  23   51.08   20.62
   5   7  23   35.97   13.79
   5   7  24   26.61   14.28
  -5  -8   0    2.63    4.03
  -5   8   0    0.46    3.33
  -5  -8  -1   45.98    9.98
  -5  -8   1   46.33   11.10
  -5   8  -1   52.87    9.66
  -5  -8  -2    8.52    4.88
  -5  -8   2   11.53    5.92
  -5   8  -2    2.52    3.13
  -5  -8  -3   98.42   13.78
  -5  -8   3   99.51   15.20
  -5   8  -3  124.82   14.37
  -5  -8   4   21.10    8.24
  -5   8  -4   10.95    4.60
  -5  -8  -4   15.05    7.09
  -5  -8   5   19.64    9.95
  -5   8  -5   21.71    5.97
  -5   8  -5   18.33    2.93
  -5  -8  -5   11.91    4.46
  -5  -8   6    7.67    6.74
  -5   8  -6   13.96    5.54
  -5  -8  -6    4.88    2.78
  -5  -8   7   52.23   12.81
  -5  -8  -7   48.56    9.20
  -5  -8   7   60.67    6.98
  -5  -8   8   29.60   10.88
  -5  -8   8   13.37    3.33
  -5  -8  -8    4.60    3.59
  -5  -8   9   31.77   10.83
  -5   8   9   24.94    8.45
  -5  -8   9   45.00    6.46
  -5  -8  -9   27.15    5.57
  -5  -8  10   12.96    9.48
  -5   8  10   -2.51    5.65
  -5  -8  11   16.10    9.01
   5  -8  11   27.97   12.11
  -5   8  11   34.35   11.89
  -5   8  12   -0.58    6.40
  -5  -8  12    4.63    9.47
   5  -8  12    2.90    8.53
  -5  -8  13   58.85   16.09
   5  -8  13   65.51   18.61
  -5   8  13   42.20   13.85
  -5  -8  14  -13.86    7.71
  -5   8  14   12.43    9.61
   5  -8  14    5.69    9.63
  -5   8  15   28.24   12.94
  -5  -8  15   34.69   14.06
   5  -8  15   39.69   16.62
  -5  -8  16   16.63   11.99
   5  -8  16   -4.70    7.93
  -5   8  16   -7.64    7.72
  -5  -8  17   20.84   13.82
   5  -8  17   17.94   12.87
  -5   8  17   11.42   13.06
  -5  -8  18   -5.00    9.78
  -5   8  18   17.95   11.48
  -5  -8  19   -9.02    9.24
  -5   8  19   11.63    7.08
  -5  -8  20   20.34   15.60
  -5   8  20   -1.64    8.73
  -5  -8  21    1.14   12.20
  -5   8  21  -10.88    8.29
  -5  -8  22   71.26   25.00
   5   8  23   10.42    9.60
  -5  -8  23   -8.17   14.44
  -5  -9   0   20.40    9.23
  -5   9   0    9.50    5.38
  -5   9  -1 1567.28   51.87
  -5  -9  -1 1672.04   60.60
  -5  -9   1 1697.52   63.36
  -5  -9   2    5.21    6.88
  -5   9  -2    6.18    4.39
  -5  -9  -2    3.52    6.96
  -5  -9  -3 1230.35   50.76
  -5   9  -3 1196.73   43.27
  -5  -9   3 1234.71   56.66
  -5  -9   4  129.46   19.90
  -5   9  -4   98.15   12.43
  -5  -9  -4   97.66   14.58
  -5  -9   5  183.57   22.87
  -5   9  -5  177.93   16.78
  -5  -9  -5  174.77   19.00
  -5  -9   6   73.16   15.38
  -5   9  -6   43.87    8.62
  -5  -9  -6   41.01    9.13
  -5  -9   7   17.54    8.73
  -5  -9  -7    2.68    3.94
  -5  -9   8    9.70    7.82
  -5  -9  -8    9.59    5.94
  -5  -9   9  167.44   23.21
  -5  -9  10   34.98   13.07
   5  -9  10   23.58   12.61
  -5   9  11  402.80   34.71
   5  -9  11  328.87   37.93
  -5  -9  11  385.18   37.38
  -5  -9  12    9.80    8.82
   5  -9  12   16.50   12.93
  -5   9  12   -0.95    6.46
  -5   9  13  757.03   49.75
   5  -9  13  741.66   57.60
  -5  -9  13  817.64   55.94
  -5  -9  14   -6.46    6.81
   5  -9  14   11.53   10.13
  -5   9  14   15.98    9.26
  -5   9  15  505.11   43.19
   5  -9  15  494.58   48.75
  -5  -9  15  505.68   46.14
  -5   9  16   -2.56    7.83
   5  -9  16   -1.38    8.18
   5  -9  17  286.14   38.25
  -5  -9  17  412.28   44.11
  -5   9  17  390.78   40.98
  -5  -9  18   -2.82   10.96
  -5   9  18    5.12   11.45
  -5  -9  19  101.83   24.96
  -5   9  19  139.02   27.18
  -5   9  20   10.35   12.46
  -5  -9  20   15.58   12.54
  -5   9  21   13.92   12.59
  -5  -9  21    7.89   12.32
  -5  -9  22    9.08   12.46
  -5  10   0    8.07    6.31
  -5 -10   0    6.25    4.72
  -5 -10   1   10.37    6.26
  -5  10  -1   19.97    6.72
  -5 -10  -1   16.81    6.72
  -5 -10   2    8.40    7.14
  -5  10  -2    9.74    4.51
  -5 -10  -2  -12.58    7.83
  -5 -10   3   69.62   15.20
  -5  10  -3   58.69   10.70
  -5 -10  -3   58.29   12.51
  -5 -10   4   12.64    7.61
  -5  10  -4   19.54    5.60
  -5 -10  -4    7.22    5.32
  -5 -10   5   16.75    9.24
  -5  10  -5   19.88    6.92
  -5 -10  -5   19.60    7.83
  -5 -10   6    2.24    7.76
  -5  10  -6   15.71    6.34
  -5 -10  -6    3.66    4.32
  -5 -10   7   33.00   13.16
  -5 -10  -7   17.82    5.80
  -5 -10   8   -6.02    6.59
  -5 -10  -8    0.41    4.80
  -5 -10   9    5.72    7.70
  -5 -10  10    5.78    8.42
   5 -10  10   -2.14   10.05
  -5 -10  11   42.60   14.90
   5 -10  11   40.23   15.74
  -5 -10  12    2.71    8.60
  -5  10  12    1.21    6.95
   5 -10  12    7.09   11.68
  -5 -10  13   38.70   15.54
   5 -10  13   53.37   19.29
  -5  10  13   55.49   14.97
  -5 -10  14    6.64    9.06
  -5  10  14    9.35    8.65
   5 -10  14   15.16   13.08
  -5 -10  15   47.87   17.03
   5 -10  15   34.44   15.68
  -5  10  15   17.26   12.87
  -5 -10  16   14.02   12.27
  -5  10  16  -20.38   13.78
   5 -10  16    7.38    9.76
  -5 -10  17   -2.08   11.32
  -5  10  17   14.59   11.20
   5 -10  17    9.62    9.04
   5 -10  18   14.81   14.81
  -5  10  18   10.95   12.45
  -5 -10  18   24.44   14.51
  -5  10  19    4.73    9.78
  -5 -10  19    1.03   10.82
  -5  10  20   30.28   15.76
  -5 -10  20  -14.91   16.41
  -5 -10  21  -17.20   15.90
  -5  11   0    5.18    5.24
  -5 -11   0    0.26    5.98
  -5 -11   1  966.06   55.05
  -5  11  -1  892.46   40.45
  -5 -11  -1  995.56   54.04
  -5  11  -2   32.90    8.57
  -5 -11  -2   21.30    9.79
  -5 -11   2   44.96   13.42
  -5  11  -3  632.31   32.34
  -5 -11  -3  610.99   41.37
  -5 -11   3  668.02   46.57
  -5  11  -4    9.86    4.66
  -5 -11  -4   24.21    9.37
  -5 -11   4   33.94   12.70
  -5 -11   5  106.67   19.72
  -5  11  -5  123.26   13.78
  -5 -11  -5  133.46   18.63
  -5 -11   6   37.18   13.17
  -5 -11  -6   33.26    9.84
  -5 -11   7    9.34    7.44
  -5 -11  -7   19.54    7.57
  -5 -11   8   50.59   14.99
  -5 -11   9   93.16   19.89
  -5 -11  10   36.12   14.28
   5 -11  10   29.25   14.67
   5 -11  11  312.94   39.40
  -5 -11  11  319.62   37.04
  -5 -11  12   27.06   12.83
   5 -11  12   -0.23   11.82
  -5 -11  13  655.16   56.34
   5 -11  13  565.82   53.81
  -5  11  13  664.43   50.83
   5 -11  14    5.00    8.69
  -5  11  14   17.82   12.36
  -5 -11  14   20.27   12.82
  -5  11  15  416.83   42.13
   5 -11  15  416.64   47.28
  -5 -11  15  449.05   47.39
   5 -11  16   -5.98   10.52
  -5  11  16    9.40    9.76
  -5 -11  16    6.60   11.84
  -5  11  17  265.95   35.86
   5 -11  17  305.29   42.19
  -5 -11  17  341.55   43.71
  -5  11  18   -2.04    9.32
  -5 -11  18   39.82   16.54
  -5  11  19  102.96   24.14
  -5 -11  19   75.88   22.93
  -5 -11  20    3.79   12.03
  -5  12   0    3.50    3.61
  -5 -12   0   23.12   10.95
  -5  12  -1   17.50    5.84
  -5 -12   1   10.29    9.55
  -5 -12  -1   10.37    9.22
  -5  12   1   31.56    9.81
  -5  12  -2   -1.71    3.54
  -5 -12  -2   -6.86    7.92
  -5 -12   2    4.83    6.81
  -5  12  -3   29.18    7.37
  -5 -12  -3   20.65    9.39
  -5 -12   3   -1.42    7.15
  -5  12  -4   31.22    7.88
  -5 -12  -4   16.28    9.51
  -5 -12   4   -4.06   10.26
  -5  12  -5    3.75    3.59
  -5 -12   5   -3.76    8.55
  -5 -12  -5    2.34    5.11
  -5 -12  -6    9.77    7.72
  -5 -12   6    3.33   10.12
  -5 -12  -7   15.79    8.02
  -5 -12   7  -15.21   13.16
  -5 -12   8  -14.58   12.49
  -5 -12   9  -11.70   10.14
  -5 -12  10   -6.00   11.15
   5 -12  11    1.04    9.63
  -5 -12  11   25.11   14.27
   5 -12  12   18.46   16.63
  -5 -12  12    4.52    9.24
   5 -12  13   23.76   14.25
  -5 -12  13   12.14   12.60
   5 -12  14    4.76    9.76
  -5  12  14   18.62   13.73
  -5 -12  14   10.65   12.01
  -5  12  15   28.38   14.50
   5 -12  15   27.52   14.88
  -5 -12  15   22.69   15.26
  -5  12  16    3.39   10.62
   5 -12  16    7.95    9.22
  -5 -12  16    9.70   11.34
   5 -12  17   14.94   11.21
  -5  12  17    4.04   12.37
  -5 -12  17   22.08   11.44
  -5  12  18    4.82    9.96
  -5 -12  18    7.42   12.75
  -5 -12  19   11.11   11.60
  -5  13   0    2.86    4.71
  -5 -13   0    9.41    9.64
  -5  13  -1  465.05   29.61
  -5  13   1  455.94   31.83
  -5 -13  -1  439.92   40.66
  -5 -13   1  427.52   40.78
  -5  13  -2   24.78    8.12
  -5 -13  -2   12.17   10.03
  -5 -13   2   47.91   15.81
  -5 -13  -3  317.45   32.58
  -5 -13   3  315.85   36.42
  -5 -13  -4  127.49   20.40
  -5 -13   4  122.09   23.96
  -5 -13  -5   87.70   16.99
  -5 -13   5  108.09   22.00
  -5 -13  -6  170.80   22.29
  -5 -13   6  170.51   28.63
  -5 -13   7    8.84   11.60
  -5 -13   8  177.41   29.81
  -5 -13   9   58.72   17.06
  -5 -13  10  132.98   26.90
  -5 -13  11  182.31   31.28
  -5 -13  12   33.99   16.15
  -5 -13  13  345.70   45.44
   5 -13  14   22.11   15.09
  -5  13  14   21.16   10.50
  -5 -13  14   21.69   14.15
  -5  13  15  345.82   42.14
  -5 -13  15  332.04   44.56
  -5  13  16    1.42    8.78
  -5 -13  16   30.86   16.39
  -5  13  17  198.53   33.93
  -5 -13  17  187.61   34.97
  -5 -14   0    7.34    8.42
  -5  14   0   -3.87    4.19
  -5 -14  -1   10.59    8.74
  -5 -14   1    8.54    6.85
  -5  14   1   21.29    7.35
  -5 -14  -2    6.40    6.78
  -5 -14   2   -5.36    8.51
  -5 -14  -3   18.20   10.19
  -5 -14   3   14.27   12.89
  -5 -14  -4   13.48    9.00
  -5 -14   4  -24.99   15.57
  -5 -14  -5  -12.00    6.34
  -5 -14   5   11.38   12.47
  -5 -14  -6   11.31    7.11
  -5 -14   6    6.38    8.83
  -5 -14   7    2.83    8.59
  -5 -14   8   10.54    9.37
  -5 -14   9   -3.27    8.94
  -5 -14  10  -27.05   16.12
  -5 -14  11   15.93   14.74
  -5 -14  12   23.13   16.23
  -5 -14  13    9.60    9.59
  -5 -14  14   -2.00   10.51
  -5  14  15   33.93   18.39
  -5 -14  15   23.24   17.73
  -5  14  16   -1.91   13.48
  -5 -14  16   25.31   15.44
  -5 -15   0   -6.41    7.68
  -5 -15  -1  162.99   26.75
  -5 -15   1  204.39   32.28
  -5 -15  -2   58.05   16.27
  -5 -15   2   83.51   21.76
  -5 -15  -3  114.00   20.86
  -5 -15   3  137.90   26.96
  -5 -15  -4  182.44   26.46
  -5 -15   4  194.71   32.29
  -5 -15  -5   38.03   12.63
  -5 -15   5   26.13   16.40
  -5 -15   6  239.32   36.81
  -5 -15   7   51.86   20.06
  -5 -15   8  236.71   38.54
  -5 -15   9   17.83   17.32
  -5 -15  10  162.68   33.05
  -5 -15  11   66.54   20.77
  -5 -15  12   57.00   22.13
  -5 -15  13  168.68   36.33
  -5 -15  14   42.48   19.89
  -5  15  15  187.68   34.42
  -5 -16   0    2.49   11.39
  -5 -16  -1   20.18   14.90
  -5 -16   1   22.09   14.31
  -5 -16  -2   10.11   12.09
  -5 -16   2   -6.67    9.02
  -5 -16  -3   12.63    9.26
  -5 -16   3   10.13   11.26
  -5 -16  -4   14.67   10.55
  -5 -16   4   16.96   13.56
  -5 -16   5    1.49   12.03
  -5 -16   6   11.66   13.40
  -5 -16   7   -9.78    9.90
  -5 -16   8   24.17   12.65
  -5 -16   9   15.25   15.31
  -5 -16  10   -2.48   12.84
  -5 -16  11   26.47   15.36
  -5 -16  12   -9.05   13.33
  -5 -17   0    3.85    9.31
  -5 -17  -1   68.85   19.94
  -5 -17   1   51.80   19.87
  -5 -17  -2  103.34   22.98
  -5 -17   2  114.19   26.54
  -5 -17  -3   45.09   16.47
  -5 -17   3   34.78   15.59
  -5 -17   4  214.90   34.55
  -5 -17   5   10.46   15.50
  -5 -17   6  278.89   41.76
  -5 -17   7    4.16   11.34
  -5 -17   8  151.46   33.81
  -5 -17   9   -0.87   13.61
  -5 -17  10  151.99   34.22
  -5 -18   0    7.51   12.33
  -5 -18  -1   31.53   16.11
  -5 -18   1    0.12    8.86
  -5 -18  -2   29.13   13.96
  -5 -18   2    2.10   11.68
  -5 -18  -3    2.45    7.84
  -5 -18   3    7.10   11.88
  -5 -18   4  -17.62   17.65
  -5 -18   5    4.45   10.70
  -5 -18   6   18.71   15.30
  -5 -18   7   14.33   15.97
  -5 -19   0    2.01    9.78
  -5 -19  -1   -0.35    9.26
  -5 -19   1   11.95   13.71
  -5 -19  -2   47.96   17.67
  -5 -19   2   70.82   23.76
  -5 -19   3    5.06   11.11
  -6   0   0 1046.47   36.75
  -6   0  -1    0.47    3.21
  -6   0   1    3.68    3.26
  -6   0  -2  655.29   30.06
  -6   0   2  718.76   30.92
  -6   0   3    3.03    3.18
  -6   0  -3   -5.76    5.07
  -6   0   3   -0.03    2.82
  -6   0   4  529.48   25.19
  -6   0   4  517.81   27.43
  -6   0   5   -0.99    2.79
  -6   0   6   24.83    6.67
  -6   0   7    3.01    4.32
  -6   0   8   -1.43    3.31
  -6   0   9    7.91    5.48
  -6   0  10   58.09   10.68
  -6   0  11   10.62    5.84
  -6   0  12  201.65   21.17
  -6   0  13    6.77    6.41
  -6   0  14  434.07   33.31
   6   0  14  437.34   23.94
   6   0  15    2.76    3.98
  -6   0  15    2.89    5.66
  -6   0  16  220.65   25.58
   6   0  16  232.74   19.22
  -6   0  17    4.38    5.78
  -6   0  18  104.76   19.42
  -6   0  19   18.13   10.17
  -6   0  20   15.55    9.08
  -6   0  21   -3.53    9.92
  -6   0  22    2.69    7.19
  -6   0  23  -21.32   13.60
  -6  -1   0 3871.91   70.43
  -6   1   0 3813.95   71.73
  -6   1   1   38.49    6.03
   6  -1   1   29.23    4.17
  -6  -1  -1   33.17    6.86
  -6   1  -1   44.99    8.70
  -6  -1   1   36.14    7.41
  -6   1   1   28.96    6.47
  -6   1   2 1754.94   40.46
   6  -1   2 1746.16   29.51
  -6  -1  -2 1737.39   48.08
  -6   1  -2 1801.70   49.66
  -6  -1   2 1787.10   47.49
  -6   1   2 1717.09   49.22
  -6  -1  -3   10.41    4.24
  -6   1  -3   12.14    3.88
  -6   1   3   11.70    4.13
   6  -1   3   13.70    2.75
  -6  -1   3   24.58    5.71
  -6   1   3   15.86    4.74
   6  -1   4  948.32   20.55
  -6   1   4  943.52   32.70
  -6   1  -4  886.51   36.77
  -6  -1   4  922.74   35.44
  -6   1   4  966.38   38.30
  -6  -1   4  907.56   33.73
  -6  -1   5  103.08   11.89
  -6   1   5   89.77   10.67
  -6  -1   5   91.40   11.78
  -6  -1   6   90.58   11.65
  -6   1   6   79.95   11.15
  -6  -1   7   18.44    6.94
  -6   1   7   25.12    6.99
  -6   1   8   91.12   12.39
  -6  -1   8   63.67   10.20
  -6   1   9   16.36    6.26
  -6  -1   9   11.74    5.18
  -6  -1  10  509.70   30.94
  -6   1  10  486.52   30.57
  -6  -1 -10  514.03   23.85
  -6   1  11   17.12    7.66
  -6  -1  11    1.21    4.41
   6  -1  12 1046.03   30.61
  -6  -1  12  984.22   46.40
  -6   1  12  922.44   44.68
   6  -1  13   25.19    5.27
  -6   1  13   16.67    8.65
  -6  -1  13   25.78    9.29
  -6  -1  14  786.20   44.47
  -6   1  14  836.30   44.98
   6  -1  14  855.89   30.45
  -6   1  15    1.60    5.89
  -6  -1  15   11.34    8.29
  -6  -1  16  773.23   47.45
  -6   1  16  795.60   47.88
   6   1  16  778.87   36.76
  -6   1  17   -3.02    6.51
   6   1  17    7.51    6.43
  -6  -1  17   -8.42    8.70
  -6   1  18  156.03   23.01
  -6  -1  18  188.19   24.91
  -6  -1  19    1.80    6.69
  -6   1  19    7.19    6.52
  -6  -1  20   37.20   14.18
  -6   1  20   28.87   10.49
  -6  -1  21   23.53   11.39
  -6   1  21    0.75    8.65
  -6  -1  22    8.61   11.59
  -6   1  22    8.80   10.13
  -6  -1  23   17.45   12.93
  -6   1  23   38.67   15.31
  -6  -2   0 1002.06   35.30
  -6   2   0  970.30   37.12
  -6   2   0  975.35   26.00
  -6  -2  -1    2.49    3.54
  -6   2   1    3.67    2.17
   6  -2   1    1.51    1.38
  -6  -2   1    2.33    3.51
  -6   2  -1    3.10    3.40
  -6   2   1    4.63    4.15
  -6   2   2  626.78   23.48
  -6  -2  -2  650.30   29.67
  -6   2  -2  642.27   29.95
  -6  -2   2  647.28   28.22
  -6   2   2  655.04   31.22
   6  -2   2  657.30   16.02
  -6   2   3  115.95   10.96
  -6  -2   3   98.16   11.40
  -6   2  -3   93.86   12.19
   6  -2   3  116.34    6.07
  -6   2   3  101.20   12.77
  -6   2   4  195.12   14.54
  -6   2  -4  207.01   17.59
  -6  -2   4  211.26   16.43
   6  -2   4  211.51    7.15
  -6   2   5   14.77    4.28
   6  -2   5   18.16    1.90
  -6  -2   5   20.99    6.02
   6  -2   6   40.78    2.86
  -6   2   6   32.35    6.85
  -6  -2   6   48.72    9.46
  -6  -2   6   48.13    8.62
  -6   2   7   72.40   10.88
  -6  -2   7   73.06   11.41
   6  -2   8    7.71    1.70
  -6   2   8   -0.89    3.26
  -6  -2   8   12.61    6.86
  -6  -2   9  173.62   17.84
  -6   2   9  142.19   15.87
  -6  -2  -9  144.41   11.24
   6  -2   9  143.78    7.62
  -6   2  10   67.20   11.63
  -6  -2  10   54.10   11.10
   6  -2  10   65.15    5.78
   6  -2  11   42.33    5.12
  -6   2  11   33.55    9.67
  -6  -2  11   36.48    9.93
  -6  -2  12  269.03   24.88
  -6   2  12  265.15   24.36
   6  -2  12  261.63   13.88
  -6   2  13    0.39    5.19
  -6  -2  13    1.71    5.85
  -6  -2  14  323.61   28.83
  -6   2  14  322.46   29.07
  -6   2  15   -0.47    6.77
  -6  -2  15    2.88    6.69
  -6  -2  16  262.25   28.65
  -6   2  16  264.56   28.74
  -6   2  17   32.69   11.71
  -6  -2  17   33.81   11.04
  -6   2  18  104.72   19.95
   6   2  18   84.97   13.86
  -6  -2  18   97.13   18.43
  -6   2  19    5.14    8.20
  -6  -2  19   11.05    8.76
  -6   2  20   10.15    7.49
  -6  -2  20    3.20    6.35
  -6   2  21    7.68   10.66
  -6  -2  21    5.30   11.41
  -6   2  22    8.46   11.44
  -6  -2  22   21.10   13.46
  -6  -2  23   -2.78   10.97
  -6   2  23  -14.03   11.71
  -6   3   0 1863.31   33.79
  -6  -3   0 1827.41   47.62
  -6   3   0 1829.86   51.94
  -6   3   1   68.03    7.25
  -6  -3  -1   85.19   10.97
  -6  -3   1   84.92   10.43
  -6   3  -1   72.23   10.39
  -6   3   1   65.51   10.44
  -6   3   2 1162.22   31.55
  -6  -3   2 1189.98   37.88
  -6   3  -2 1159.64   41.68
  -6   3   2 1188.98   44.01
  -6   3   3  230.08   14.95
  -6   3  -3  236.71   18.74
  -6  -3   3  239.72   17.44
  -6   3  -4  658.91   31.71
  -6   3   4  642.70   26.47
  -6  -3   4  689.73   28.93
  -6   3  -5  450.53   27.17
  -6   3   5  491.55   24.72
  -6  -3   5  481.91   24.50
  -6  -3   6  136.13   13.30
  -6   3   6  134.01   13.66
  -6  -3   7  264.01   18.88
  -6   3   7  248.68   19.25
  -6  -3   7  258.55   20.94
  -6  -3   8   37.50    9.03
  -6   3   8   49.00    9.09
  -6  -3   9  152.17   17.68
  -6   3   9  159.98   17.33
  -6  -3  -9  127.59    9.01
  -6  -3  10  310.64   24.59
   6  -3  10  296.98    9.08
  -6   3  10  308.47   24.74
  -6  -3  11  101.65   15.56
  -6   3  11  122.31   16.53
  -6  -3  12  763.61   42.02
  -6   3  12  779.72   42.13
  -6  -3  13   29.49   10.60
  -6   3  13   37.69   10.37
  -6  -3  14  881.28   47.43
  -6   3  14  888.05   47.86
  -6  -3  15    1.15    6.18
  -6   3  15    1.51    7.86
  -6  -3  16  519.75   39.23
  -6   3  16  526.48   40.34
  -6   3  17    7.87    7.46
  -6  -3  17   10.10    7.21
  -6   3  18  155.41   23.91
  -6  -3  18  203.13   27.27
   6   3  19   82.64   15.17
  -6   3  19   93.92   20.28
  -6  -3  19   66.71   16.51
  -6   3  20   10.67    9.10
  -6  -3  20   28.93   13.79
  -6   3  21  106.85   22.87
  -6  -3  21  117.42   22.51
  -6  -3  22   35.59   15.54
  -6   3  22   16.08   14.09
  -6  -3  22   37.11   15.79
  -6   3  23   82.12   23.77
  -6  -3  23   72.85   18.30
  -6   4   0  488.66   17.05
  -6  -4   0  498.25   25.31
  -6   4   0  487.00   27.92
  -6   4   1   29.46    4.99
  -6  -4   1   31.14    6.66
  -6   4  -1   26.69    3.66
  -6   4  -1   37.74    7.98
  -6   4   1   25.67    6.22
  -6  -4   2  355.22   20.70
  -6   4  -2  371.89   24.02
  -6   4   2  352.16   17.54
  -6   4   2  356.21   24.70
  -6   4  -3  164.14   15.98
  -6  -4   3  203.41   15.64
  -6   4   3  187.40   13.82
  -6   4  -4   60.01   10.20
  -6  -4   4   42.75    7.16
  -6   4   4   56.50    8.21
  -6   4  -5  137.36   15.03
  -6  -4   5  148.78   13.40
  -6   4   5  164.67   14.76
  -6  -4   6    8.80    4.58
  -6   4   6    8.14    3.86
  -6  -4   7  374.07   22.05
  -6   4   7  355.64   24.05
  -6  -4   8   18.72    6.05
  -6   4   8   15.05    6.45
  -6  -4   9  114.28   13.05
  -6   4   9  140.99   16.61
  -6  -4  -9  125.78    7.52
  -6  -4  10   80.75   13.94
  -6   4  10   77.28   13.36
  -6  -4  11   45.72   10.49
  -6   4  11   42.62   10.48
  -6   4  12  266.43   25.41
  -6  -4  12  215.83   23.02
  -6  -4  13   18.64    8.49
  -6   4  13   13.76    6.27
  -6  -4  14  169.76   21.69
  -6   4  14  217.52   24.73
  -6   4  15    5.95    7.51
  -6  -4  15   -4.23    7.80
  -6  -4  16  201.77   25.20
  -6   4  16  162.81   22.82
  -6  -4  17   55.70   14.80
  -6   4  17   47.20   13.77
  -6  -4  18   29.99   11.94
  -6   4  18   71.42   17.35
  -6  -4  19   36.17   14.03
  -6   4  19   35.31   13.39
   6   4  20    4.70    6.81
  -6  -4  20    7.75   11.14
  -6   4  20   28.97   13.24
  -6  -4  21   46.17   16.71
  -6  -4  21    6.19    7.46
  -6   4  21   28.29   12.06
  -6  -4  22   27.60   15.20
  -6  -4  22   19.04   15.36
  -6   4  22    1.82    9.55
  -6  -4  23   29.86   16.92
  -6   4  23   49.84   17.64
  -6  -4  23   24.08   12.77
  -6   5   0 1141.51   43.83
  -6   5   0 1120.54   26.51
  -6   5  -1    8.83    2.59
  -6   5  -1    2.07    3.07
  -6   5   1   11.97    3.75
  -6   5   1    6.79    5.36
  -6   5  -2  836.72   16.30
  -6  -5   2  854.19   32.01
  -6   5  -2  817.14   36.42
  -6   5   2  859.08   39.57
  -6   5   2  868.64   28.59
  -6  -5   3  401.50   21.43
  -6   5  -3  409.68   25.70
  -6   5   3  424.72   21.48
  -6   5  -4  252.83   21.02
  -6  -5   4  274.50   17.68
  -6   5   4  246.23   17.44
  -6   5  -5  641.40   32.99
  -6  -5   5  632.97   27.19
  -6   5   5  626.89   29.29
  -6   5   6   11.75    5.92
  -6  -5   6    1.41    2.70
  -6  -5   7  733.22   29.48
  -6   5   7  799.68   36.35
  -6  -5  -8   33.17    5.37
  -6   5   8   29.64    8.49
  -6  -5   8   24.06    6.02
  -6  -5   9  462.32   24.94
  -6  -5  -9  442.30   15.74
  -6   5   9  514.36   31.75
  -6  -5  10  242.44   18.22
  -6   5  10  246.06   22.83
  -6  -5  11  395.54   24.30
  -6   5  11  444.27   32.07
  -6   5  12  261.73   26.22
  -6   5  13   30.24   10.93
  -6   5  14  478.42   37.29
  -6  -5  14  407.43   33.41
  -6  -5  15    4.20    7.16
  -6   5  15   -3.04    8.80
  -6   5  16  243.09   28.29
  -6  -5  16  244.64   28.22
  -6  -5  17   83.18   18.23
  -6   5  17   48.09   15.01
  -6  -5  18  153.40   23.68
  -6   5  18  137.98   23.85
  -6  -5  19  200.85   29.70
  -6  -5  19  197.16   27.58
  -6   5  19  184.17   28.12
  -6  -5  20   26.68   12.02
  -6  -5  20    1.51    7.62
  -6   5  20   26.51   13.67
  -6  -5  21  167.32   30.00
  -6  -5  21  186.54   29.39
  -6   5  21  255.53   34.41
   6   5  21  189.32   25.54
  -6  -5  22    7.78   11.14
  -6  -5  22   23.23   14.26
  -6   5  22    6.86    8.86
  -6  -5  23  106.90   26.06
  -6  -5  23  135.06   25.46
  -6   6   0   67.04    7.24
  -6   6   0   61.70   10.36
  -6   6  -1   76.12    6.77
  -6   6   1   81.75    8.63
  -6   6  -1   81.92   12.17
  -6   6   1   74.68   12.51
  -6   6  -2   66.35    5.01
  -6   6  -2   76.59   11.69
  -6   6   2   79.93    9.17
  -6  -6   3  212.24   15.94
  -6   6  -3  176.64   17.42
  -6   6   3  185.76   14.85
  -6  -6   4   60.00    8.48
  -6   6  -4   61.08    9.91
  -6   6   4   58.34    9.15
  -6   6  -5  207.90   18.96
  -6  -6   5  206.50   15.42
  -6  -6  -5  229.88   17.36
  -6   6   5  200.79   17.31
  -6  -6  -6    3.31    3.45
  -6   6  -6   -2.22    5.83
  -6  -6   6    2.70    2.95
  -6   6   6    1.71    4.41
  -6  -6   7  428.73   22.12
  -6  -6  -7  437.07   21.20
  -6   6   7  433.58   27.71
  -6   6   8    2.26    4.74
  -6  -6   8    2.05    2.71
  -6  -6  -8    2.73    1.99
  -6  -6   9  212.72   16.17
  -6  -6  -9  176.89   11.43
  -6   6   9  186.48   20.43
  -6   6  10   39.10    9.47
  -6  -6  10   52.44    8.30
  -6   6  11   68.27   12.14
  -6  -6  11   55.35    8.94
  -6   6  12   87.04   15.28
  -6  -6  12  119.32   13.39
  -6   6  13   40.54   11.59
  -6  -6  13   65.39   10.67
  -6   6  14  134.63   20.50
  -6   6  15   30.95   12.81
  -6   6  16  118.68   21.56
  -6  -6  17   82.66   19.80
  -6   6  17   52.21   15.82
  -6  -6  18   20.03   12.80
  -6   6  18   30.82   12.80
  -6  -6  19  103.12   22.24
  -6   6  19   92.77   21.97
  -6  -6  20   -3.64    7.42
  -6   6  20   -5.15    9.59
  -6  -6  21   90.82   22.15
  -6   6  21   56.33   17.34
  -6  -6  22   38.63   18.61
  -6   6  22    8.68   10.01
  -6  -6  23   66.93   22.23
  -6   7   0  322.07   24.55
  -6   7   0  321.88   16.71
  -6   7   1   15.12    4.36
  -6   7  -1   16.32    3.50
  -6   7  -1   21.75    6.60
  -6   7   1   20.26    7.52
  -6   7   2  405.75   21.69
  -6  -7  -2  412.20   26.78
  -6   7  -2  418.44   27.08
  -6   7  -2  421.92   14.40
  -6   7   3  373.73   22.07
  -6   7  -3  375.18   26.05
  -6   7  -3  324.45    9.58
  -6  -7  -3  372.60   24.65
  -6  -7  -4   42.26    8.69
  -6   7   4   29.82    6.97
  -6   7  -4   25.94    7.27
  -6   7   5  913.08   38.31
  -6  -7   5  922.20   31.66
  -6   7  -5  911.52   39.90
  -6  -7  -5  933.03   36.62
  -6  -7  -6    2.64    4.04
  -6   7   6    7.06    5.96
  -6   7  -6   -3.22    4.00
  -6  -7   6    0.89    3.14
  -6   7   7  737.31   37.40
  -6  -7   7  734.58   28.21
  -6  -7  -7  704.62   29.81
  -6   7   8   15.14    7.37
  -6  -7   8   13.86    4.96
  -6  -7  -8   25.38    6.06
  -6  -7   9  823.88   30.26
  -6   7   9  826.99   43.02
  -6  -7  10   83.61   10.23
  -6   7  10   79.80   14.99
  -6  -7  11  384.86   21.68
  -6   7  11  383.76   31.60
  -6   7  12   66.77   15.22
  -6   7  13   25.20    9.67
  -6  -7  14  105.81   19.59
  -6   7  14  154.19   23.22
  -6  -7  15   32.84   13.18
  -6   7  15   16.31    9.80
  -6  -7  16   99.12   20.84
  -6   7  16   82.16   18.82
  -6   7  17  135.41   23.59
  -6  -7  17  152.44   26.35
  -6  -7  18   36.28   13.51
  -6   7  18   58.01   15.13
  -6  -7  19  241.73   34.35
  -6   7  19  231.57   32.46
  -6  -7  20   29.40   15.78
  -6   7  20   14.52   12.97
  -6  -7  21  231.20   36.21
  -6   7  21  271.32   36.70
  -6  -7  22   13.59   12.62
  -6  -7  23   73.93   23.62
  -6  -8   0   24.77    8.97
  -6   8   0   35.71    9.55
  -6   8   0   40.13    6.27
  -6  -8  -1   37.84    9.96
  -6  -8   1   21.43    8.43
  -6   8   1   32.89    6.28
  -6   8  -1   30.14    5.14
  -6   8  -1   34.86    8.39
  -6   8   1   10.28    6.44
  -6  -8  -2    7.53    5.55
  -6  -8   2   11.21    7.91
  -6   8   2   -0.59    4.09
  -6   8  -2   -1.24    3.69
  -6   8  -2    2.72    2.16
  -6  -8   3  326.95   28.22
  -6   8  -3  318.44   24.22
  -6   8   3  262.83   19.80
  -6  -8  -3  304.12   24.06
  -6   8  -3  302.01   11.73
  -6  -8  -4   22.34    7.09
  -6   8  -4   23.14    6.52
  -6   8  -4   24.85    2.41
  -6   8   4   28.84    6.91
  -6   8   5  199.42   19.31
  -6   8  -5  231.82   20.89
  -6  -8  -5  219.42   19.74
  -6   8   6    4.32    5.07
  -6   8  -6   -5.20    5.37
  -6  -8  -6    4.76    3.63
  -6   8   7  370.08   27.97
  -6  -8   7  378.29   19.92
  -6  -8  -7  361.82   24.06
  -6  -8   8   12.32    3.97
  -6   8   8    9.16    5.15
  -6  -8  -8    8.78    4.40
  -6   8   9  205.73   23.37
  -6  -8   9  284.78   30.00
  -6  -8   9  258.94   16.52
  -6  -8  10   12.89    6.92
  -6   8  10    8.94    6.32
  -6   8  11   79.69   16.79
  -6  -8  11   79.77   17.49
  -6  -8  12   33.72   12.33
  -6   8  12    9.45    7.64
  -6  -8  13   19.62   10.90
  -6   8  13   22.35   10.98
  -6  -8  14   49.22   17.10
  -6   8  14   38.91   13.33
  -6  -8  15   54.95   16.51
  -6   8  15   46.02   13.81
  -6  -8  16   22.49   13.44
  -6   8  16   24.00   11.25
  -6  -8  17   64.54   18.67
  -6   8  17   66.59   17.51
  -6  -8  18   18.58   12.39
  -6   8  18    0.50    9.46
  -6   8  19  178.13   30.05
  -6  -8  19   95.08   23.21
  -6  -8  20   -7.53    9.64
  -6   8  20    8.53   10.60
  -6  -8  21   81.27   22.45
  -6   8  21   84.96   22.00
  -6  -8  22   13.15   14.08
  -6  -9   0    2.44    4.84
  -6   9   0   -1.55    4.65
  -6  -9  -1   64.09   12.84
  -6  -9   1   69.71   14.00
  -6   9  -1   59.41   12.26
  -6   9   1   69.25   13.31
  -6  -9  -2   57.63   12.63
  -6  -9   2   54.76   14.55
  -6   9  -2   43.32    9.85
  -6   9  -3  364.82   26.14
  -6  -9  -3  406.85   29.80
  -6  -9   3  447.05   34.53
  -6  -9   4    5.81    7.27
  -6   9  -4    2.68    3.93
  -6  -9  -4    3.66    5.59
  -6   9  -5  812.99   38.65
  -6  -9  -5  825.00   40.58
  -6  -9   5  775.66   47.00
  -6  -9   6   22.45   10.98
  -6   9  -6    9.12    6.37
  -6   9   6   12.69    6.52
  -6  -9  -6    8.28    4.47
  -6   9   7  695.54   40.65
  -6  -9  -7  695.69   36.30
  -6  -9   7  705.86   46.88
  -6  -9   8   25.02   11.65
  -6   9   8    9.98    6.41
  -6  -9  -8    6.00    4.86
  -6   9   9  749.22   44.63
  -6  -9   9  669.17   47.17
  -6  -9  10    7.39    8.77
  -6   9  10   -3.84    6.43
  -6   9  11  240.99   27.28
  -6  -9  11  247.37   30.18
  -6  -9  12   28.60   13.50
  -6   9  12    7.09    7.15
  -6   9  13   88.37   18.33
  -6  -9  13   75.74   18.49
  -6  -9  14   21.35   11.13
  -6   9  14   20.33   11.59
  -6  -9  15   14.99   12.62
  -6   9  15   28.34   12.26
  -6  -9  16   -3.77    9.22
  -6   9  16   21.48   10.62
  -6  -9  17  135.23   25.83
  -6   9  17  165.39   28.08
  -6  -9  18    2.07   10.72
  -6   9  18   12.99   13.37
  -6  -9  19  182.17   31.76
  -6   9  19  178.74   29.82
  -6  -9  20   17.53   15.66
  -6   9  20   12.25   14.32
  -6  -9  21  280.48   41.35
  -6 -10   0   25.96    8.92
  -6  10   0   32.94    9.48
  -6 -10  -1   -0.80    5.30
  -6 -10   1    6.00    4.72
  -6  10  -1   -3.04    4.71
  -6  10   1   -0.46    4.38
  -6 -10   2    2.93    5.39
  -6  10  -2    2.47    4.11
  -6 -10  -2    3.25    5.28
  -6  10  -3  322.94   25.09
  -6 -10  -3  303.52   27.28
  -6 -10   3  279.00   29.10
  -6 -10   4   12.38    8.29
  -6  10  -4    6.87    5.26
  -6 -10  -4    2.87    5.75
  -6  10  -5  310.22   24.57
  -6 -10  -5  245.66   24.53
  -6 -10   5  272.08   29.49
  -6  10  -6   -0.56    4.46
  -6 -10  -6   -3.13    4.13
  -6 -10  -7  247.19   22.62
  -6 -10   7  299.32   32.03
  -6 -10   8    0.42    7.75
  -6  10   8    9.95    9.34
  -6 -10   9  189.95   27.65
  -6  10   9  150.98   21.95
  -6 -10  10   20.33   11.93
  -6  10  10   11.81    7.79
  -6  10  11  104.65   19.18
  -6 -10  11   88.96   19.26
  -6 -10  12   12.15   11.84
  -6  10  12   -2.79    7.05
  -6 -10  13   -0.20   11.77
  -6  10  13   19.29   12.21
  -6 -10  14    0.40    7.85
  -6  10  14   -2.19    7.98
  -6 -10  15   41.49   17.40
  -6  10  15    7.07    8.93
  -6 -10  16   10.23   10.04
  -6  10  16   21.06   13.86
  -6 -10  17   66.37   21.16
  -6  10  17   60.56   17.83
  -6 -10  18   -0.77    9.71
  -6  10  18    9.36   12.58
  -6 -10  19   81.85   22.87
  -6  10  19  129.32   26.52
  -6 -10  20  -21.56   16.66
  -6  11   0   49.00   10.99
  -6 -11   0   49.21   12.22
  -6  11  -1   57.05   11.29
  -6  11   1   73.93   14.47
  -6 -11  -1   72.94   15.40
  -6 -11   1   80.49   15.92
  -6 -11   2   41.78   12.58
  -6  11  -2   41.54    9.83
  -6 -11  -2   46.67   11.91
  -6 -11   3  191.61   25.77
  -6  11  -3  223.07   21.19
  -6 -11  -3  199.74   24.10
  -6 -11   4   19.19    9.30
  -6  11  -4   12.28    6.17
  -6 -11  -4    3.81    7.57
  -6  11  -5  440.40   28.91
  -6 -11   5  450.26   40.37
  -6 -11  -5  393.25   32.61
  -6 -11   6   27.16   13.23
  -6  11  -6   15.58    7.08
  -6 -11  -6   22.31    9.80
  -6 -11  -7  613.18   37.15
  -6 -11   7  674.44   51.58
  -6 -11   8   17.94   13.22
  -6 -11   9  428.65   42.43
  -6 -11  10   28.25   13.97
  -6  11  10   30.19   12.51
  -6 -11  11  234.44   32.30
  -6  11  11  244.10   30.60
  -6 -11  12   18.58   11.87
  -6  11  12   -8.32    8.19
  -6 -11  13   32.34   13.27
  -6  11  13   32.54   12.69
  -6 -11  14   -5.50    9.45
  -6  11  14   32.14   14.44
  -6 -11  15    1.51   11.01
  -6  11  15   14.65   12.43
  -6 -11  16   33.94   14.35
  -6  11  16   14.44   11.20
  -6 -11  17  136.47   27.15
  -6  11  17  135.67   26.79
  -6  11  18   11.85    9.16
  -6 -11  18   -0.28   10.67
  -6  11  19  191.58   33.84
  -6 -11  19  162.65   32.71
  -6  12   0   14.04    6.90
  -6 -12   0   22.38    9.14
  -6  12  -1    9.08    6.27
  -6  12   1    4.26    5.92
  -6 -12  -1   -3.73    6.26
  -6 -12   1   17.31    9.86
  -6  12  -2   10.94    6.36
  -6  12   2    7.50    7.05
  -6 -12  -2   21.59    9.85
  -6 -12   2    1.34    5.84
  -6  12  -3  131.47   16.65
  -6 -12  -3  126.31   20.37
  -6 -12   3  130.12   22.07
  -6  12  -4   -0.65    3.73
  -6 -12  -4    5.48    7.94
  -6 -12   4   14.03   10.77
  -6  12  -5  231.96   21.03
  -6 -12  -5  230.43   25.76
  -6 -12   5  220.78   30.12
  -6 -12  -6   -0.59    5.92
  -6 -12   6   12.38   12.50
  -6 -12   7  163.45   27.00
  -6 -12   8    0.35    7.68
  -6 -12   9   99.65   22.81
  -6 -12  10   33.29   16.35
  -6  12  10    5.88    7.40
  -6 -12  11   82.86   19.63
  -6  12  11   83.23   19.66
  -6 -12  12   17.00    9.86
  -6  12  12   53.19   16.68
  -6  12  13    8.01    7.91
  -6 -12  13    5.47   14.20
  -6  12  14   27.14   14.35
  -6 -12  14   44.24   17.56
  -6  12  15   14.44   12.30
  -6 -12  15   26.60   11.84
  -6  12  16    8.95   10.53
  -6 -12  16   29.55   20.08
  -6  12  17    7.25   11.19
  -6 -12  17   15.55    9.84
  -6  12  18   31.56   14.20
  -6 -12  18    1.00   10.34
  -6  13   0  177.49   20.37
  -6 -13   0  208.50   28.92
  -6  13  -1   19.95    7.68
  -6  13   1   44.51   10.96
  -6 -13  -1   16.61    8.90
  -6 -13   1   40.00   15.82
  -6  13  -2  131.51   17.27
  -6 -13  -2  164.09   24.90
  -6 -13   2  178.19   27.60
  -6  13   2  158.41   20.76
  -6 -13  -3  130.59   22.57
  -6 -13   3  111.32   23.03
  -6 -13  -4   52.74   14.68
  -6 -13   4   42.47   15.75
  -6 -13  -5  236.99   27.52
  -6 -13   5  221.92   33.35
  -6 -13  -6   15.22    7.68
  -6 -13   6   29.01   14.69
  -6 -13   7  298.11   37.94
  -6 -13   8   16.66   14.95
  -6 -13   9  240.09   35.41
  -6 -13  10   14.59   10.67
  -6  13  11  127.97   24.53
  -6 -13  11  165.21   29.85
  -6  13  12   41.59   16.02
  -6 -13  12   68.36   21.10
  -6  13  13   29.06   16.06
  -6 -13  13   28.00   15.81
  -6  13  14   78.80   21.31
  -6 -13  14   87.66   24.83
  -6  13  15   11.76   12.31
  -6 -13  15   -2.42   11.05
  -6  13  16   49.15   17.38
  -6 -13  16   51.24   19.54
  -6  13  17   74.44   23.53
  -6  14   0   99.19   15.90
  -6 -14   0   74.67   19.50
  -6  14   1    4.12    4.82
  -6 -14  -1   22.83   11.27
  -6 -14   1   17.17    8.95
  -6 -14  -2   25.74   12.66
  -6 -14   2   41.61   14.69
  -6  14   2   44.90   11.98
  -6 -14  -3   48.52   15.60
  -6 -14   3   28.84   12.71
  -6  14   3   49.12   11.94
  -6 -14  -4   41.74   13.82
  -6 -14   4   11.38    9.75
  -6 -14  -5  113.23   20.42
  -6 -14   5   88.49   21.84
  -6 -14   6   17.42   11.62
  -6 -14   7   63.36   18.58
  -6 -14   8   -6.40    9.69
  -6 -14   9   84.75   24.03
  -6 -14  10   23.87   12.48
  -6 -14  11   20.84   13.00
  -6  14  12   70.53   19.72
  -6 -14  12   67.34   21.94
  -6  14  13    6.48   10.63
  -6 -14  13    3.36   10.39
  -6  14  14   15.29   13.60
  -6 -14  14   35.17   18.25
  -6  14  15   47.81   19.65
  -6 -14  15   10.02   11.61
  -6  14  16   32.98   17.10
  -6 -15   0  240.63   33.43
  -6 -15  -1    6.08    9.17
  -6 -15   1   12.06    7.65
  -6 -15  -2  191.32   28.44
  -6 -15   2  130.18   26.70
  -6 -15  -3  121.63   23.88
  -6 -15   3  111.72   25.14
  -6  15   3  121.72   19.62
  -6 -15  -4  110.53   21.22
  -6 -15   4   94.78   22.99
  -6 -15   5  152.74   29.18
  -6 -15   6   10.42    9.61
  -6 -15   7  136.53   27.83
  -6 -15   8   25.58   17.41
  -6 -15   9   52.48   20.48
  -6 -15  10   85.81   24.93
  -6 -15  11   45.92   18.68
  -6  15  12  104.26   24.98
  -6 -15  12   94.92   26.13
  -6 -15  13   -7.48   12.39
  -6  15  13    7.04   13.33
  -6  15  14  142.90   29.83
  -6 -16   0  120.28   24.97
  -6 -16  -1   11.49   10.48
  -6 -16   1    1.87    7.83
  -6 -16  -2   54.35   17.67
  -6 -16   2   80.31   21.63
  -6 -16  -3   14.48   10.93
  -6 -16   3   13.06   11.88
  -6 -16   4   71.47   22.44
  -6 -16   5   61.82   22.98
  -6 -16   6  -15.53   12.13
  -6 -16   7   21.57   13.07
  -6 -16   8   -0.02   12.16
  -6 -16   9   23.49   18.62
  -6 -16  10   23.01   17.33
  -6 -16  11   45.48   18.29
  -6  16  12   90.12   24.53
  -6  16  13    1.43    9.91
  -6 -17   0  180.24   31.11
  -6 -17  -1   12.58   11.64
  -6 -17   1   20.96   14.16
  -6 -17  -2  131.58   26.72
  -6 -17   2  187.77   32.77
  -6 -17   3   15.50   12.56
  -6 -17   4  109.92   26.90
  -6 -17   5    9.50   11.27
  -6 -17   6   15.69   11.57
  -6 -17   7  339.98   47.53
  -6 -17   8   27.50   20.33
  -6 -18   0  102.70   25.42
  -6 -18  -1   21.76   15.28
  -6 -18   1   22.09   17.21
  -6 -18  -2   69.56   20.32
  -6 -18   2   73.72   23.87
  -6 -18   3    5.53   10.85
  -6 -18   4   19.78   14.76
  -6 -18   5    5.29   15.20
  -6 -19   0  135.25   29.53
  -6 -19   1   41.52   18.96
  -6 -19   2   91.10   25.85
  -7   0   0    1.56    3.36
  -7   0  -1   -3.45    3.25
  -7   0   1    0.78    3.79
  -7   0  -2  278.89   21.26
  -7   0   2  275.59   21.02
  -7   0   3   -0.52    2.76
  -7   0  -3    0.33    4.41
  -7   0   3    1.97    3.88
  -7   0   4  597.31   28.69
  -7   0   4  617.27   32.19
  -7   0   5    1.59    3.16
  -7   0   5    7.02    5.11
  -7   0   6 1216.67   43.79
  -7   0   6 1174.64   46.11
  -7   0   7   -0.05    3.62
  -7   0   8  892.51   39.71
  -7   0   9   -0.15    4.37
  -7   0  10  660.00   36.88
  -7   0  11   -1.95    4.74
  -7   0  12  332.90   28.26
  -7   0  13    8.03    6.86
  -7   0  14   22.98    9.66
  -7   0  15    7.48    8.47
  -7   0  16  134.78   20.72
  -7   0  17    7.48    7.63
  -7   0  18  307.83   33.74
  -7   0  19   -1.80    7.47
  -7   0  20  418.18   41.02
  -7   0  21    6.62    7.59
  -7   0  22  419.86   44.30
  -7   0  23   -6.98   12.93
  -7  -1   0    1.53    4.10
  -7   1   0   -2.42    4.05
  -7  -1  -1  103.30   13.33
  -7   1  -1  113.15   14.17
  -7  -1   1  108.84   13.35
  -7   1   1  103.95   13.34
  -7   1   2   41.18    6.82
  -7  -1  -2   72.38   11.23
  -7   1  -2   46.80    9.52
  -7  -1   2   63.01   10.36
  -7   1   2   55.90   10.26
   7  -1   3   56.60    5.70
  -7   1   3   55.36    8.57
  -7  -1  -3   46.25    9.66
  -7   1  -3   69.58   11.64
  -7  -1   3   61.97   10.26
  -7   1   3   56.85   10.58
  -7   1   4  521.72   26.16
   7  -1   4  516.81   16.64
  -7   1  -4  501.85   29.66
  -7  -1   4  549.04   29.38
  -7   1   4  541.85   31.26
  -7  -1   5    2.40    4.10
   7  -1   5   -1.32    1.39
  -7   1   5    1.29    3.80
  -7  -1   5    0.14    3.82
  -7   1   5    4.41    5.20
  -7  -1   6  663.53   33.14
  -7   1   6  649.61   31.47
  -7  -1   6  667.12   34.05
   7  -1   6  630.94   18.13
  -7  -1   7   20.11    7.01
  -7   1   7   28.37    7.49
  -7  -1   7   13.35    6.72
  -7  -1   8  890.37   40.56
  -7   1   8  852.29   38.88
  -7  -1   9    9.42    4.50
  -7   1   9   13.16    6.10
  -7  -1  10  428.76   30.13
  -7   1  10  455.86   30.61
  -7  -1  11   10.29    6.91
  -7   1  11   18.61    8.12
  -7  -1  12  133.41   17.67
  -7   1  12  163.44   20.09
  -7  -1  13   -7.17    7.43
  -7   1  13    3.27    5.17
  -7  -1  14   37.37   12.57
  -7   1  14   20.52    9.87
  -7  -1  15   -4.47    6.26
  -7   1  15   11.25    8.08
  -7  -1  16   30.82   10.97
  -7   1  16   43.64   13.09
  -7  -1  17    9.68   10.13
  -7   1  17    7.52    6.57
  -7  -1  18   82.16   17.89
  -7   1  18  144.21   24.52
  -7  -1  19    6.81    8.10
  -7   1  19   14.27    9.23
  -7  -1  20  254.34   35.11
  -7   1  20  275.15   33.84
  -7  -1  21   -0.38   10.33
  -7   1  21    2.78    9.42
  -7  -1  22  244.78   34.42
  -7   1  22  180.94   30.19
  -7  -1  23   10.73   11.04
  -7  -2   0   -6.40    5.24
  -7   2   0   -2.01    3.68
  -7  -2  -1  122.52   14.06
  -7  -2   1  148.62   14.90
  -7   2  -1  158.17   16.64
  -7   2   1  139.05   15.68
  -7   2   1  166.36   12.70
  -7   2   2  260.94   16.40
  -7  -2  -2  260.36   20.67
  -7   2  -2  242.06   20.51
  -7  -2   2  251.50   19.78
  -7   2   2  261.01   21.42
   7  -2   2  249.48   11.29
  -7   2  -3   58.21   11.08
  -7   2   3   57.94    8.51
   7  -2   3   59.17    4.95
  -7  -2   3   59.18   10.10
  -7   2   3   40.61    9.42
  -7   2   4  760.06   30.83
  -7   2  -4  674.91   34.68
  -7  -2   4  699.20   32.89
  -7   2   4  693.93   36.40
   7  -2   4  680.16   15.51
  -7   2  -5    7.66    4.96
   7  -2   5    5.43    1.41
  -7  -2   5    3.96    4.20
  -7   2   5    3.66    4.09
  -7   2   6  972.06   38.12
   7  -2   6  895.47   14.16
  -7  -2   6  952.28   39.09
  -7  -2   7    1.77    4.72
  -7  -2   7   -0.84    3.85
  -7  -2   8  685.54   36.36
  -7   2   8  718.32   35.30
   7  -2   8  665.64   13.02
  -7  -2   8  698.81   35.43
  -7   2   9   83.79   13.42
  -7  -2   9   73.73   12.73
  -7  -2  10  701.82   38.97
  -7   2  10  707.07   38.00
  -7   2  11  128.41   17.31
  -7  -2  11  127.57   17.99
  -7  -2  12  193.89   21.99
  -7   2  12  209.16   22.64
  -7   2  13  101.35   16.17
  -7  -2  13   76.32   14.46
  -7   2  14   13.84    8.99
  -7  -2  14   16.68    7.51
  -7   2  15   79.10   15.88
  -7  -2  15   85.50   16.06
  -7   2  16   71.61   16.16
  -7  -2  16   78.38   16.34
  -7   2  17    7.23    9.65
  -7  -2  17   34.67   12.03
  -7   2  18  263.04   31.35
  -7  -2  18  233.24   28.98
  -7  -2  19   21.81   12.46
  -7   2  19   -0.57    6.99
  -7  -2  20  315.03   36.03
  -7   2  20  392.26   39.86
  -7  -2  21   -0.89   10.55
  -7   2  21   29.66   15.61
  -7   2  22  311.14   39.50
  -7  -2  22  280.48   36.74
  -7   3   0    2.54    2.30
  -7  -3   0   -4.57    5.50
  -7   3   0    5.42    4.47
  -7   3   1  348.14   17.56
  -7  -3  -1  312.84   22.14
  -7  -3   1  317.67   21.81
  -7   3  -1  343.39   24.63
  -7   3   1  327.05   24.39
  -7   3   2  131.43   11.60
  -7  -3   2  142.71   14.54
  -7   3  -2   95.35   13.05
  -7   3   2  136.11   16.20
  -7   3   3  238.87   16.46
  -7   3  -3  241.14   20.45
  -7  -3   3  254.15   19.31
  -7   3   3  276.28   23.21
  -7   3   4  262.74   18.02
  -7   3  -4  277.13   22.51
  -7  -3   4  255.24   19.30
  -7   3   4  246.77   22.48
  -7   3   5   48.69    8.61
  -7   3  -5   50.17    9.87
  -7  -3   5   45.19    8.79
  -7   3   6  670.27   31.67
  -7  -3   6  649.38   31.58
  -7   3   7   25.66    7.27
  -7  -3   7   46.05    9.60
  -7   3   8  698.92   35.39
  -7  -3   8  625.49   32.42
  -7  -3   9    2.40    4.74
  -7   3   9   16.21    7.18
  -7  -3   9    9.55    5.44
  -7   3  10  432.87   30.15
  -7  -3  10  439.70   31.07
  -7  -3  11  135.61   18.73
  -7   3  11  118.28   16.67
  -7  -3  12   67.23   13.47
  -7   3  12   65.53   13.00
  -7  -3  13   65.60   14.68
  -7   3  13   68.11   13.66
  -7   3  14   -7.22    6.99
  -7  -3  14   11.75    6.66
  -7   3  15   60.87   13.89
  -7  -3  15   70.54   17.14
  -7   3  16   20.86    8.93
  -7  -3  16   32.83   11.81
  -7   3  17   50.28   15.23
  -7  -3  17   15.41   10.24
  -7   3  18  126.40   22.76
  -7  -3  18   68.91   16.57
  -7   3  19   27.59   12.29
  -7  -3  19   31.23   13.34
  -7   3  20  154.11   25.64
  -7  -3  20  178.67   28.63
  -7   3  21   -2.97    9.53
  -7  -3  21   31.49   16.96
  -7  -3  22  115.47   24.40
  -7   3  22  116.94   25.72
  -7  -3  23   23.24   13.22
  -7  -4   0    0.20    3.50
  -7   4   0    0.91    1.93
  -7   4   0   -0.38    5.23
  -7   4   1  488.89   20.67
  -7  -4   1  507.93   27.31
  -7   4  -1  519.66   30.72
  -7   4   1  479.85   29.96
  -7   4   2  177.26   13.31
  -7  -4   2  159.91   15.39
  -7   4  -2  151.99   16.91
  -7   4   2  176.81   18.74
  -7   4   3  351.88   19.74
  -7   4  -3  374.71   26.36
  -7  -4   3  357.03   22.89
  -7   4   3  320.26   26.04
  -7   4   4  571.86   26.74
  -7   4  -4  622.51   33.88
  -7  -4   4  595.95   29.31
  -7   4   5   39.37    8.09
  -7   4  -5   43.19   10.12
  -7  -4   5   33.25    8.09
  -7  -4   6  650.07   31.01
  -7   4   6  624.86   31.18
  -7   4   7   -3.20    3.41
  -7  -4   7    1.96    4.48
  -7  -4   8  485.99   27.53
  -7   4   8  455.61   29.30
  -7  -4   9  156.15   16.10
  -7   4   9  191.23   19.52
  -7  -4  10  595.10   32.42
  -7   4  10  659.04   37.56
  -7  -4  11  188.75   18.72
  -7   4  11  234.91   24.10
  -7  -4  12   59.12   13.22
  -7   4  12   70.01   13.71
  -7   4  13  227.53   25.03
  -7  -4  13  220.88   24.37
  -7  -4  14   11.13    6.46
  -7   4  14   13.13    8.97
  -7   4  15  245.61   28.12
  -7  -4  15  235.00   27.11
  -7  -4  16   47.00   13.47
  -7   4  16   49.20   12.60
  -7  -4  17  103.48   19.69
  -7   4  17   86.63   18.92
  -7  -4  18  148.76   24.37
  -7   4  18  170.48   26.27
  -7  -4  19    9.26    8.93
  -7   4  19   15.90    9.11
  -7  -4  20  181.74   28.60
  -7   4  20  195.20   28.23
  -7   4  21   23.21   16.06
  -7  -4  21   -2.00    8.13
  -7   4  22  144.66   27.42
  -7  -4  22  138.27   28.38
  -7  -4  22  151.19   27.77
  -7  -4  23    3.51   12.70
  -7   5   0   -5.49    6.02
  -7   5   0    1.47    2.78
  -7   5  -1  294.16   12.74
  -7   5   1  295.77   15.79
  -7  -5   1  270.68   20.24
  -7   5  -1  273.60   22.71
  -7   5   1  256.01   22.76
  -7   5   2   83.32    9.55
  -7  -5   2   73.77   10.86
  -7   5  -2   66.59   11.62
  -7   5   2   64.12   12.06
  -7  -5   3  317.87   21.24
  -7   5  -3  281.77   23.33
  -7   5   3  353.77   20.21
  -7   5   3  314.76   25.92
  -7   5  -4  177.43   18.55
  -7  -5   4  198.80   16.94
  -7   5   4  184.31   15.82
  -7   5  -5  219.08   20.76
  -7  -5   5  241.63   18.42
  -7   5   5  251.03   19.24
  -7   5  -6  413.30   29.12
  -7  -5   6  385.60   23.34
  -7   5   6  381.11   25.21
  -7  -5   7    6.09    2.93
  -7   5   7   17.40    6.48
  -7  -5   8  368.63   23.44
  -7   5   8  329.96   25.73
  -7  -5  -9    3.92    2.37
  -7   5   9    8.76    5.90
  -7  -5   9   10.78    5.13
  -7  -5  10  156.11   16.23
  -7   5  10  167.44   20.28
  -7  -5  11  252.69   20.68
  -7   5  11  266.36   25.63
  -7   5  12   57.12   12.62
  -7  -5  12   49.06    9.75
  -7  -5  13  239.95   21.84
  -7   5  13  257.79   27.30
  -7   5  14   -1.22    5.80
  -7   5  15  185.89   25.42
  -7   5  16   39.19   13.58
  -7   5  17   89.09   18.64
  -7  -5  18   85.12   19.39
  -7   5  18   85.46   18.44
  -7  -5  19   51.77   16.30
  -7   5  19   39.65   13.16
  -7  -5  20  109.94   24.04
  -7   5  20  106.73   22.72
  -7  -5  21   36.84   17.07
  -7   5  21  -12.24   12.88
  -7  -5  22  152.67   30.08
  -7   5  22   86.26   22.76
  -7  -5  23   13.72   11.04
  -7   6   0    4.51    2.74
  -7   6   0    3.80    4.83
  -7   6  -1  915.36   22.73
  -7   6  -1  947.18   43.55
  -7   6   1  930.02   28.78
  -7   6   1  933.05   44.85
  -7   6  -2   79.91    5.56
  -7   6  -2   69.56   12.95
  -7   6   2   81.51    9.59
  -7   6   2   85.19   14.48
  -7  -6   3  497.86   26.63
  -7   6  -3  543.15   32.56
  -7   6   3  556.81   35.72
  -7   6   3  559.29   26.30
  -7  -6   4  170.98   15.75
  -7   6  -4  191.46   19.72
  -7   6   4  180.80   16.33
  -7  -6   5  112.87   12.86
  -7   6  -5  113.56   15.62
  -7   6   5  115.49   13.70
  -7   6  -6  397.79   29.09
  -7  -6   6  344.26   21.72
  -7   6   6  391.18   25.97
  -7   6   7    2.75    5.32
  -7  -6  -7    3.85    3.73
  -7  -6   7   -2.37    3.20
  -7  -6   8  244.55   18.66
  -7   6   8  242.67   22.65
  -7  -6  -8  228.13   15.26
  -7   6   9  145.83   18.24
  -7  -6   9  137.46   14.22
  -7  -6  10  188.18   16.95
  -7   6  10  213.78   23.34
  -7  -6  11  218.28   18.83
  -7   6  11  307.41   28.18
  -7  -6  12   59.69    9.84
  -7   6  12   65.36   14.02
  -7  -6  13  427.33   27.31
  -7   6  13  465.54   37.67
  -7   6  14    5.09    8.16
  -7  -6  14    6.92    5.27
  -7   6  15  334.54   34.30
  -7   6  16   24.06    9.80
  -7   6  17  208.04   28.75
  -7   6  18   82.39   20.53
  -7  -6  19   28.68   13.13
  -7   6  19   47.14   17.56
  -7  -6  20   56.89   20.07
  -7   6  20   59.11   18.73
  -7  -6  21    3.46    9.92
  -7   6  21    2.91   10.02
  -7  -6  22   69.82   22.42
  -7  -6  23   38.37   19.14
  -7   7   0   -1.31    2.10
  -7   7   0   -0.37    5.27
  -7   7  -1  391.20   15.58
  -7   7  -1  447.45   30.76
  -7   7   1  396.52   30.09
  -7   7   1  406.09   21.01
  -7   7   2   36.08    7.42
  -7   7  -2   45.09   11.22
  -7   7  -2   28.22    3.67
  -7   7   2   27.06    9.45
  -7   7  -3  374.17   28.41
  -7   7   3  361.54   29.71
  -7   7   3  372.52   22.31
  -7   7   4   94.07   12.12
  -7  -7   4   90.36   11.56
  -7   7  -4  105.58   15.22
  -7  -7  -5  110.76   13.31
  -7  -7   5  113.94   12.45
  -7   7   5  104.24   13.63
  -7   7  -5  109.77   15.67
  -7  -7   6  124.08   13.27
  -7   7   6  120.86   15.61
  -7   7  -6  140.94   17.82
  -7  -7  -6  139.05   14.58
  -7  -7  -7    2.04    3.41
  -7   7   7   -6.06    5.09
  -7  -7   7    1.87    3.21
  -7   7   8   83.68   14.14
  -7  -7   8   85.55   10.95
  -7  -7  -8   80.12    9.82
  -7   7   9   22.61    7.55
  -7  -7   9   43.96    8.17
  -7   7  10    6.43    7.86
  -7  -7  10   16.85    5.61
  -7  -7  11  272.60   20.05
  -7   7  11  288.14   28.09
  -7   7  12    0.16    6.99
  -7   7  13  241.30   28.63
  -7   7  14   19.18   10.71
  -7   7  15  282.55   32.57
  -7  -7  16   16.82   11.48
  -7   7  16   10.63   11.12
  -7  -7  17  130.47   24.90
  -7   7  17  153.88   25.89
  -7  -7  18   19.40   13.82
  -7   7  18   37.94   15.87
  -7  -7  19   73.44   21.51
  -7   7  19   79.95   19.32
  -7  -7  20   31.07   16.49
  -7   7  20   11.03   10.61
  -7  -7  21   15.29    8.51
  -7   7  21  -13.88   11.79
  -7  -7  22   62.71   22.69
  -7   8   0    2.89    3.28
  -7   8   0    6.76    6.23
  -7   8  -1 1097.93   49.17
  -7   8   1 1015.36   49.72
  -7   8  -1 1129.30   29.00
  -7   8   1 1058.18   34.17
  -7  -8  -1 1135.97   50.07
  -7  -8  -2   42.09   10.33
  -7   8  -2   38.52    4.66
  -7   8   2   41.38    8.12
  -7   8  -2   39.80    9.86
  -7   8   2   41.25   10.97
  -7   8  -3  477.46   32.02
  -7  -8  -3  490.71   31.08
  -7   8   3  482.45   26.73
  -7  -8  -4   11.59    7.58
  -7   8  -4    6.89    6.08
  -7   8   4   15.51    6.50
  -7   8  -5  178.48   20.35
  -7   8   5  227.16   20.69
  -7  -8  -5  221.46   20.01
  -7  -8  -6   53.67    9.70
  -7   8  -6   47.94   10.93
  -7   8   6   65.66   11.90
  -7  -8   7    6.49    3.73
  -7   8   7    7.79    4.83
  -7  -8  -7   14.17    5.61
  -7  -8   8   76.86   10.17
  -7   8   8   96.57   15.53
  -7   8   9   91.45   15.71
  -7   8  10   17.35    8.61
  -7   8  11  248.46   27.16
  -7   8  12   30.76   11.81
  -7   8  13  492.36   40.68
  -7  -8  13  575.09   47.09
  -7   8  14    6.12    9.88
  -7  -8  14   19.10   11.93
  -7   8  15  322.83   35.36
  -7  -8  15  333.45   37.68
  -7   8  16   24.67   13.50
  -7  -8  16   45.32   17.55
  -7  -8  17  206.84   31.82
  -7   8  17  277.39   34.57
  -7  -8  18   -5.50    7.72
  -7   8  18   -4.64    8.61
  -7  -8  19   50.57   17.25
  -7   8  19   34.82   13.86
  -7  -8  20   30.71   16.56
  -7   8  20   30.27   16.40
  -7  -8  21   -5.59   11.17
  -7  -9   0    3.50    7.69
  -7   9   0    0.79    2.35
  -7   9   0    2.24    4.90
  -7   9  -1  434.93   32.06
  -7   9   1  393.89   32.03
  -7   9  -1  436.81   19.58
  -7  -9  -1  475.90   33.90
  -7  -9   1  464.49   34.99
  -7   9   1  462.96   24.06
  -7  -9  -2   11.08    7.50
  -7   9   2    2.59    3.31
  -7  -9   2    2.45    7.98
  -7   9  -2    4.89    6.15
  -7   9   2   11.48    9.03
  -7   9   3  307.18   22.42
  -7   9  -3  285.50   25.48
  -7  -9  -3  298.09   25.74
  -7  -9   3  355.12   31.85
  -7  -9  -4    1.45    4.40
  -7  -9   4   11.73   10.90
  -7   9   4    7.33    5.72
  -7   9  -4   10.02    7.62
  -7  -9   5   98.51   17.96
  -7   9   5   99.27   14.41
  -7   9  -5   96.52   15.44
  -7  -9  -5   88.97   13.84
  -7   9   6    4.71    5.64
  -7  -9   6   13.74    9.12
  -7   9  -6    3.01    6.77
  -7  -9  -6   -0.10    3.85
  -7   9   7    6.58    7.26
  -7  -9   7   11.64    9.46
  -7  -9  -7   -2.33    3.28
  -7  -9   8    2.94    8.81
  -7   9   8   10.07    7.66
  -7  -9   9   64.17   15.96
  -7   9   9   93.61   17.42
  -7  -9  10    1.18    6.19
  -7   9  10   17.91    8.85
  -7   9  11  202.57   25.58
  -7  -9  11  273.76   33.21
  -7  -9  12   14.26   11.14
  -7   9  12   13.07   11.40
  -7  -9  13  232.74   31.79
  -7   9  13  258.72   32.02
  -7  -9  14   12.05   12.02
  -7   9  14   -1.74    7.36
  -7  -9  15  252.17   34.54
  -7   9  15  252.20   32.59
  -7  -9  16   32.97   17.09
  -7   9  16   -1.92    9.60
  -7   9  17  112.16   23.07
  -7  -9  17  147.72   28.43
  -7  -9  18   -0.82    8.92
  -7   9  18   12.14   12.58
  -7  -9  19   57.57   19.54
  -7   9  19   68.83   18.89
  -7  -9  20    4.66    9.13
  -7 -10   0   14.60   10.26
  -7  10   0    3.77    4.28
  -7  10   0    5.76    6.23
  -7  10   1  754.79   33.10
  -7  10  -1  778.18   43.19
  -7  10   1  814.06   46.31
  -7 -10  -1  823.15   47.44
  -7 -10   1  852.82   49.75
  -7 -10  -2    6.65    6.03
  -7 -10   2   23.41   12.13
  -7  10  -2   -0.24    5.07
  -7  10   2    4.94    3.80
  -7  10   2    8.09    9.05
  -7  10   3  429.37   28.10
  -7  10  -3  427.44   31.08
  -7  10   3  436.63   35.90
  -7 -10  -3  438.61   33.49
  -7 -10   3  453.65   38.26
  -7 -10   4    8.18    8.87
  -7  10  -4   -1.25    4.06
  -7  10   4    0.83    3.86
  -7 -10  -4   -3.62    5.28
  -7 -10   5  114.71   20.35
  -7  10  -5  139.80   18.63
  -7  10   5  124.96   17.09
  -7 -10  -5  100.84   15.50
  -7 -10   6   36.68   13.29
  -7  10  -6   31.76   10.80
  -7  10   6   16.96    8.04
  -7 -10  -6   22.12    9.17
  -7 -10   7    6.13    8.70
  -7  10   7   14.06    7.93
  -7 -10   8    0.11    6.74
  -7  10   8    2.38    6.86
  -7 -10   9   96.60   19.78
  -7  10   9   99.02   18.15
  -7  10  10    7.47    6.31
  -7 -10  10    6.42    9.50
  -7 -10  11  234.47   31.63
  -7  10  11  261.17   30.15
  -7 -10  12    4.44    9.27
  -7  10  12   13.04   11.23
  -7 -10  13  360.74   40.22
  -7  10  13  328.05   35.70
  -7 -10  14    1.83    9.46
  -7  10  14   15.79   13.38
  -7 -10  15  325.92   40.66
  -7  10  15  415.11   42.54
  -7 -10  16   -2.19    9.55
  -7  10  16   10.36   12.23
  -7 -10  17  122.27   26.58
  -7  10  17  177.13   30.19
  -7 -10  18  -12.31   13.50
  -7  10  18   14.84   14.76
  -7 -10  19   57.88   20.65
  -7  10  19   31.24   14.02
  -7 -11   0    1.81    7.06
  -7  11   0    8.40    6.96
  -7  11   1  348.86   24.12
  -7  11  -1  383.02   31.06
  -7  11   1  368.01   31.78
  -7 -11  -1  369.08   34.00
  -7 -11   1  386.28   35.76
  -7 -11   2   31.92   12.44
  -7  11  -2   30.87   10.44
  -7  11   2   30.20   11.37
  -7  11   2   19.68    7.13
  -7 -11  -2   47.03   13.23
  -7  11  -3  205.31   22.16
  -7  11   3  203.15   20.86
  -7  11   3  199.13   25.39
  -7 -11   3  274.54   31.01
  -7 -11  -3  201.06   24.17
  -7 -11   4   13.78    8.02
  -7  11  -4   29.27    9.42
  -7  11   4   22.33    8.00
  -7 -11  -4   27.28    9.68
  -7 -11   5  141.01   24.20
  -7  11  -5  102.96   15.77
  -7  11   5   99.10   16.08
  -7 -11  -5  103.87   17.51
  -7 -11   6   45.71   15.68
  -7  11   6   32.97   10.38
  -7  11  -6   26.05    8.45
  -7 -11  -6   19.08    9.53
  -7 -11   7   17.03   11.40
  -7  11   7    0.12    5.96
  -7 -11   8    5.24    8.21
  -7  11   8    9.21    5.90
  -7 -11   9   84.68   20.91
  -7  11   9   88.75   18.95
  -7 -11  10    4.56   12.00
  -7  11  10    7.21    7.49
  -7 -11  11  146.26   27.12
  -7  11  11  177.26   26.35
  -7  11  12   20.99   12.93
  -7 -11  12   19.09   14.44
  -7 -11  13  181.86   30.88
  -7  11  13  214.55   31.55
  -7 -11  14   -9.84   10.41
  -7  11  14   -7.21    8.50
  -7 -11  15  177.66   32.08
  -7  11  15  202.75   32.42
  -7 -11  16   -0.93    9.95
  -7  11  16   11.83   10.77
  -7 -11  17   81.49   23.81
  -7  11  17   72.13   20.06
  -7 -11  18  -13.11   10.69
  -7  11  18   -2.94   11.36
  -7  12   0   20.61   10.37
  -7 -12   0   17.84    9.85
  -7  12  -1  389.84   31.38
  -7  12   1  410.97   33.76
  -7 -12  -1  397.16   36.78
  -7 -12   1  467.77   41.10
  -7  12  -2   35.70   11.39
  -7  12   2   38.34   14.10
  -7 -12  -2   11.70    7.99
  -7 -12   2   33.73   11.35
  -7  12  -3  316.89   27.25
  -7  12   3  275.54   29.27
  -7 -12  -3  338.21   33.61
  -7 -12   3  326.77   35.58
  -7 -12   4   18.73   11.18
  -7  12  -4   40.84   10.40
  -7  12   4   10.50    6.37
  -7 -12  -4   23.23    9.60
  -7 -12   5   19.22   12.23
  -7  12  -5   47.83   11.19
  -7  12   5   26.44   11.30
  -7 -12  -5   36.44   11.56
  -7 -12   6   81.20   19.85
  -7  12   6   77.16   15.38
  -7 -12   7    1.90    6.99
  -7  12   7    3.99    8.22
  -7 -12   8   65.70   18.07
  -7  12   8   54.10   15.76
  -7 -12   9   67.44   19.10
  -7  12   9   97.85   20.76
  -7 -12  10   23.58   16.20
  -7  12  10   33.55   13.13
  -7 -12  11  179.42   31.08
  -7  12  11  197.80   28.92
  -7 -12  12    4.12    9.30
  -7  12  12   30.48   13.54
  -7  12  13  223.78   32.42
  -7 -12  13  227.60   36.71
  -7 -12  14   28.81   15.69
  -7  12  14    8.80   10.05
  -7 -12  15  237.13   38.66
  -7  12  15  275.55   38.34
  -7 -12  16   -6.23    9.08
  -7  12  16   14.73   14.65
  -7  12  17   93.92   25.53
  -7  13   0   12.96    8.57
  -7 -13   0   -3.35    7.83
  -7  13  -1  210.15   23.33
  -7  13   1  210.35   24.25
  -7 -13  -1  196.39   27.66
  -7 -13   1  200.46   28.57
  -7  13  -2   37.01   11.11
  -7  13   2   24.86    9.94
  -7 -13  -2   34.91   12.84
  -7 -13   2   14.10    8.15
  -7  13  -3  113.46   16.72
  -7 -13  -3  121.76   21.26
  -7  13   3  132.26   20.79
  -7 -13   3  107.71   23.31
  -7 -13  -4   14.58   10.95
  -7 -13   4    2.71    9.80
  -7 -13  -5   69.27   15.70
  -7 -13   5   62.70   18.21
  -7  13   6   63.96   15.61
  -7 -13   6   55.06   18.73
  -7  13   7   11.75    8.83
  -7 -13   7   -9.87    9.47
  -7  13   8   67.93   16.61
  -7 -13   8  100.00   24.06
  -7  13   9   83.89   19.89
  -7 -13   9   89.62   22.75
  -7  13  10   77.51   18.88
  -7 -13  10   49.21   17.77
  -7  13  11   84.92   20.96
  -7 -13  11   71.18   20.88
  -7  13  12    4.01    9.23
  -7 -13  12   29.24   16.27
  -7  13  13  139.90   26.96
  -7 -13  13  103.60   26.22
  -7 -13  14    7.97   11.67
  -7  13  14    6.43    9.39
  -7  13  15  112.37   25.98
  -7 -13  15   83.48   22.11
  -7  13  16   16.44   13.30
  -7  14   0    7.86    8.10
  -7 -14   0   15.04   12.21
  -7  14   1  195.42   24.12
  -7 -14  -1  223.04   30.68
  -7 -14   1  215.91   32.43
  -7  14   2   54.90   13.43
  -7 -14  -2   50.88   17.11
  -7 -14   2   62.12   19.80
  -7 -14  -3  147.28   24.13
  -7  14   3  142.19   21.66
  -7 -14   3  130.32   24.99
  -7 -14  -4   41.95   13.33
  -7 -14   4   88.88   21.34
  -7  14   4  114.43   20.38
  -7 -14   5   -1.75    9.14
  -7 -14   6   86.29   21.61
  -7  14   7   12.64   10.08
  -7 -14   7   23.87   13.70
  -7  14   8   76.86   18.83
  -7 -14   8  106.90   26.32
  -7  14   9   70.07   19.56
  -7 -14   9    2.49   10.74
  -7  14  10   87.38   22.00
  -7 -14  10   47.16   16.11
  -7  14  11  109.52   24.72
  -7 -14  11   79.08   24.37
  -7  14  12   15.97   10.78
  -7 -14  12    7.28    9.66
  -7  14  13  188.71   31.85
  -7 -14  13  156.06   32.52
  -7  14  14   19.80   15.14
  -7  14  15   94.06   24.90
  -7 -15   0   -9.71   12.00
  -7 -15  -1   75.53   18.44
  -7 -15   1   86.10   21.24
  -7 -15  -2   18.50   12.05
  -7 -15   2   19.81   13.29
  -7 -15  -3   36.77   14.93
  -7  15   3   39.90   13.04
  -7 -15   3   56.36   19.40
  -7 -15   4   43.22   21.02
  -7  15   4   38.06   13.00
  -7 -15   5   20.18   12.26
  -7  15   5   30.85   14.68
  -7 -15   6   96.36   25.72
  -7 -15   7  -11.27   12.58
  -7  15   8  134.43   23.99
  -7 -15   8   60.60   23.95
  -7  15   9   41.96   16.06
  -7 -15   9    7.44   10.47
  -7  15  10   20.19   13.77
  -7 -15  10   33.26   18.78
  -7 -15  11   28.13   16.71
  -7  15  11   49.82   17.16
  -7  15  12   11.53   12.48
  -7  15  13   27.70   15.62
  -7  15  14   -5.10    9.06
  -7 -16   0   -0.16    8.63
  -7 -16  -1   78.96   20.10
  -7 -16   1   52.94   17.95
  -7 -16  -2   25.51   12.71
  -7 -16   2   36.66   16.67
  -7 -16   3   30.37   17.27
  -7 -16   4   76.67   22.35
  -7 -16   5   -3.93   10.06
  -7 -16   6  144.83   32.34
  -7 -16   7   -0.63   11.62
  -7 -16   8  159.38   33.51
  -7 -16   9    3.63   10.33
  -7  16  10   61.97   20.77
  -7  16  11   12.93    8.86
  -7  16  12   20.18   14.40
  -7 -17   0   17.56   11.79
  -7 -17  -1   43.50   15.37
  -7 -17   1    9.19   13.34
  -7 -17   2   27.68   16.25
  -7 -17   3   13.31   13.34
  -7 -17   4   50.02   19.68
  -7 -17   5   18.49   13.61
  -7 -17   6   99.26   26.82
  -7 -17   7   30.87   17.33
  -7 -18   0   18.92   16.59
  -7 -18   1   19.42   11.94
  -7 -18   2   39.89   18.50
  -7 -18   3   -2.61   10.89
  -7 -18   4   72.99   23.66
  -8   0   0 2751.61   70.90
  -8   0  -1    1.72    4.60
  -8   0   1    3.30    5.45
  -8   0  -2 1598.52   55.11
  -8   0   2 1601.42   54.45
  -8   0  -3   -4.78    6.20
  -8   0   3   -1.84    5.09
  -8   0   4 1183.24   48.02
  -8   0   5   -0.56    4.30
  -8   0   5    4.71    5.45
  -8   0   6   62.89   10.89
  -8   0   6   55.14   11.18
  -8   0   7    3.07    4.59
  -8   0   7   -3.66    6.62
  -8   0   8   96.14   14.75
  -8   0   8   85.50   13.64
  -8   0   9   -5.25    5.19
  -8   0  10  418.74   30.79
  -8   0  11    2.00    5.83
  -8   0  12  974.26   49.80
  -8   0  13   -1.96    5.37
  -8   0  14  782.32   47.83
  -8   0  15   15.35    7.19
  -8   0  16  472.58   39.91
  -8   0  17    6.36    8.54
  -8   0  18  284.61   32.77
  -8   0  19    2.44    7.89
  -8   0  20   32.04   13.72
  -8   0  21   21.77   12.33
  -8   0  22   21.07   14.24
  -8  -1   0  267.78   22.29
  -8   1   0  266.71   22.66
  -8  -1  -1    1.19    4.12
  -8  -1   1    1.86    4.32
  -8   1   1   -1.10    4.13
  -8  -1  -2  142.32   16.94
  -8  -1   2  136.78   15.90
  -8   1   2  145.97   17.22
  -8   1  -2  154.92   17.02
  -8   1   3    9.34    5.14
  -8  -1  -3    3.98    4.30
  -8   1  -3   -3.15    5.76
  -8  -1   3    4.60    4.82
  -8   1   3    2.28    4.76
  -8   1   4   60.52    9.92
  -8   1  -4   72.68   12.79
  -8  -1   4   64.05   11.71
  -8   1   4   54.89   10.76
  -8   1   5    5.06    3.36
  -8  -1   5    0.34    5.00
  -8   1   5   -3.08    7.29
  -8  -1   6    2.87    5.36
  -8   1   6   -0.93    3.94
  -8  -1   6    5.33    5.34
  -8   1   6    7.84    6.41
  -8  -1   7   -1.10    4.94
  -8   1   7    4.38    5.08
  -8  -1   7    1.01    4.98
  -8   1   7    0.75    5.36
  -8  -1   8   30.27    8.68
  -8   1   8   30.46    7.33
  -8  -1   8   28.00    8.30
  -8  -1   9    8.12    4.49
  -8   1   9   11.25    6.53
  -8  -1   9   16.74    7.46
  -8  -1  10   92.19   14.97
  -8   1  10  100.47   15.28
  -8  -1  11    3.54    5.27
  -8   1  11   -1.59    4.56
  -8  -1  12   45.75   12.55
  -8   1  12   36.89   11.66
  -8  -1  13    8.30    8.78
  -8   1  13    3.19    5.44
  -8  -1  14   73.29   15.88
  -8   1  14   89.51   18.07
  -8  -1  15    6.80    6.36
  -8   1  15    3.05    9.52
  -8  -1  16  114.13   21.90
  -8   1  16   89.34   17.73
  -8  -1  17    9.43   10.30
  -8   1  17   -4.43    6.06
  -8  -1  18   26.30   11.42
  -8   1  18   42.11   14.97
  -8  -1  19   25.59   11.70
  -8   1  19   -4.67    7.54
  -8  -1  20   -1.24    8.09
  -8   1  20   13.84   10.95
  -8  -1  21   40.12   16.72
  -8   1  21    4.48    8.48
  -8  -1  22   21.78   16.18
  -8   1  22   17.86   14.45
  -8  -2   0 1976.97   58.77
  -8   2   0 1965.93   61.86
  -8  -2  -1    1.20    4.58
  -8  -2   1   12.42    6.08
  -8   2  -1   12.89    7.44
  -8   2   1    2.64    4.36
  -8  -2  -2 1366.13   50.65
  -8   2  -2 1370.74   51.55
  -8  -2   2 1431.45   49.79
  -8   2   2 1359.42   52.58
  -8   2   2 1423.46   41.42
  -8   2   3   51.62    8.68
  -8   2  -3   53.88   10.71
  -8  -2   3   52.17    9.91
  -8   2   3   46.77   10.21
  -8   2   4  967.23   37.23
  -8   2  -4 1017.51   45.88
  -8  -2   4  918.64   40.39
  -8   2   4  884.30   43.27
  -8   2  -5   93.20   14.52
  -8   2   5   87.77   12.34
  -8  -2   5   93.40   13.60
  -8   2   5   84.05   13.99
  -8   2   6   64.87   11.19
  -8  -2   6   32.81    8.53
  -8   2   6   27.56    8.44
  -8   2   7  181.25   18.18
  -8  -2   7  154.38   17.42
  -8  -2   8   58.76   11.61
  -8   2   8   60.48   11.08
  -8  -2   8   52.30   11.38
  -8  -2   9  131.04   16.79
  -8   2   9  123.48   16.32
  -8  -2   9  119.75   16.57
  -8  -2  10  422.29   31.57
  -8   2  10  460.67   32.01
  -8  -2  10  474.38   32.39
  -8   2  11  200.22   23.03
  -8  -2  11  147.03   20.04
  -8  -2  12  764.91   45.38
  -8   2  12  758.10   43.98
  -8  -2  13    8.77    8.60
  -8   2  13   -1.24    5.74
  -8  -2  14  619.91   43.43
  -8   2  14  751.27   46.65
  -8  -2  15   -1.99    7.68
  -8   2  15    2.89    6.08
  -8  -2  16  440.08   39.37
  -8   2  16  452.20   39.46
  -8  -2  17   12.57   11.13
  -8   2  17   33.79   13.17
  -8   2  18  298.17   33.78
  -8  -2  18  239.50   31.31
  -8  -2  19   64.22   17.82
  -8   2  19   36.01   15.88
  -8  -2  20   72.99   19.89
  -8   2  20   43.92   15.99
  -8  -2  21   37.72   14.36
  -8   2  21   55.03   17.15
  -8  -3   0   54.95    9.84
  -8   3   0   58.00   11.54
  -8   3   1   15.70    4.55
  -8  -3  -1   27.49    8.06
  -8  -3   1   29.76    8.40
  -8   3  -1   23.85    8.09
  -8   3   1   24.93    7.75
  -8   3   2   56.83    8.25
  -8  -3   2   41.91    9.23
  -8   3  -2   45.11   10.82
  -8   3   2   51.06   11.45
  -8   3  -3    0.57    5.20
  -8   3   3   19.34    6.27
  -8  -3   3    9.86    6.28
  -8   3   3   17.76    6.58
  -8   3  -4   73.12   13.11
  -8  -3   4   48.13    9.99
  -8   3   4   45.31    8.06
  -8   3   4   48.50   11.84
  -8   3  -5   18.82    7.57
  -8  -3   5   21.80    5.62
  -8   3   5   19.60    6.00
  -8   3   5   16.85    7.02
  -8  -3   6  115.68   14.71
  -8   3   6  115.84   13.95
  -8  -3   7   28.48    7.83
  -8   3   7   28.10    8.04
  -8  -3   8    6.46    5.06
  -8   3   8    2.89    4.42
  -8   3   9   70.87   12.78
  -8  -3   9   76.33   12.89
  -8   3  10   37.91   10.29
  -8  -3  10   32.88   10.38
  -8   3  11   30.67    8.84
  -8  -3  11   13.55    8.17
  -8  -3  11   11.35    5.87
  -8   3  12  116.88   18.69
  -8  -3  12  104.77   17.86
  -8  -3  12   97.82   16.65
  -8   3  13    7.65    7.94
  -8  -3  13    8.53    7.72
  -8   3  14  113.41   19.46
  -8  -3  14  105.93   19.27
  -8   3  15   15.75    9.61
  -8  -3  15    6.57    7.42
  -8   3  16   75.60   18.71
  -8  -3  16   59.41   15.95
  -8   3  17   26.16   11.88
  -8  -3  17   -7.61    9.27
  -8  -3  18   45.92   15.02
  -8   3  18   32.48   15.30
  -8  -3  19   24.76   12.37
  -8   3  19   10.33   10.15
  -8  -3  20    3.77    9.42
  -8   3  20   11.69   12.00
  -8  -3  21   25.29   14.12
  -8   3  21   23.00   12.89
  -8  -4   0  769.19   36.89
  -8   4   0  682.23   37.90
  -8   4   0  736.93   25.04
  -8   4   1   23.38    4.98
  -8  -4   1   14.69    5.93
  -8   4  -1   24.67    9.52
  -8   4   1    6.42    5.96
  -8   4   2  801.50   30.13
  -8  -4   2  743.90   35.70
  -8   4  -2  851.57   42.25
  -8   4   2  799.61   42.27
  -8   4  -3   92.94   14.32
  -8  -4   3  116.66   14.19
  -8   4   3   93.53   11.01
  -8   4   3  109.87   16.67
  -8   4   4  440.45   24.82
  -8   4  -4  410.96   30.17
  -8  -4   4  390.45   25.75
  -8   4   4  487.68   34.45
  -8   4   5  453.97   26.67
  -8   4  -5  457.09   32.06
  -8  -4   5  448.34   27.70
  -8   4   5  480.01   35.03
  -8   4   6   84.00   12.38
  -8  -4   6   87.47   12.98
  -8   4   7  428.18   27.96
  -8  -4   7  435.96   27.80
  -8   4   8   18.60    7.33
  -8  -4   8   14.23    6.87
  -8   4   9  557.14   35.01
  -8  -4   9  557.50   32.89
  -8   4  10  276.27   24.95
  -8  -4  10  301.05   24.38
  -8   4  11  228.62   24.13
  -8  -4  11  201.89   20.99
  -8   4  12  541.34   38.54
  -8  -4  12  554.07   34.80
  -8   4  13   26.33   10.23
  -8  -4  13   38.15   10.79
  -8   4  14  575.29   41.78
  -8  -4  14  488.65   34.38
  -8  -4  15   -3.84    6.84
  -8   4  15   -2.98    8.99
  -8   4  16  525.92   42.83
  -8  -4  16  424.80   38.92
  -8   4  17   68.29   16.00
  -8  -4  17   76.34   17.53
  -8   4  18  170.36   26.30
  -8  -4  18  101.55   20.48
  -8   4  19  134.59   23.79
  -8  -4  19  153.71   25.94
  -8   4  20   57.10   18.01
  -8  -4  20   51.03   17.07
  -8   4  21  154.23   27.25
  -8  -4  21  166.73   29.94
  -8  -4  23  103.98   26.11
  -8   5   0   15.34    3.88
  -8   5   0   21.90    8.84
  -8  -5   1    2.73    4.14
  -8   5   1    4.43    3.08
  -8   5  -1    1.96    4.42
  -8   5   1    9.16    6.53
  -8  -5   2   50.13    9.68
  -8   5  -2   45.78   10.51
  -8   5   2   40.60    7.03
  -8   5   2   51.10   12.26
  -8  -5   3    7.78    3.95
  -8   5  -3    9.63    6.10
  -8   5   3    1.59    5.30
  -8   5   3    8.63    3.33
  -8   5   4   61.87    9.89
  -8   5  -4   61.40   12.33
  -8  -5   4   61.26   10.77
  -8   5   4   56.70   12.92
  -8   5   5   89.45   12.86
  -8   5  -5   55.26   11.55
  -8  -5   5   93.54   12.79
  -8   5   5   74.03   15.52
  -8   5   6   92.94   13.10
  -8   5  -6   82.41   14.14
  -8  -5   6   71.29   11.13
  -8   5   7  114.37   14.63
  -8  -5   7  123.32   15.15
  -8   5   8    8.86    6.11
  -8  -5   8   14.80    6.07
  -8   5   9   93.51   15.10
  -8  -5   9  110.56   14.59
  -8   5  10   19.13    7.60
  -8  -5  10    4.75    5.01
  -8   5  11   35.26   10.94
  -8  -5  11   34.80    8.67
  -8   5  12   38.13   11.94
  -8  -5  12   46.26   10.01
  -8   5  13    7.87    6.97
  -8  -5  13    4.68    5.03
  -8   5  14   57.15   16.22
  -8  -5  14   69.68   13.57
  -8   5  15   21.64    9.57
  -8  -5  15   16.97    7.92
  -8   5  16   31.41   13.16
  -8   5  17   37.88   14.55
  -8   5  18   20.28   13.18
  -8   5  19   40.12   16.70
  -8   5  20   -9.08   10.83
  -8   5  21   44.84   19.16
  -8  -5  22  -10.22   12.87
  -8   6   0  245.37   14.26
  -8   6   0  270.40   25.31
  -8   6  -1   99.77    7.99
  -8   6   1  109.33   10.53
  -8   6  -1   96.66   14.77
  -8   6   1  127.28   18.20
  -8   6   2  252.64   17.06
  -8   6  -2  265.38   24.98
  -8   6   2  237.06   24.68
  -8  -6   3  336.05   23.82
  -8   6   3  325.80   20.59
  -8   6  -3  345.79   28.14
  -8   6   3  355.85   30.97
  -8   6   4  143.47   14.74
  -8  -6   4  136.64   15.01
  -8   6  -4  107.15   15.55
  -8   6   4  155.95   21.16
  -8   6  -5  953.35   47.66
  -8  -6   5  818.54   36.66
  -8   6   5  905.10   38.61
  -8   6  -6   71.87   14.11
  -8  -6   6   72.76   10.99
  -8   6   6   80.86   12.64
  -8  -6   7  894.52   38.29
  -8   6   7  908.98   42.68
  -8  -6  -8   13.97    5.80
  -8   6   8   21.78    9.00
  -8  -6   8    7.46    4.76
  -8  -6   9  662.92   33.50
  -8   6   9  701.17   40.56
  -8   6  10  107.01   16.55
  -8  -6  10  117.45   14.93
  -8  -6  11  195.31   19.08
  -8   6  11  163.84   21.58
  -8  -6  12  281.23   22.97
  -8   6  12  248.12   27.03
  -8   6  13   51.30   14.41
  -8  -6  13   27.54    8.45
  -8   6  14  250.33   29.69
  -8   6  15   29.01   12.65
  -8   6  16  231.00   29.66
  -8   6  17  108.74   22.18
  -8   6  18   89.54   20.91
  -8   6  19  238.19   34.26
  -8  -6  20   27.45   17.86
  -8   6  20   -1.29    8.77
  -8  -6  21  260.19   38.41
  -8   7   0    6.99    5.96
  -8   7   0    8.33    3.85
  -8   7   1   30.59    5.79
  -8   7  -1   35.07    5.14
  -8   7  -1   25.36    9.30
  -8   7   1   36.72   10.46
  -8   7   2   27.62    6.62
  -8   7  -2   36.72   10.01
  -8   7   2   13.43    7.07
  -8   7   3   51.45    9.19
  -8   7  -3   48.29   12.09
  -8   7   3   51.16   13.61
  -8  -7   4   34.79    8.52
  -8   7  -4   23.91    7.99
  -8   7   4   35.15    8.39
  -8   7   4   29.87    9.80
  -8  -7   5  165.54   16.32
  -8   7   5  190.66   18.61
  -8   7  -5  159.19   19.78
  -8  -7  -6   12.81    6.41
  -8   7  -6   -2.08    5.25
  -8  -7   6   10.24    5.64
  -8   7   6    6.66    6.00
  -8  -7   7  140.22   15.50
  -8  -7  -7  152.34   15.51
  -8   7   7  142.62   18.07
  -8  -7   8    0.83    4.91
  -8   7   8   17.68    7.51
  -8  -7   9   76.47   11.48
  -8   7   9   86.10   15.57
  -8  -7  10    2.96    4.59
  -8   7  10    7.09    7.32
  -8  -7  11   42.69    9.52
  -8   7  11   29.75   10.24
  -8   7  12    9.84    6.16
  -8   7  13   -7.33    7.34
  -8   7  14   17.93   10.61
  -8   7  15   -0.12    7.52
  -8   7  16    6.48    9.36
  -8   7  17   25.50   12.72
  -8  -7  18   33.59   15.97
  -8   7  18   55.89   19.51
  -8  -7  19   53.69   19.80
  -8   7  19    1.90   10.34
  -8  -7  20   14.48   11.09
  -8   7  20   -0.51    9.61
  -8  -7  21   68.54   22.43
  -8   8   0  139.37   11.39
  -8   8   0  157.68   21.17
  -8   8   1   70.86    8.97
  -8   8  -1   87.08   15.74
  -8   8   1   83.41   16.37
  -8   8  -2   34.82   10.10
  -8   8   2   40.91    7.60
  -8   8   2   34.56   10.89
  -8   8  -3  473.43   34.48
  -8   8   3  455.94   36.11
  -8   8   3  469.35   26.55
  -8  -8  -3  531.21   33.82
  -8  -8  -4   44.35   10.29
  -8   8  -4   43.62   11.42
  -8   8   4   45.39    9.85
  -8   8   4   23.43    9.41
  -8   8  -5  835.04   45.42
  -8   8   5  908.98   41.73
  -8  -8  -5  872.38   40.88
  -8  -8  -6   20.34    8.36
  -8  -8   6    5.49    3.51
  -8   8  -6   25.62   10.00
  -8   8   6   17.25    9.48
  -8  -8   7 1075.11   40.51
  -8   8   7 1073.63   49.79
  -8  -8  -7 1062.67   42.45
  -8  -8   8   12.66    5.87
  -8   8   8    7.23    7.02
  -8   8   9  533.99   38.20
  -8   8  10   45.75   13.33
  -8   8  11  245.77   28.17
  -8   8  12   14.90    8.64
  -8   8  13   30.58   11.92
  -8   8  14   52.23   15.85
  -8  -8  15   37.30   14.71
  -8   8  15    9.59    8.10
  -8  -8  16   21.61   15.21
  -8   8  16   24.57   11.38
  -8  -8  17  113.34   25.07
  -8   8  17  116.04   23.94
  -8  -8  18   28.77   15.41
  -8   8  18   19.80   14.11
  -8  -8  19  224.46   36.13
  -8   8  19  205.68   33.60
  -8  -8  20   29.56   13.68
  -8  -9   0   26.96   11.94
  -8   9   0   22.98    9.91
  -8  -9  -1   51.28   12.76
  -8  -9   1   27.91   11.87
  -8   9  -1   61.57   13.99
  -8   9   1   28.07    6.00
  -8   9   1   30.96    9.73
  -8  -9  -2    3.81    5.82
  -8  -9   2    1.63    6.42
  -8   9  -2    0.59    5.61
  -8   9   2    9.78    7.89
  -8   9   2   11.55    5.40
  -8   9   3   83.66   12.37
  -8  -9  -3   90.99   15.49
  -8   9  -3   81.27   14.41
  -8   9   3   92.87   16.59
  -8  -9  -4    2.37    7.23
  -8   9   4    7.06    6.51
  -8   9  -4    4.71    7.02
  -8   9   4   15.51    8.99
  -8   9  -5  210.37   23.18
  -8   9   5  240.98   22.40
  -8  -9  -5  204.52   21.66
  -8  -9  -6    4.51    6.35
  -8   9  -6   -1.97    5.29
  -8   9   7  102.33   17.24
  -8   9   8    4.90    6.51
  -8   9   9   35.86   10.27
  -8   9  10    2.66    8.11
  -8  -9  10   -5.73    9.41
  -8   9  11   44.93   13.68
  -8  -9  11   11.42   11.87
  -8   9  12    9.29   11.48
  -8  -9  12   16.40   11.79
  -8   9  13   -0.97    8.39
  -8  -9  13    7.55   11.80
  -8  -9  14   -1.16    8.24
  -8   9  14    3.94    7.27
  -8  -9  15    8.62    9.07
  -8   9  15   15.82   12.46
  -8  -9  16   -8.58    8.61
  -8   9  16    2.91   10.05
  -8  -9  17   17.52   10.99
  -8   9  17   11.66   12.96
  -8  -9  18   21.69   13.94
  -8   9  18   23.02   16.14
  -8  -9  19   38.16   16.83
  -8   9  19   18.30   17.03
  -8 -10   0    6.83    8.96
  -8  10   0    8.22    7.09
  -8 -10  -1   26.71    9.78
  -8 -10   1   36.96   13.66
  -8  10  -1   25.57    9.87
  -8  10   1   16.57    8.58
  -8 -10  -2    1.64    8.17
  -8 -10   2    1.97    6.61
  -8  10   2   -1.61    3.03
  -8  10  -2    6.87    5.06
  -8  10   2    1.21    5.85
  -8  10  -3  361.65   31.46
  -8  10   3  404.84   36.32
  -8 -10  -3  335.78   30.26
  -8  10   3  383.78   26.31
  -8 -10   3  358.10   34.59
  -8 -10  -4   11.17    6.98
  -8 -10   4   15.50   10.20
  -8  10   4   13.45    7.51
  -8  10  -4    2.12    7.02
  -8  10   4   30.93   12.75
  -8  10  -5  670.04   41.60
  -8 -10  -5  601.83   38.35
  -8  10   5  611.41   36.66
  -8 -10   5  696.96   49.46
  -8  10  -6    8.18    8.14
  -8 -10  -6    7.49    6.07
  -8  10   7  739.41   44.12
  -8 -10   7  842.85   56.39
  -8 -10   8   16.82   10.48
  -8  10   8    3.68    9.41
  -8  10   9  597.71   43.00
  -8 -10   9  618.33   49.96
  -8 -10  10   24.76   13.38
  -8  10  10    8.99    9.97
  -8 -10  11  205.29   30.89
  -8  10  11  216.84   28.43
  -8 -10  12   32.76   14.68
  -8  10  12   18.32   11.23
  -8 -10  13    7.75   11.67
  -8  10  13   25.66   13.13
  -8  10  14   28.51   14.35
  -8 -10  14   -6.45    9.33
  -8  10  15    7.18    9.64
  -8 -10  15   -8.08    8.63
  -8 -10  16   11.80    9.23
  -8  10  16   22.15   14.24
  -8 -10  17  103.40   23.77
  -8  10  17  153.72   29.91
  -8 -10  18   -4.32   12.29
  -8  10  18   19.41   15.11
  -8 -11   0   11.46    7.76
  -8  11   0   25.24   12.35
  -8 -11  -1    4.89    5.45
  -8 -11   1   -2.74    7.84
  -8  11  -1   -4.45    6.21
  -8  11   1    0.28    6.03
  -8 -11  -2   -7.24    7.64
  -8 -11   2   -7.18    8.58
  -8  11  -2   15.15    9.15
  -8  11   2   -7.45    5.84
  -8 -11   3   -3.41    6.24
  -8  11  -3   13.29    7.06
  -8 -11  -3   11.68    7.72
  -8 -11   4   25.98   14.59
  -8  11  -4   10.95    6.37
  -8  11   4   14.17    6.80
  -8  11   4   13.74   10.21
  -8 -11  -4    0.50    4.80
  -8 -11   5  122.93   23.08
  -8  11  -5   94.70   16.92
  -8  11   5  104.38   15.97
  -8 -11  -5  101.42   16.72
  -8  11  -6   -0.30    5.35
  -8  11   6   12.57    8.57
  -8 -11   7  138.32   24.84
  -8  11   7  168.61   21.61
  -8 -11   8   22.73   13.96
  -8  11   8   -4.40    5.80
  -8 -11   9   61.10   18.79
  -8  11   9   67.92   16.97
  -8 -11  10   12.30   13.89
  -8  11  10    2.97    6.81
  -8 -11  11   66.61   18.47
  -8  11  11   35.73   13.94
  -8 -11  12   51.93   20.04
  -8  11  12    7.09    8.55
  -8 -11  13   13.06   11.49
  -8  11  13   17.42   10.13
  -8 -11  14   -6.72   10.38
  -8  11  14   -5.00   11.27
  -8 -11  15   17.22   14.04
  -8  11  15    7.62   13.30
  -8  11  16   12.02   12.10
  -8 -11  16   -3.29    8.83
  -8  11  17   35.59   17.26
  -8  12   0   94.57   17.22
  -8 -12   0   98.88   19.44
  -8 -12   1   17.11    8.66
  -8  12  -1    8.37    5.90
  -8  12   1   14.69    9.75
  -8 -12  -1   12.70    8.82
  -8 -12   2   37.52   14.16
  -8  12  -2   44.13   12.39
  -8  12   2   15.47   10.23
  -8 -12  -2   23.21   10.56
  -8 -12   3  188.15   28.00
  -8  12  -3  203.73   23.84
  -8  12   3  233.87   28.57
  -8 -12  -3  225.46   27.73
  -8 -12   4   69.68   17.78
  -8  12  -4   79.57   15.62
  -8 -12  -4   67.71   15.76
  -8  12   4   70.68   18.10
  -8  12  -5  389.24   31.88
  -8  12   5  430.23   39.93
  -8 -12   5  381.83   40.71
  -8  12   5  351.72   30.57
  -8 -12   6   23.20   13.74
  -8  12  -6   -5.79    6.70
  -8  12   6   11.98   10.26
  -8 -12   7  488.90   47.61
  -8  12   7  461.67   37.75
  -8 -12   8   10.26   10.71
  -8  12   8   13.66   10.17
  -8 -12   9  404.16   44.34
  -8  12   9  443.89   39.62
  -8 -12  10   48.39   16.49
  -8  12  10   48.58   16.66
  -8 -12  11  141.42   27.41
  -8  12  11  105.64   21.63
  -8 -12  12   41.82   17.33
  -8  12  12   39.96   14.89
  -8 -12  13   18.09   10.05
  -8  12  13   46.48   17.86
  -8 -12  14   57.52   17.58
  -8  12  14   68.12   19.81
  -8 -12  15   19.88   14.43
  -8  12  15   25.12   15.57
  -8  12  16   52.18   22.12
  -8  13   0   42.43   12.57
  -8 -13   0    6.51    9.17
  -8  13  -1    3.71    6.52
  -8  13   1    4.91    8.21
  -8 -13  -1    1.14    6.92
  -8 -13   1   -1.88    7.23
  -8  13  -2   28.70   11.17
  -8  13   2    3.68    7.93
  -8 -13  -2    0.41    8.55
  -8 -13   2   18.31   12.65
  -8  13  -3    4.22    5.58
  -8  13   3    7.79    7.78
  -8 -13  -3    3.76    7.62
  -8 -13   3   -6.03    8.44
  -8 -13  -4   -0.16    6.01
  -8  13   4    0.17    7.96
  -8 -13   4   15.47   12.58
  -8 -13   5   19.80   14.34
  -8  13   5   29.52   12.96
  -8 -13   6   10.25   10.42
  -8 -13   7   84.20   22.50
  -8  13   7   60.94   14.68
  -8  13   8    8.19    8.77
  -8 -13   8    1.69    9.94
  -8 -13   9  140.63   33.07
  -8  13   9   56.58   16.32
  -8 -13  10   24.43   16.38
  -8  13  10    3.16    7.63
  -8 -13  11   41.95   21.74
  -8  13  11   18.36   10.83
  -8 -13  12    7.75   10.49
  -8  13  12    2.66    9.83
  -8 -13  13    6.80   10.29
  -8  13  13   14.91   12.76
  -8 -13  14   16.90   11.93
  -8  13  14   15.17   10.20
  -8  13  15   18.67   16.31
  -8  14   0  181.58   23.02
  -8 -14   0  193.02   29.87
  -8  14   1   29.35   11.88
  -8 -14  -1   26.20   14.49
  -8 -14   1   20.70   11.91
  -8  14   2  175.41   24.79
  -8 -14  -2  156.98   27.05
  -8 -14   2  181.15   31.07
  -8  14   3   73.45   18.61
  -8 -14  -3   72.85   18.67
  -8 -14   3   56.47   18.01
  -8  14   4  104.89   21.51
  -8 -14   4   97.46   23.89
  -8  14   5  247.39   31.61
  -8 -14   5   90.67   22.90
  -8  14   6   36.63   14.59
  -8 -14   6   15.05   11.68
  -8 -14   7  273.49   39.62
  -8 -14   8    7.92   10.65
  -8  14   9  247.45   32.32
  -8 -14   9  169.45   30.95
  -8  14  10   29.13   13.16
  -8 -14  10   39.27   19.46
  -8  14  11   66.74   20.47
  -8 -14  11   76.88   24.98
  -8  14  12   68.72   20.30
  -8 -14  12   59.32   19.34
  -8  14  13   43.73   16.46
  -8  14  14  135.84   28.67
  -8 -15   0   12.74   11.57
  -8 -15  -1    7.98    8.98
  -8 -15   1   -2.10    8.36
  -8 -15  -2   39.65   15.97
  -8 -15   2    2.73   13.08
  -8  15   3   14.63    9.99
  -8 -15   3    7.08   12.58
  -8  15   4   15.17    9.01
  -8 -15   4    2.34   10.18
  -8  15   5   16.40   13.36
  -8 -15   5   32.45   16.64
  -8 -15   6    1.40   10.65
  -8  15   6    7.03   11.12
  -8 -15   7   16.23   12.32
  -8 -15   8   11.76   12.51
  -8 -15   9   16.83   13.67
  -8 -15  10   13.69   17.64
  -8  15  12   14.28   12.19
  -8  15  13   -0.55   11.55
  -8 -16   0  398.59   47.01
  -8 -16  -1    2.66    8.17
  -8 -16   1  -11.03   15.35
  -8 -16   2  211.18   35.05
  -8 -16   3   39.06   15.42
  -8 -16   4   46.54   20.71
  -8 -16   5   88.59   24.02
  -8 -16   6   59.94   21.62
  -8  16   6    7.24    9.07
  -8 -16   7   83.27   24.21
  -8  16   7  127.31   23.47
  -8 -16   8   29.53   14.35
  -8 -17   0   40.00   17.05
  -8 -17   1   12.31   13.79
  -8 -17   2   16.73   13.92
  -8 -17   3    0.39    9.47
  -8 -17   4   21.96   14.89
  -8 -17   5  -17.77   14.14
  -8 -18   1   16.97   12.30
  -8 -18   2  148.65   31.91
  -9   0   0    0.17    5.32
  -9   0  -1    0.18    6.57
  -9   0   1    4.18    4.70
  -9   0  -2  337.32   27.39
  -9   0   2  338.05   27.00
  -9   0  -3   -1.61    4.59
  -9   0   3   -4.63    5.97
  -9   0   4  737.14   40.45
  -9   0   5   -9.47    5.67
  -9   0   6 1670.87   62.90
  -9   0   6 1691.49   57.79
  -9   0   7    2.96    4.56
  -9   0   7   -2.57    5.03
  -9   0   8 1509.19   58.16
  -9   0   8 1525.69   61.77
  -9   0   9    4.18    6.16
  -9   0   9    1.30    5.10
  -9   0  10 1032.51   51.13
  -9   0  10  935.94   50.92
  -9   0  11   -0.63    5.96
  -9   0  12  230.49   26.06
  -9   0  13    2.13    6.41
  -9   0  14    4.56    8.02
  -9   0  15    6.38   11.05
  -9   0  16  132.93   22.95
  -9   0  17    9.65    9.91
  -9   0  18  366.03   38.43
  -9   0  19    4.61    8.86
  -9   0  20  448.20   44.89
  -9   0  21    3.10   13.39
  -9  -1   0    3.52    4.57
  -9   1   0    4.60    4.21
  -9  -1  -1    5.41    6.88
  -9   1  -1    6.20    5.09
  -9  -1   1   13.15    7.57
  -9   1   1    7.17    6.92
  -9  -1  -2   23.71    8.65
  -9   1  -2   11.25    6.47
  -9  -1   2   11.15    5.57
  -9   1   2   13.08    6.52
  -9  -1  -3   -2.19    6.48
  -9   1  -3    5.42    5.28
  -9  -1   3   -2.04    4.20
  -9   1   3   -2.89    4.34
  -9   1  -4   10.37    7.28
  -9  -1   4   22.40    9.27
  -9   1   4   14.81    8.77
  -9   1   5   -0.06    4.34
  -9  -1   5    4.99    6.32
  -9   1   5   -1.83    4.93
  -9   1   6   41.34    9.93
  -9  -1   6   29.92   10.35
  -9   1   6   28.55   10.65
  -9   1   7    2.07    4.02
  -9  -1   7   -1.23    5.00
  -9   1   7   -0.44    5.59
  -9  -1   8    5.39    4.99
  -9   1   8   15.77    8.06
  -9   1   8    3.01    7.57
  -9  -1   9    3.82    4.77
  -9   1   9   -1.79    4.84
  -9  -1   9   -4.67    6.91
  -9   1   9    8.12   12.64
  -9  -1  10   64.65   14.19
  -9   1  10   47.60   12.30
  -9  -1  10   55.46   12.98
  -9  -1  11   -0.34    5.48
  -9   1  11    6.84    5.69
  -9  -1  11   14.02    7.17
  -9  -1  12   18.29    9.62
  -9   1  12   30.71   10.78
  -9  -1  13   -0.39    6.53
  -9   1  13    5.53    9.55
  -9  -1  14   -0.73    7.34
  -9   1  14   -6.75    7.35
  -9  -1  15    3.31    7.81
  -9   1  15    5.29    7.52
  -9  -1  16    7.69   11.97
  -9   1  16   15.28   11.15
  -9  -1  17   21.66   12.81
  -9   1  17    6.77   11.03
  -9  -1  18   16.97   13.28
  -9   1  18   50.26   16.73
  -9  -1  19    6.71   10.34
  -9   1  19    9.08    9.67
  -9  -1  20    7.48   11.88
  -9   1  20   33.81   16.75
  -9   1  21    3.34   11.32
  -9  -2   0   -5.37    4.55
  -9   2   0   -4.26    6.93
  -9  -2  -1  270.01   23.99
  -9  -2   1  224.92   21.35
  -9   2  -1  240.71   23.52
  -9   2   1  226.97   22.86
  -9  -2  -2  218.50   21.34
  -9   2  -2  193.56   21.71
  -9  -2   2  206.50   20.77
  -9   2   2  187.92   21.64
  -9   2  -3  158.82   19.87
  -9  -2   3  112.94   15.61
  -9   2   3  112.23   17.07
  -9   2   3  118.77   13.55
  -9   2   4  841.63   37.48
  -9   2  -4  802.95   43.83
  -9  -2   4  808.88   40.64
  -9   2   4  825.04   44.66
  -9   2  -5   31.25   11.08
  -9   2   5   34.08    9.14
  -9  -2   5   44.67   10.98
  -9   2   5   28.19   10.05
  -9   2   6 1519.04   53.69
  -9  -2   6 1484.95   56.11
  -9   2   6 1472.16   61.64
  -9   2   7   17.12    7.10
  -9  -2   7   35.18   10.18
  -9   2   7   18.82    8.69
  -9   2   8 1368.41   54.83
  -9  -2   8 1415.78   56.51
  -9   2   8 1388.83   62.08
  -9   2   9   25.99    9.22
  -9  -2   9   21.40    8.01
  -9   2  10  819.21   44.89
  -9  -2  10  798.43   44.53
  -9  -2  10  785.23   45.68
  -9  -2  11   91.36   16.67
  -9   2  11   96.01   16.37
  -9  -2  11   85.59   16.84
  -9  -2  12  207.58   24.75
  -9  -2  12  224.62   24.92
  -9   2  12  188.50   24.19
  -9  -2  13   32.19   11.09
  -9   2  13   37.63   10.51
  -9  -2  13   50.77   14.32
  -9  -2  14  -10.48    9.28
  -9   2  14    6.32    6.71
  -9  -2  15   64.65   16.24
  -9   2  15   90.37   18.01
  -9  -2  16  146.72   24.19
  -9   2  16  127.07   21.38
  -9  -2  17   59.34   17.15
  -9   2  17   56.68   15.86
  -9   2  18  282.15   34.48
  -9  -2  18  255.21   32.63
  -9  -2  19   27.45   14.43
  -9   2  19   17.59   11.50
  -9  -2  20  371.42   41.82
  -9   2  20  381.17   42.38
  -9  -3   0   -7.21    7.37
  -9   3   0   -0.30    6.04
  -9  -3  -1   15.59    7.06
  -9  -3   1   26.95    8.70
  -9   3  -1   26.92    9.08
  -9   3   1   23.69    8.38
  -9   3   2   12.63    4.54
  -9  -3   2    9.32    6.25
  -9   3  -2    6.65    4.69
  -9   3   2   15.69    8.11
  -9   3   3    3.35    3.37
  -9   3  -3    4.08    6.67
  -9  -3   3   -1.08    4.46
  -9   3   3    5.57    7.27
  -9   3  -4   -5.51    4.93
  -9   3   4    3.69    3.26
  -9  -3   4    0.03    4.41
  -9   3   4    3.29    5.31
  -9   3  -5   -5.52    6.11
  -9   3   5    6.67    5.17
  -9  -3   5   12.75    7.64
  -9   3   5    7.12    7.74
  -9   3   6   66.20   11.48
  -9  -3   6   73.55   13.99
  -9   3   6   48.80   12.73
  -9   3   7   -2.13    4.88
  -9  -3   7    0.89    4.15
  -9   3   7    3.09    6.75
  -9  -3   8    8.47    6.54
  -9   3   8    8.07    5.75
  -9  -3   9    1.79    4.44
  -9   3   9    3.16    7.02
  -9   3  10   11.96    8.35
  -9  -3  10    3.33    6.67
  -9   3  11    9.60    8.30
  -9  -3  11   15.37    8.55
  -9   3  12    8.41    7.31
  -9  -3  12   -3.90    6.43
  -9  -3  13   10.08    6.29
  -9   3  13    4.98    6.68
  -9  -3  13   12.29    7.43
  -9  -3  14    7.83    6.57
  -9   3  14   -9.20    9.02
  -9  -3  14   -3.77    5.81
  -9  -3  15   17.26   10.35
  -9   3  15    5.45    7.66
  -9  -3  15   -2.60    5.80
  -9  -3  16   20.36   12.68
  -9   3  16    3.25    8.99
  -9  -3  16   -5.53    9.32
  -9  -3  17   -9.32    6.66
  -9   3  17    7.62   11.08
  -9  -3  18   24.43   13.92
  -9   3  18    0.95    9.94
  -9  -3  19   24.74   15.17
  -9   3  19    6.28    9.02
  -9  -3  20    7.56   10.31
  -9   3  20   26.00   14.89
  -9  -4   0    1.11    4.47
  -9   4   0    3.50    6.81
  -9  -4   1  723.82   38.22
  -9   4  -1  759.53   43.23
  -9   4   1  744.83   42.71
  -9   4   2  174.91   15.36
  -9  -4   2  164.23   18.41
  -9   4  -2  192.53   21.54
  -9   4   2  152.60   20.17
  -9   4   3  299.82   20.81
  -9  -4   3  323.32   25.14
  -9   4  -3  385.02   30.99
  -9   4   3  322.23   29.24
  -9   4   4  762.96   34.75
  -9   4  -4  770.27   44.30
  -9  -4   4  794.04   39.20
  -9   4   4  701.84   43.91
  -9   4  -5   85.50   15.15
  -9  -4   5  101.42   15.27
  -9   4   5   95.55   12.93
  -9   4   5   88.67   16.86
  -9   4   6 1042.33   44.16
  -9  -4   6 1031.82   45.32
  -9   4   6 1040.33   55.47
  -9  -4   7   -4.94    5.07
  -9   4   7    5.31    4.90
  -9   4   7  -11.35    9.35
  -9   4   8  843.06   43.20
  -9  -4   8  821.58   41.23
  -9  -4   9  116.98   16.57
  -9   4   9  110.04   17.45
  -9   4  10  431.81   33.08
  -9  -4  10  397.55   29.81
  -9   4  11  222.64   24.52
  -9  -4  11  244.73   24.02
  -9  -4  12   84.85   14.89
  -9   4  12   84.85   16.48
  -9  -4  13  195.16   22.38
  -9   4  13  194.57   25.18
  -9  -4  14   10.36    8.20
  -9   4  14   -1.12    8.11
  -9  -4  15  210.26   24.55
  -9   4  15  183.17   26.12
  -9  -4  16   71.52   15.32
  -9   4  16   87.42   18.68
  -9  -4  17  149.38   21.77
  -9   4  17  174.00   26.76
  -9   4  18  107.59   21.69
  -9   4  19   66.90   18.98
  -9   4  20  187.63   31.60
  -9   5   0    2.42    6.95
  -9   5   1    0.22    2.71
  -9  -5   1    3.42    4.76
  -9   5  -1    8.64    6.55
  -9   5   1    1.29    5.58
  -9  -5   2    7.38    5.35
  -9   5   2   12.63    4.77
  -9   5  -2   10.73    8.66
  -9   5   2    9.55    6.34
  -9  -5   3   -0.33    4.77
  -9   5  -3   12.86    8.34
  -9   5   3    8.06    5.56
  -9   5   3    1.94    5.06
  -9   5  -4    7.20    8.12
  -9  -5   4   -0.67    4.53
  -9   5   4    4.73    5.60
  -9   5   4    2.11    5.64
  -9   5  -5    3.54    6.98
  -9  -5   5    5.53    5.10
  -9   5   5   12.15    6.84
  -9   5   5   -6.79    6.25
  -9   5  -6   23.63   10.25
  -9  -5   6   22.91    7.41
  -9   5   6    7.01    3.72
  -9   5   6   21.81   10.86
  -9  -5   7    1.71    4.73
  -9   5   7    3.59    4.43
  -9   5   8   -1.02    4.29
  -9  -5   8   22.92    8.06
  -9   5   9    5.38    5.42
  -9  -5   9    0.63    4.31
  -9   5  10   -5.44    6.07
  -9  -5  10   -0.01    5.75
  -9   5  11    5.01    6.73
  -9  -5  11   14.34    8.10
  -9   5  12   -2.82    6.05
  -9  -5  12    4.89    4.50
  -9   5  13    7.97   10.06
  -9  -5  13   -4.60    6.03
  -9   5  14   -5.48    7.18
  -9  -5  14    6.57    7.23
  -9   5  15    0.83    8.33
  -9  -5  15    2.83    5.30
  -9   5  16   19.26    9.96
  -9   5  17   11.56   10.17
  -9   5  18   -2.79    7.81
  -9   5  19    4.15   10.46
  -9   5  20   -3.17   10.50
  -9   6   0    5.39    3.39
  -9   6   0   17.77    9.80
  -9   6   1  799.41   29.38
  -9   6  -1  787.55   46.30
  -9   6   1  815.52   47.35
  -9   6   2  155.39   14.29
  -9   6  -2  178.81   22.07
  -9   6   2  119.83   19.12
  -9   6   3  469.32   26.11
  -9  -6   3  438.31   29.51
  -9   6  -3  459.54   34.94
  -9   6   3  466.61   37.62
  -9   6   4  422.70   25.90
  -9  -6   4  391.19   27.52
  -9   6  -4  395.26   33.11
  -9   6   4  385.16   33.90
  -9   6   5  277.52   22.26
  -9   6  -5  243.42   25.76
  -9  -6   5  263.78   22.63
  -9   6   5  243.23   28.18
  -9   6   6  475.64   30.56
  -9   6  -6  479.19   36.41
  -9  -6   6  417.06   28.18
  -9   6   6  440.47   37.77
  -9   6   7   14.25    7.36
  -9  -6   7   11.54    6.16
  -9   6   8  367.27   29.29
  -9  -6   8  325.11   25.47
  -9   6   9  112.69   17.57
  -9  -6   9  122.86   15.62
  -9   6  10  157.79   20.81
  -9  -6  10  162.54   17.98
  -9   6  11  309.31   30.08
  -9  -6  11  370.76   27.95
  -9   6  12   17.85    9.80
  -9  -6  12   10.61    6.40
  -9   6  13  515.22   41.30
  -9   6  14  -11.21   10.12
  -9   6  15  480.59   42.81
  -9   6  16   14.13    9.68
  -9   6  17  195.00   29.48
  -9   6  18   62.80   19.24
  -9   6  19   92.52   24.09
  -9   7   0  -10.81    7.44
  -9   7  -1   11.26    8.41
  -9   7   1   -0.41    2.36
  -9   7   1    3.19    6.65
  -9   7  -2   -3.59    5.72
  -9   7   2   -1.32    5.94
  -9   7   2    6.99    4.24
  -9   7  -3   -2.43    7.28
  -9   7   3    6.08    8.09
  -9   7   3    0.87    5.56
  -9   7   4    1.27    4.56
  -9   7  -4    7.50    6.03
  -9   7   4    4.47    8.63
  -9   7   5   14.06    6.46
  -9  -7   5    8.97    5.87
  -9   7  -5    5.66    5.62
  -9   7   5    0.95    8.40
  -9   7   6   10.86    7.84
  -9   7  -6   -1.04    5.23
  -9  -7   6    4.38    6.40
  -9   7   6   -0.39    7.18
  -9   7   7   11.71    7.03
  -9  -7   7    7.78    5.30
  -9   7   8   13.43    7.91
  -9  -7   8   20.51    8.17
  -9   7   9   -3.31    6.00
  -9  -7   9    6.34    5.40
  -9   7  10   -5.09    6.03
  -9  -7  10    8.12    6.33
  -9   7  11  -11.54    6.46
  -9   7  12  -10.12    9.59
  -9   7  13   32.94   14.47
  -9   7  14    6.95   20.95
  -9   7  15   24.72   13.76
  -9   7  16   -3.82    9.89
  -9   7  17   -0.04    9.93
  -9   7  18   -7.59   11.30
  -9  -7  19    7.54   12.28
  -9   7  19   18.42   12.66
  -9   8   0    9.44    8.52
  -9   8  -1  754.59   46.87
  -9   8   1  756.30   48.58
  -9   8   2   22.63    6.33
  -9   8  -2    9.52    7.02
  -9   8   2   16.62   10.27
  -9   8   3  567.64   29.49
  -9   8  -3  609.64   42.22
  -9   8   3  567.90   43.10
  -9  -8  -4   68.92   13.25
  -9   8   4   61.36   11.04
  -9   8  -4   53.70   12.71
  -9   8   4   68.36   15.82
  -9   8  -5  293.72   29.31
  -9   8   5  309.42   24.56
  -9   8   5  274.46   31.59
  -9  -8  -5  331.96   26.53
  -9  -8  -6   62.58   11.90
  -9   8  -6   42.08   12.47
  -9   8   6   71.97   13.05
  -9   8   6   29.01   11.49
  -9  -8   7    8.51    6.02
  -9   8   7    7.63    5.37
  -9  -8   8   80.92   12.13
  -9   8   8   71.15   14.84
  -9   8   9   84.75   15.51
  -9   8  10   32.10   12.38
  -9   8  11  402.60   36.14
  -9   8  12   25.47   12.20
  -9   8  13  581.91   46.33
  -9   8  14    1.85    7.12
  -9   8  15  600.85   49.63
  -9  -8  16   23.55   15.40
  -9   8  16   -4.63    9.77
  -9  -8  17  285.43   38.67
  -9   8  17  306.73   38.48
  -9  -8  18   35.06   13.08
  -9   8  18   20.99   13.28
  -9   9   0    7.60    7.55
  -9  -9  -1   -4.77    4.63
  -9   9  -1   10.88   10.09
  -9   9   1    3.04    8.67
  -9  -9  -2   13.40    8.04
  -9   9  -2    2.04    5.62
  -9   9   2   -0.04    6.91
  -9  -9  -3   16.12    8.27
  -9   9  -3    2.28    7.48
  -9   9   3    5.74    8.22
  -9  -9  -4    2.36    4.83
  -9   9  -4    1.37    7.33
  -9   9   4    4.40    5.48
  -9   9   4   -9.01   10.42
  -9  -9  -5   10.22    4.97
  -9   9  -5   11.82    7.78
  -9   9   5    8.45    6.56
  -9   9   5    8.59    8.30
  -9   9  -6    2.60    6.89
  -9   9   6   10.36    6.98
  -9   9   6   -0.30    8.13
  -9   9   7    1.48    6.00
  -9   9   8    7.75    6.70
  -9   9   9   -7.23    5.78
  -9   9  10    5.90    7.28
  -9   9  11   -0.36    8.34
  -9  -9  12   23.94   12.89
  -9   9  12   -3.81   10.29
  -9  -9  13   17.24   14.75
  -9   9  13   10.49   10.62
  -9  -9  14   18.64   14.68
  -9   9  14  -10.85   10.66
  -9  -9  15   22.20   13.73
  -9   9  15   43.88   17.97
  -9  -9  16   10.79   14.09
  -9   9  16   -3.73    9.42
  -9  -9  17   36.99   19.34
  -9   9  17    0.17    9.36
  -9   9  18   -1.49    8.98
  -9 -10   0    8.02    8.49
  -9  10   0   -0.57    7.05
  -9  10  -1  683.43   46.49
  -9  10   1  679.39   47.27
  -9 -10  -1  711.76   46.60
  -9 -10   1  690.99   47.70
  -9 -10  -2   10.22    7.13
  -9 -10   2   20.26    9.90
  -9  10  -2    8.06    9.21
  -9  10   2    8.73    8.60
  -9  10  -3  519.72   40.13
  -9  10   3  589.07   45.72
  -9 -10  -3  592.72   40.56
  -9 -10   3  585.69   44.96
  -9 -10  -4   12.89    7.78
  -9 -10   4   25.00   13.91
  -9  10  -4   10.96    8.88
  -9  10   4   18.59   11.82
  -9 -10  -5  127.96   18.86
  -9 -10   5  209.67   30.04
  -9  10  -5  158.35   21.71
  -9  10   5  158.12   19.02
  -9  10   5  177.04   26.39
  -9 -10   6   -0.20    6.01
  -9  10  -6    3.17    9.89
  -9  10   6   23.84    9.70
  -9  10   6    1.55    8.06
  -9 -10   7   27.76   12.31
  -9  10   7    7.25    6.58
  -9 -10   8   30.65   15.31
  -9  10   8   14.32    8.60
  -9 -10   9   82.82   18.96
  -9  10   9   97.73   18.66
  -9 -10  10    7.19   10.40
  -9  10  10    7.06    6.91
  -9  10  11  399.66   39.12
  -9 -10  11  384.45   42.37
  -9 -10  12   17.94   15.08
  -9  10  12   11.08   12.67
  -9  10  13  471.17   45.55
  -9 -10  13  456.60   48.38
  -9 -10  14   14.22   13.67
  -9  10  14   20.60   14.41
  -9  10  15  450.76   46.13
  -9 -10  15  437.90   48.16
  -9 -10  16   32.85   16.44
  -9  10  16   16.48   11.32
  -9  10  17  280.10   40.08
  -9 -11   0    8.93    8.89
  -9  11   0    3.37    8.08
  -9 -11  -1    6.34    6.51
  -9 -11   1   20.47   11.93
  -9  11  -1    5.72    8.28
  -9  11   1    8.30    9.15
  -9 -11  -2    6.74    8.52
  -9 -11   2   28.49   12.88
  -9  11  -2    9.17    8.64
  -9  11   2    7.14    7.62
  -9 -11  -3    4.22    5.59
  -9 -11   3   -2.89   10.14
  -9  11  -3   -0.09    5.93
  -9  11   3    8.68   10.45
  -9 -11   4    3.52    7.36
  -9  11  -4    6.25    7.51
  -9  11   4    7.14    9.47
  -9 -11  -4   15.49    9.10
  -9 -11   5   -8.11    7.56
  -9  11  -5    3.63    6.42
  -9  11   5    2.80   11.79
  -9 -11   6   18.69   14.26
  -9  11  -6    5.70    8.15
  -9  11   6   19.87   13.27
  -9 -11   7    6.75   12.38
  -9  11   7    5.71    5.59
  -9 -11   8   22.73   12.66
  -9  11   8   16.74    8.87
  -9 -11   9    8.42   10.57
  -9  11   9    9.56    9.83
  -9 -11  10    8.92   10.50
  -9  11  10    4.49   12.44
  -9 -11  11   26.21   17.97
  -9  11  11   19.13   11.48
  -9 -11  12    9.05    9.86
  -9  11  12   34.20   14.90
  -9 -11  13   39.78   17.77
  -9  11  13   14.58   10.18
  -9 -11  14    7.52   11.66
  -9  11  14   -3.66    8.28
  -9 -11  15    3.61    9.71
  -9  11  15    2.47   12.28
  -9  11  16    6.66    9.90
  -9 -12   0   -0.01    7.95
  -9  12   0    9.61    9.15
  -9  12  -1  503.27   40.32
  -9  12   1  426.27   39.10
  -9 -12  -1  490.90   42.81
  -9 -12   1  481.80   43.18
  -9 -12   2   18.88   11.53
  -9  12  -2   20.03   10.67
  -9  12   2    9.85    8.92
  -9 -12  -2   16.02   10.79
  -9  12  -3  320.74   31.73
  -9  12   3  369.92   37.57
  -9 -12  -3  315.92   33.94
  -9 -12   3  374.65   40.65
  -9 -12   4  112.14   23.02
  -9  12  -4   80.23   16.30
  -9  12   4   98.74   21.13
  -9 -12   5   80.41   20.83
  -9  12  -5  108.58   18.62
  -9  12   5  101.12   21.71
  -9 -12   6   87.43   22.09
  -9  12  -6   70.85   15.53
  -9  12   6   82.49   20.07
  -9 -12   7   55.79   19.31
  -9  12   7   12.21    7.98
  -9 -12   8  115.26   26.27
  -9 -12   9   54.65   20.46
  -9  12   9   59.45   14.21
  -9 -12  10   37.71   18.22
  -9  12  10   70.61   17.59
  -9  12  11  274.47   34.40
  -9 -12  11  286.76   40.06
  -9  12  12   21.36   11.63
  -9 -12  12   43.83   17.47
  -9 -12  13  270.25   39.99
  -9  12  13  331.55   40.51
  -9  12  14    0.89    8.56
  -9  12  15  266.27   38.66
  -9  13   0    6.29   11.78
  -9 -13   0   -8.53   11.79
  -9  13  -1   -1.61    6.01
  -9  13   1   -1.25    9.33
  -9 -13  -1    3.19    7.82
  -9 -13   1    7.68    7.47
  -9 -13   2    6.66   11.41
  -9  13  -2   -4.29    6.41
  -9  13   2   -7.13   10.44
  -9 -13  -2  -15.58   10.27
  -9 -13   3   11.21   13.68
  -9  13  -3    0.41    7.08
  -9  13   3    8.36    9.64
  -9 -13  -3   -6.79    7.48
  -9 -13   4   -4.20   10.43
  -9  13   4   43.16   17.28
  -9 -13   5   11.70   13.66
  -9  13   5    9.32   10.64
  -9 -13   6   -4.55   12.34
  -9  13   6   -4.87   11.75
  -9 -13   7   30.23   15.19
  -9  13   7   -0.23    9.27
  -9 -13   8    9.80    8.03
  -9 -13   9   -5.93   11.05
  -9 -13  10    0.58   11.82
  -9 -13  11  -19.14   14.72
  -9  13  11   20.51   13.51
  -9 -13  12  -27.27   13.47
  -9  13  12   15.79   14.39
  -9  13  13    4.58   11.25
  -9  13  14   16.80   17.14
  -9  14   0    9.37    8.45
  -9 -14   0   27.24   13.60
  -9  14   1  281.41   31.99
  -9 -14  -1  250.71   33.79
  -9 -14   1  254.76   35.99
  -9  14   2   43.16   15.20
  -9 -14  -2   24.56   13.02
  -9 -14   2   48.88   17.91
  -9  14   3  164.37   26.12
  -9 -14   3  185.55   32.57
  -9  14   4  105.37   21.07
  -9 -14   4  103.24   26.52
  -9  14   5   85.35   20.73
  -9 -14   5   61.60   19.86
  -9  14   6  181.24   29.35
  -9 -14   6  156.36   30.72
  -9  14   7   30.02   14.31
  -9 -14   7    7.11   13.14
  -9  14   8  171.67   30.44
  -9 -14   8  150.56   30.92
  -9 -14   9   71.97   22.88
  -9 -14  10   99.85   26.26
  -9 -15   0   -7.97   12.30
  -9 -15  -1    1.81    7.80
  -9 -15   1   13.84    9.83
  -9 -15   2  -14.14   12.81
  -9  15   3   17.08   11.79
  -9 -15   3    4.69    9.44
  -9  15   4   22.96   13.11
  -9 -15   4   25.22   13.97
  -9  15   5    7.38    8.14
  -9 -15   5   -9.62   12.02
  -9  15   6   62.50   17.55
  -9 -15   6   29.14   16.20
  -9  15   7   26.36   13.92
  -9 -15   7    8.47   10.40
  -9  15   8    3.10    9.58
  -9 -15   8   -6.26   12.28
  -9 -16   0   17.67   15.17
  -9 -16   1  113.90   27.90
  -9 -16   2   36.16   17.98
  -9 -16   3   42.76   16.43
  -9 -16   4   94.03   25.68
  -9 -16   5   10.91   12.49
  -9 -16   6  179.91   35.52
  -9  16   7   17.39   14.79
  -9  16   8  210.78   34.14
  -9 -17   1    1.65   11.55
  -9 -17   2  -11.30   15.49
  -9 -17   3  -15.54   15.24
 -10   0   0 1631.72   62.78
 -10   0  -1   -6.32    7.97
 -10   0   1   -3.48    7.40
 -10   0  -2 1187.56   54.87
 -10   0   2 1135.58   52.44
 -10   0  -3   -4.19    7.33
 -10   0   3    2.72    5.64
 -10   0   4  398.32   31.73
 -10   0   5    1.27    5.93
 -10   0   6  101.45   16.56
 -10   0   7   -7.49    7.42
 -10   0   8   50.61   11.96
 -10   0   8   47.29   12.33
 -10   0   9   -0.57    6.18
 -10   0   9   -4.91    6.18
 -10   0  10  399.42   34.03
 -10   0  10  401.86   34.98
 -10   0  11   -8.00    7.88
 -10   0  11    1.27    8.83
 -10   0  12  572.31   43.12
 -10   0  12  542.57   42.69
 -10   0  13    1.84    7.58
 -10   0  13   -6.00   10.77
 -10   0  14  831.22   54.54
 -10   0  15    0.49    7.56
 -10   0  16  469.47   43.39
 -10   0  17    3.95    7.62
 -10   0  18  214.91   31.27
 -10   0  19   29.18   14.65
 -10  -1   0  138.82   18.09
 -10   1   0  132.66   19.22
 -10  -1  -1   -3.94    6.39
 -10   1  -1    2.20    6.47
 -10  -1   1    0.43    5.55
 -10   1   1   18.93    9.75
 -10  -1  -2  254.86   25.06
 -10   1  -2  232.95   24.60
 -10  -1   2  217.73   22.94
 -10   1   2  218.50   23.88
 -10   1  -3    5.39    5.40
 -10  -1   3    6.77    6.09
 -10   1   3    0.55    5.47
 -10  -1   4  184.71   21.56
 -10   1  -4  164.87   22.23
 -10   1   4  174.36   21.43
 -10  -1   5   18.20    9.28
 -10   1   5    1.03    6.61
 -10   1   6   12.91    6.46
 -10  -1   6    9.36    5.01
 -10   1   6    7.37    6.40
 -10   1   7   -3.37    6.39
 -10  -1   7   11.30    6.69
 -10   1   7    4.48    7.36
 -10   1   8   10.84    8.30
 -10  -1   8   -1.94    6.22
 -10   1   8   -7.97    8.03
 -10   1   9   31.31   10.03
 -10  -1   9   34.92   10.88
 -10   1   9   17.85    9.91
 -10  -1  10  102.65   18.15
 -10   1  10   80.39   16.19
 -10  -1  10   54.50   12.51
 -10   1  10   98.29   18.92
 -10  -1  11   -3.90    7.64
 -10   1  11   -0.10    5.04
 -10  -1  11    6.05    9.97
 -10   1  11    3.39    5.95
 -10  -1  12  121.99   20.81
 -10   1  12   87.66   18.25
 -10  -1  12  122.71   21.20
 -10   1  12   89.03   17.89
 -10  -1  13   28.04   12.07
 -10   1  13   27.19   12.68
 -10  -1  13   -2.14    7.19
 -10  -1  14  102.91   21.97
 -10   1  14  104.50   20.46
 -10  -1  14  104.48   20.68
 -10  -1  15   13.19   11.03
 -10   1  15    3.20    8.11
 -10  -1  15    9.12    7.40
 -10  -1  16   60.17   17.35
 -10   1  16   83.28   19.60
 -10  -1  17  -16.54   12.19
 -10   1  17   14.26   11.05
 -10  -1  18   23.04   14.57
 -10   1  18    2.94   10.33
 -10  -1  19    4.03   11.08
 -10   1  19    2.26   13.01
 -10  -2   0 1324.68   55.99
 -10   2   0 1317.24   58.15
 -10  -2  -1   -4.79    6.42
 -10  -2   1    1.14    5.64
 -10   2  -1    7.43    5.72
 -10   2   1   -6.15    4.92
 -10  -2  -2  989.47   49.42
 -10   2  -2 1071.58   52.48
 -10  -2   2 1036.60   49.18
 -10   2   2 1074.52   53.19
 -10   2  -3   90.38   15.82
 -10  -2   3   96.77   15.52
 -10   2   3   92.92   16.79
 -10   2  -4  411.88   33.71
 -10  -2   4  395.25   30.72
 -10   2   4  414.25   33.76
 -10   2   5   86.39   13.57
 -10  -2   5   85.99   14.68
 -10   2   5   89.88   17.02
 -10   2   6   50.57   11.19
 -10  -2   6   60.08   13.92
 -10   2   6   49.96   13.69
 -10   2   7  159.20   19.73
 -10  -2   7  120.25   17.55
 -10   2   7  132.69   20.35
 -10   2   8   68.58   13.31
 -10  -2   8   71.78   14.20
 -10   2   8   59.79   14.09
 -10   2   9   56.91   12.00
 -10  -2   9   55.25   12.77
 -10   2   9   31.68   11.88
 -10   2  10  352.42   30.92
 -10  -2  10  291.22   28.13
 -10   2  10  321.81   33.60
 -10   2  11   13.70    9.85
 -10  -2  11   15.55    9.14
 -10   2  11   20.41   11.67
 -10   2  12  506.84   40.03
 -10  -2  12  545.52   41.30
 -10  -2  13   21.18   10.30
 -10   2  13   32.79   12.89
 -10  -2  13   35.96   11.39
 -10   2  14  725.39   50.65
 -10  -2  14  656.45   46.51
 -10  -2  14  612.46   47.08
 -10  -2  15   22.05   11.91
 -10   2  15    2.45   10.04
 -10  -2  15    2.95    7.78
 -10   2  16  397.97   40.48
 -10  -2  16  426.54   39.31
 -10  -2  16  430.33   42.07
 -10  -2  17   25.50   10.25
 -10   2  17   36.91   14.05
 -10  -2  17   22.44   11.01
 -10  -2  18  134.99   25.47
 -10   2  18  169.22   27.92
 -10  -2  18  145.20   24.80
 -10  -2  19    1.95    9.98
 -10   2  19   17.86   13.41
 -10  -2  19   25.12   12.71
 -10  -3   0  180.47   20.96
 -10   3   0  208.21   23.92
 -10  -3  -1   35.01    9.73
 -10  -3   1   16.96    7.25
 -10   3  -1   23.17    7.68
 -10   3   1   25.54   11.24
 -10  -3   2  103.60   16.51
 -10   3  -2   77.31   14.77
 -10   3   2   98.27   16.29
 -10   3  -3   -2.47    6.62
 -10  -3   3    1.29    5.36
 -10   3   3   -3.65    6.43
 -10   3   4   97.61   13.61
 -10   3  -4   87.95   16.28
 -10  -3   4   75.29   14.48
 -10   3   4  103.74   18.28
 -10   3   5   19.19    7.02
 -10   3  -5   18.31    7.85
 -10  -3   5   13.51    6.82
 -10   3   5   13.84    7.47
 -10   3   6    3.43    5.10
 -10  -3   6    5.50    5.04
 -10   3   6    3.91    7.70
 -10   3   7   56.36   11.74
 -10  -3   7   63.65   12.91
 -10   3   7   57.66   14.40
 -10   3   8    5.77    4.56
 -10  -3   8    8.19    6.41
 -10   3   8    7.46    7.73
 -10   3   9   49.74   12.07
 -10  -3   9   43.51   12.02
 -10   3   9   49.94   14.08
 -10   3  10   40.38   13.05
 -10  -3  10   45.27   12.65
 -10   3  10   50.25   15.16
 -10   3  11    5.97    8.15
 -10  -3  11    9.05    5.64
 -10   3  12  105.14   20.08
 -10  -3  12   81.87   16.45
 -10   3  13    7.63   10.20
 -10  -3  13   16.73    9.17
 -10   3  14   74.01   17.84
 -10  -3  14   54.18   14.71
 -10   3  15   -1.60    7.72
 -10  -3  15    9.22    8.98
 -10   3  16   39.81   15.41
 -10  -3  16   54.88   16.79
 -10   3  17    9.45   10.71
 -10  -3  17   -5.74    7.98
 -10   3  18   36.28   16.83
 -10  -3  18   44.00   15.41
 -10   3  19   27.00   14.84
 -10  -4   0  738.48   41.71
 -10   4   0  835.33   48.47
 -10  -4   1   42.07   11.28
 -10   4  -1   27.84    9.83
 -10   4   1   13.71    9.36
 -10  -4   2  797.23   42.95
 -10   4  -2  826.46   47.68
 -10   4   2  752.86   46.36
 -10  -4   3  158.89   19.69
 -10   4  -3  168.30   22.54
 -10   4   3  171.96   23.66
 -10   4   3  168.48   16.56
 -10   4   4  315.27   23.79
 -10   4  -4  318.58   30.30
 -10  -4   4  356.52   28.59
 -10   4   4  305.80   30.73
 -10   4   5  217.60   20.47
 -10  -4   5  249.89   24.12
 -10   4  -5  220.59   25.78
 -10   4   5  195.76   25.03
 -10   4   6   22.56    8.14
 -10  -4   6   32.08   10.45
 -10   4   6    8.08    8.16
 -10   4   7  362.72   28.73
 -10  -4   7  345.48   28.91
 -10   4   7  372.48   35.69
 -10  -4   8   42.34   10.31
 -10   4   8   46.01   11.23
 -10   4   8   23.03   11.19
 -10   4   9  332.02   29.76
 -10  -4   9  278.18   26.08
 -10   4   9  394.42   38.02
 -10   4  10  205.03   24.26
 -10  -4  10  176.30   21.29
 -10  -4  11  132.27   19.45
 -10   4  11  124.52   20.43
 -10   4  12  451.16   38.54
 -10  -4  12  385.50   32.79
 -10  -4  13   47.40   13.73
 -10   4  13   53.56   15.43
 -10   4  14  388.12   38.58
 -10  -4  14  390.18   34.00
 -10   4  15   26.09   11.02
 -10  -4  15    6.09    7.27
 -10   4  16  285.77   34.57
 -10  -4  16  284.06   30.27
 -10   4  17   65.27   19.18
 -10   4  18  145.96   26.43
 -10   4  19  101.27   23.05
 -10   5   0   96.73   17.07
 -10   5  -1    8.77    6.33
 -10   5   1    2.78    4.98
 -10   5   2   11.14    5.53
 -10  -5   2   30.39    9.91
 -10   5  -2   16.63   10.55
 -10   5   2   23.97    8.84
 -10   5   3   68.41   10.84
 -10  -5   3   52.56   11.63
 -10   5  -3   39.12    9.72
 -10   5   3   39.72   12.98
 -10   5  -4   63.61   14.24
 -10  -5   4   62.17   12.42
 -10   5   4   58.98    9.92
 -10   5   4   73.21   15.69
 -10   5  -5   73.87   15.72
 -10  -5   5   63.68   12.23
 -10   5   5   95.29   14.14
 -10   5   5   94.35   19.04
 -10  -5   6   14.17    7.36
 -10   5   6    7.32    5.80
 -10   5   6    7.46    6.73
 -10  -5   7  121.54   16.67
 -10   5   7  132.71   17.31
 -10   5   7  128.66   21.62
 -10  -5   8    4.82    5.65
 -10   5   8   10.49    6.85
 -10   5   8   -1.56    7.54
 -10  -5   9   22.52    8.37
 -10   5   9   34.24   10.03
 -10   5   9   18.52   10.67
 -10  -5  10   39.19   12.32
 -10   5  10   45.19   12.20
 -10  -5  11   21.94    9.09
 -10   5  11   17.65    9.41
 -10  -5  12   74.68   14.59
 -10   5  12  103.18   19.49
 -10  -5  13    1.76    5.37
 -10   5  13   -8.17    6.80
 -10  -5  14   49.74   12.55
 -10   5  14   58.83   15.13
 -10   5  15    5.47    9.68
 -10   5  16   29.92   13.59
 -10   5  17   24.84   13.10
 -10   5  18   -0.87   10.50
 -10   5  19  -10.22   11.96
 -10   6   0  381.44   34.51
 -10   6  -1   64.84   15.31
 -10   6   1   54.34   13.19
 -10   6   2  368.02   23.15
 -10   6  -2  390.97   34.47
 -10   6   2  385.16   35.27
 -10   6   3  224.72   19.25
 -10  -6   3  230.81   22.89
 -10   6  -3  224.33   26.26
 -10   6   3  230.43   28.30
 -10  -6   4   97.13   15.04
 -10   6  -4  110.78   18.33
 -10   6   4  106.72   14.16
 -10   6   4  116.40   20.95
 -10   6   5  466.06   29.85
 -10   6  -5  408.80   35.82
 -10  -6   5  381.36   29.03
 -10   6   5  392.33   36.83
 -10   6  -6   14.26   10.22
 -10  -6   6    6.73    6.44
 -10   6   6   10.33    8.17
 -10   6   6    8.81    9.70
 -10   6   7  575.48   36.44
 -10  -6   7  564.22   35.20
 -10   6   7  524.14   44.33
 -10  -6   8    7.56    6.14
 -10   6   8    2.55    6.38
 -10   6   8   19.45   11.17
 -10   6   9  434.86   34.22
 -10  -6   9  436.36   31.38
 -10  -6  10   92.71   14.73
 -10   6  10   91.34   17.76
 -10   6  11  220.41   26.88
 -10  -6  11  193.91   21.44
 -10   6  12  223.08   27.70
 -10  -6  12  182.84   21.34
 -10   6  13   34.31   11.08
 -10   6  14  142.45   24.19
 -10   6  15   17.86   11.19
 -10   6  16  100.22   21.34
 -10   6  17   99.11   23.12
 -10   6  18   57.55   19.16
 -10   7   0   12.36    9.26
 -10   7  -1    5.80    7.22
 -10   7   1    2.76    5.79
 -10   7  -2   13.33    9.59
 -10   7   2   12.07    9.24
 -10   7  -3   75.81   16.41
 -10   7   3   14.45    7.45
 -10   7  -4   30.17   11.61
 -10   7   4   24.29    8.08
 -10   7   4   11.33    8.68
 -10  -7   5  104.54   16.10
 -10   7  -5   74.03   16.97
 -10   7   5   88.01   13.55
 -10   7   5   82.70   18.23
 -10   7  -6   11.12    8.84
 -10  -7   6    1.15    4.43
 -10   7   6    8.54    7.86
 -10   7   6    0.72    6.43
 -10  -7   7  119.74   16.22
 -10   7   7  100.97   20.47
 -10   7   7   97.13   15.56
 -10   7   8    2.18    5.15
 -10  -7   8    2.37    6.30
 -10   7   8   11.68   10.14
 -10   7   9  101.46   17.83
 -10  -7   9   90.87   14.74
 -10   7  10   23.08    9.76
 -10  -7  10   11.49    6.89
 -10   7  11   -2.65    6.78
 -10   7  12   44.12   13.41
 -10   7  13   11.20   10.20
 -10   7  14   17.13   12.16
 -10   7  15   -2.39    7.68
 -10   7  16   21.87   14.64
 -10   7  17   72.23   20.61
 -10   7  18    4.19   10.94
 -10   8   0  107.64   20.14
 -10   8  -1   44.99   13.59
 -10   8   1   45.99   15.06
 -10   8  -2   52.97   14.92
 -10   8   2   57.40   15.13
 -10   8  -3  211.83   26.95
 -10   8   3  217.94   28.35
 -10   8  -4   37.14   12.66
 -10   8   4   21.98   12.87
 -10   8   5  530.61   33.01
 -10   8  -5  526.78   42.18
 -10   8   5  451.52   41.96
 -10  -8  -5  519.60   34.95
 -10   8   6    5.78    7.54
 -10   8  -6   10.54   10.07
 -10   8   6   -0.22    7.35
 -10   8   7  630.68   39.84
 -10  -8   7  632.40   36.53
 -10   8   7  556.01   47.22
 -10   8   8   13.74    8.90
 -10   8   8   12.55   12.68
 -10   8   9  442.66   36.01
 -10   8  10   21.56   11.63
 -10   8  11  266.99   31.04
 -10   8  12   29.37   13.74
 -10   8  13   72.08   17.35
 -10   8  14   29.28   12.22
 -10   8  15  -10.52   10.52
 -10   8  16    7.42   10.60
 -10   8  17  170.83   30.20
 -10   9   0   11.69    9.16
 -10   9  -1   13.94    9.43
 -10   9   1   13.97    7.51
 -10  -9  -2    2.60    5.07
 -10   9  -2   20.44   11.32
 -10   9   2   11.80    8.54
 -10  -9  -3   21.63    8.86
 -10   9  -3   38.23   12.72
 -10   9   3   21.75   10.77
 -10  -9  -4    5.20    5.46
 -10   9   4  -10.52   10.52
 -10   9  -5   81.57   16.19
 -10   9   5   56.96   16.95
 -10   9  -6   30.95   12.75
 -10   9   6   21.91   13.52
 -10   9   7  106.92   17.24
 -10   9   7  101.32   21.75
 -10   9   8   16.75    8.89
 -10   9   8    8.33   13.08
 -10   9   9  110.53   19.36
 -10   9  10    8.77    7.99
 -10   9  11    9.20    9.34
 -10   9  12    6.51   10.25
 -10   9  13  -12.71   11.38
 -10  -9  14   15.98   13.20
 -10   9  14    2.30    8.71
 -10  -9  15   10.45   14.69
 -10   9  15   19.38   13.54
 -10   9  16   15.68   10.00
 -10   9  17   56.44   19.48
 -10 -10   0   11.02   10.20
 -10  10   0   15.02    9.71
 -10 -10  -1   46.01   13.76
 -10 -10   1   37.65   12.49
 -10  10  -1   49.38   14.86
 -10  10   1   34.97   12.08
 -10 -10  -2   18.75   11.65
 -10 -10   2   13.76   11.24
 -10  10  -2   28.47   13.12
 -10  10   2    9.40    8.84
 -10 -10  -3  184.63   23.74
 -10  10  -3  214.42   28.27
 -10  10   3  174.97   26.99
 -10 -10   3  236.22   31.06
 -10 -10  -4   14.98    8.63
 -10 -10   4   13.97   13.08
 -10  10  -4    8.33    9.48
 -10  10   4   12.77   11.35
 -10  10  -5  416.39   38.10
 -10  10   5  417.37   41.85
 -10 -10   5  424.03   41.28
 -10 -10   6   19.32   13.40
 -10  10  -6    1.75    7.51
 -10  10   6   16.89   11.62
 -10  10   7  472.33   45.77
 -10 -10   7  517.26   47.32
 -10 -10   8    2.63   11.32
 -10  10   8    3.85    5.73
 -10  10   8    1.57   13.58
 -10  10   9  355.34   34.71
 -10 -10   9  423.61   44.97
 -10 -10  10    2.29   10.81
 -10  10  10    5.61    8.36
 -10 -10  11  260.84   37.60
 -10  10  11  221.45   29.16
 -10 -10  12   17.69   15.10
 -10  10  12   -7.44   10.58
 -10 -10  13   37.71   15.88
 -10  10  13   36.67   14.31
 -10 -10  14   32.94   17.94
 -10  10  14   -5.50   11.27
 -10  10  15   10.09   12.24
 -10  10  16   25.41   15.94
 -10 -11   0   18.74   11.13
 -10  11   0    4.93    8.34
 -10 -11  -1   13.83   10.29
 -10 -11   1   14.96   10.89
 -10  11  -1   -3.39    7.55
 -10  11   1    5.88    9.89
 -10 -11  -2  -11.24    8.35
 -10 -11   2    6.94   10.30
 -10  11  -2   -6.69    8.31
 -10  11   2    1.51    7.22
 -10 -11  -3   23.53    9.34
 -10 -11   3   36.87   15.29
 -10  11  -3   15.02   10.73
 -10  11   3   40.24   13.75
 -10 -11   4   -3.57   10.11
 -10  11  -4   16.26    8.31
 -10  11   4   -5.67    7.64
 -10 -11   5   47.79   17.12
 -10  11  -5   64.33   15.42
 -10  11   5   46.94   17.16
 -10 -11   6   22.12   14.06
 -10  11  -6   13.02    8.43
 -10  11   6   -3.64    9.57
 -10 -11   7  112.07   24.24
 -10  11   7   84.04   21.06
 -10 -11   8    3.00    9.05
 -10  11   8    2.36    8.60
 -10 -11   9   53.30   19.06
 -10  11   9   53.47   19.70
 -10 -11  10   -0.06   11.10
 -10  11  10    9.47   10.17
 -10 -11  11   24.13   15.76
 -10  11  11   14.04   11.33
 -10 -11  12   19.45   16.07
 -10  11  12   18.79   11.15
 -10 -11  13   22.73   16.90
 -10  11  13   -1.18   10.06
 -10  11  14    6.86    8.38
 -10  11  15   46.95   18.51
 -10 -12   0   96.36   20.17
 -10  12   0   75.62   17.39
 -10 -12  -1   28.10   11.96
 -10 -12   1   36.75   16.00
 -10  12  -1    9.30    9.01
 -10  12   1   30.32   13.76
 -10 -12  -2   25.15    9.94
 -10 -12   2   49.82   17.37
 -10  12  -2   38.57   13.98
 -10  12   2   44.48   15.68
 -10 -12   3  114.97   23.57
 -10  12  -3  148.43   23.77
 -10  12   3  140.06   25.39
 -10 -12   4   42.92   18.07
 -10  12  -4   28.25   12.78
 -10  12   4   43.04   16.41
 -10  12  -5  320.81   33.21
 -10  12   5  312.49   38.53
 -10 -12   5  367.88   41.99
 -10 -12   6   -3.08    8.16
 -10  12   6    4.75    7.58
 -10 -12   7  285.31   37.51
 -10  12   7  260.90   35.66
 -10 -12   8   28.00   16.06
 -10  12   8   24.86   14.81
 -10 -12   9  307.17   41.01
 -10  12   9  257.34   36.75
 -10 -12  10   24.06   16.15
 -10 -12  11  124.56   27.87
 -10 -12  12   56.43   20.09
 -10  12  13   15.71   12.94
 -10  12  14   40.72   17.11
 -10  12  15    2.35   10.61
 -10  13   0   23.25   13.23
 -10 -13   0   19.57   11.31
 -10 -13   1    9.87   11.25
 -10  13  -1    0.81    8.11
 -10  13   1    9.29    9.83
 -10 -13  -1   -7.95    9.92
 -10 -13   2   22.01   13.17
 -10  13  -2   11.21    8.55
 -10  13   2   28.32   12.00
 -10 -13  -2    1.29    6.84
 -10 -13   3   38.20   15.02
 -10  13  -3   13.82    7.26
 -10  13   3   22.18   12.66
 -10 -13   4   11.36   11.93
 -10  13   4   -4.08    8.41
 -10 -13   5   77.71   22.52
 -10  13   5   61.62   19.40
 -10 -13   6    5.63    8.23
 -10  13   6   -3.66    9.08
 -10 -13   7   60.32   20.62
 -10  13   7   54.52   18.62
 -10 -13   8   21.60   16.49
 -10  13   8    9.17    8.57
 -10 -13   9   32.86   16.63
 -10  13   9   40.62   16.96
 -10 -13  10  -10.11    9.33
 -10  14   0  145.54   24.29
 -10 -14   0  106.24   23.83
 -10  14   1    9.69   14.73
 -10 -14  -1   11.82    9.33
 -10 -14   1    6.72    8.05
 -10  14   2  150.45   26.67
 -10 -14   2   97.51   23.17
 -10  14   3   57.84   18.08
 -10 -14   3   30.49   12.72
 -10  14   4   52.90   16.12
 -10 -14   4   57.79   19.20
 -10  14   5  146.00   27.75
 -10 -14   5  138.87   29.55
 -10 -14   6   15.26   12.60
 -10  14   6   21.33   14.68
 -10 -14   7  144.40   31.37
 -10  14   7  104.30   25.19
 -10 -14   8  -10.62   15.11
 -10  14   8    7.59   13.16
 -10  14   9  137.30   28.45
 -10 -15   0   29.41   14.16
 -10 -15   1   -5.56   11.66
 -10 -15   2   28.99   13.22
 -10  15   3   18.99   11.96
 -10 -15   3   24.33   14.83
 -10  15   4    8.91   11.69
 -10 -15   4   14.35   12.23
 -10  15   5    9.87   10.64
 -10 -15   5   37.14   19.50
 -10  15   6   20.82   15.57
 -10 -15   6  -10.70   10.21
 -10  15   7   42.96   17.39
 -10  15   8   33.66   17.62
 -10 -16   1   29.11   14.61
 -10 -16   2  189.72   34.16
 -10 -16   3    2.78   10.04
 -11   0   0   -7.00    8.80
 -11   0  -1   -5.61    7.90
 -11   0   1    5.79    6.46
 -11   0  -2  167.13   22.88
 -11   0   2  187.45   24.03
 -11   0  -3    1.26    5.54
 -11   0   3   12.49    8.40
 -11   0   4  810.37   48.11
 -11   0   5   29.30   12.99
 -11   0   6  513.63   38.96
 -11   0   7    7.00    6.59
 -11   0   8  559.09   42.11
 -11   0   9  -12.01    9.98
 -11   0  10  250.96   29.56
 -11   0  11   14.15   10.45
 -11   0  11    6.40    7.59
 -11   0  12   95.35   18.19
 -11   0  12  149.80   23.73
 -11   0  13    1.49    7.13
 -11   0  13  -10.44   10.17
 -11   0  14    8.50    9.07
 -11   0  14    2.00    7.60
 -11   0  15   -5.41   10.83
 -11   0  15   -0.15    8.88
 -11   0  16   20.90   12.39
 -11   0  16   28.68   13.22
 -11   0  17   14.59   11.14
 -11   0  17    3.81   11.60
 -11   0  18  116.34   25.84
 -11   0  18  100.43   23.70
 -11   0  19   14.71   12.14
 -11  -1   0    0.07    5.56
 -11   1   0   -1.02    6.56
 -11  -1  -1   28.80   11.27
 -11   1  -1   22.01    9.14
 -11  -1   1    5.91    5.53
 -11   1   1   16.28    8.83
 -11  -1  -2   93.02   17.30
 -11   1  -2   74.66   15.94
 -11  -1   2  109.56   18.18
 -11   1   2  100.02   18.70
 -11   1  -3    8.32    9.88
 -11  -1   3   10.78    7.16
 -11   1   3   10.05    9.21
 -11  -1   4  255.81   27.12
 -11   1   4  282.22   29.29
 -11  -1   5   26.13   11.33
 -11   1   5   11.30    8.27
 -11  -1   6  521.18   38.78
 -11   1   6  523.29   40.40
 -11  -1   7    1.04    5.97
 -11   1   7   14.53    9.70
 -11  -1   8  311.81   30.80
 -11   1   8  309.74   32.80
 -11   1   9   24.38   10.66
 -11  -1   9   11.00    6.13
 -11   1   9    2.26    6.60
 -11  -1  10  305.49   31.93
 -11   1  10  260.85   30.93
 -11   1  10  275.78   29.51
 -11   1  11    7.99    7.69
 -11  -1  11    2.67    7.61
 -11   1  11   13.03    8.61
 -11   1  12   73.22   16.02
 -11  -1  12  129.19   22.71
 -11   1  12   98.65   21.42
 -11  -1  13   32.52   12.29
 -11   1  13   38.29   12.64
 -11  -1  13   55.17   16.07
 -11   1  13   -9.87   12.80
 -11  -1  14    0.89    7.47
 -11   1  14   10.85    9.56
 -11  -1  14    6.63    7.59
 -11   1  14   -6.25    9.47
 -11  -1  15    3.51   10.04
 -11   1  15    0.67    8.44
 -11  -1  15    5.70    8.41
 -11   1  15   21.65   11.02
 -11  -1  16   23.07   11.13
 -11   1  16   54.51   15.70
 -11  -1  16   32.61   12.87
 -11   1  16   36.09   14.23
 -11  -1  17    1.34    7.52
 -11   1  17  -12.99   10.43
 -11  -1  17   19.98   10.47
 -11   1  17    6.67    9.61
 -11  -1  18  116.54   25.43
 -11   1  18  154.43   28.30
 -11  -1  18  115.07   24.54
 -11  -1  19   14.19   10.91
 -11  -1  20  104.04   23.31
 -11  -2   0   -5.57    7.38
 -11   2   0    3.30    5.99
 -11  -2  -1   37.82   10.75
 -11  -2   1   44.91   12.58
 -11   2  -1   58.08   14.32
 -11   2   1   44.11   12.65
 -11   2  -2  149.82   21.63
 -11  -2   2  182.62   22.37
 -11   2   2  169.38   23.47
 -11   2  -3   63.29   14.36
 -11  -2   3   90.26   16.55
 -11   2   3   88.17   17.55
 -11   2  -4  480.48   39.13
 -11  -2   4  529.96   37.66
 -11   2   4  445.00   37.30
 -11  -2   5   26.44   10.17
 -11   2   5   12.46    9.73
 -11  -2   6  443.48   35.00
 -11   2   6  444.60   38.12
 -11   2   7    1.06    5.97
 -11  -2   7    1.25    8.08
 -11  -2   8  529.96   39.04
 -11   2   8  512.88   41.81
 -11   2   8  544.31   37.86
 -11   2   9   -5.66    6.67
 -11  -2   9    6.64    7.40
 -11   2   9   -5.15    7.62
 -11   2  10  251.67   28.46
 -11  -2  10  235.84   26.96
 -11   2  10  206.92   28.18
 -11   2  11   15.43    9.99
 -11  -2  11   37.24   12.02
 -11   2  11   17.13    8.89
 -11   2  12  126.26   21.65
 -11  -2  12  126.53   21.13
 -11   2  12  131.85   24.24
 -11   2  13   45.60   14.23
 -11  -2  13   29.85   12.00
 -11   2  13   13.34   10.24
 -11   2  14   -0.48    6.95
 -11  -2  14    6.19    9.64
 -11   2  14    5.37   10.53
 -11   2  15   46.52   17.03
 -11  -2  15   57.58   15.77
 -11   2  15   16.75    8.51
 -11   2  16   16.85    9.19
 -11  -2  16   28.24   11.56
 -11   2  17   38.67   16.87
 -11  -2  17   22.35   13.12
 -11   2  18  126.99   25.63
 -11  -2  18  115.26   23.60
 -11  -2  19   -1.02   10.34
 -11  -3   0   -5.27    6.67
 -11   3   0    5.03    8.96
 -11  -3   1   94.44   16.24
 -11   3  -1   77.73   16.62
 -11   3   1   82.59   16.34
 -11  -3   2  126.86   18.83
 -11   3  -2  113.98   19.64
 -11   3   2  112.65   18.88
 -11   3  -3   27.87   11.91
 -11  -3   3   27.50    8.81
 -11   3   3    7.24    6.82
 -11   3  -4  295.99   31.35
 -11  -3   4  312.40   29.14
 -11   3   4  294.77   31.14
 -11  -3   5   41.17   12.56
 -11   3   5   53.86   14.18
 -11  -3   6  330.90   30.06
 -11   3   6  340.09   34.87
 -11   3   6  338.17   28.34
 -11   3   7   30.53   10.13
 -11  -3   7   11.99    8.09
 -11   3   7   20.51   11.31
 -11   3   8  252.51   26.46
 -11  -3   8  263.15   27.76
 -11   3   8  290.48   32.97
 -11   3   9   66.17   14.80
 -11  -3   9   55.85   13.73
 -11   3   9   60.65   18.10
 -11   3  10  217.02   25.84
 -11  -3  10  207.64   24.97
 -11   3  10  142.89   25.12
 -11   3  11   30.30    9.51
 -11  -3  11   23.25   10.13
 -11   3  11   12.64    9.88
 -11   3  12   42.98   12.70
 -11  -3  12   60.22   14.32
 -11   3  12   35.83   15.59
 -11   3  13  181.70   27.31
 -11  -3  13  128.17   21.12
 -11   3  13   96.98   22.35
 -11   3  14   -1.12    7.45
 -11  -3  14    0.63    6.91
 -11   3  14  -13.07   13.92
 -11   3  15   77.89   19.99
 -11  -3  15   68.34   16.15
 -11   3  16   16.57   11.80
 -11  -3  16   25.26   12.16
 -11   3  17   19.00   12.90
 -11  -3  17   45.41   15.72
 -11   3  18   91.35   23.47
 -11   4   0   -7.02    6.80
 -11  -4   1  191.12   23.30
 -11   4  -1  236.83   27.36
 -11   4   1  163.62   23.58
 -11  -4   2   69.08   14.27
 -11   4  -2  133.45   20.38
 -11   4   2   87.13   17.57
 -11  -4   3  118.46   17.24
 -11   4  -3  106.62   19.62
 -11   4   3  144.46   21.87
 -11   4  -4  196.38   25.24
 -11  -4   4  190.86   22.58
 -11   4   4  154.15   24.04
 -11   4   5   80.90   13.41
 -11   4  -5   52.58   12.08
 -11  -4   5   66.65   13.31
 -11   4   5   89.06   19.49
 -11   4   6  317.03   27.30
 -11  -4   6  242.69   25.61
 -11   4   6  264.61   31.51
 -11   4   7    7.57    6.50
 -11  -4   7    8.26    6.43
 -11   4   7   21.17   11.40
 -11   4   8  366.53   31.71
 -11  -4   8  309.44   29.08
 -11   4   8  331.88   35.86
 -11   4   9   11.51    8.65
 -11  -4   9    5.46    6.56
 -11   4   9   10.33   10.74
 -11   4  10  184.47   24.02
 -11  -4  10  171.58   22.42
 -11   4  10  179.93   28.45
 -11   4  11   59.45   14.57
 -11  -4  11   77.85   15.94
 -11   4  11   67.79   19.27
 -11   4  12  114.84   20.90
 -11  -4  12   94.43   18.06
 -11   4  12   87.05   20.68
 -11   4  13  186.70   27.57
 -11  -4  13  159.38   22.42
 -11   4  13  144.41   27.21
 -11   4  14   16.88   12.88
 -11  -4  14   -4.14    6.00
 -11   4  15  124.42   25.13
 -11  -4  15   85.83   17.68
 -11   4  16   28.79   13.93
 -11   4  17   60.26   19.64
 -11   4  18  105.18   24.95
 -11   5   0    1.55    9.72
 -11   5  -1  280.04   30.59
 -11   5   1  255.67   30.06
 -11  -5   2   38.13   12.17
 -11   5  -2   40.96   13.69
 -11   5   2   29.40   12.97
 -11  -5   3  153.77   20.07
 -11   5  -3  154.15   22.49
 -11   5   3  144.92   22.76
 -11   5   4   99.85   14.56
 -11   5  -4  135.93   21.67
 -11  -5   4  100.43   15.90
 -11   5   4  111.66   21.34
 -11   5   5   43.44    9.39
 -11   5  -5   45.37   14.90
 -11  -5   5   53.61   12.78
 -11   5   5   51.59   16.58
 -11   5   6  150.64   18.68
 -11  -5   6  144.81   19.76
 -11   5   6  142.18   23.66
 -11   5   7   -0.50    4.46
 -11  -5   7   -2.44    7.15
 -11   5   7   -2.10    8.13
 -11   5   8  209.58   24.38
 -11  -5   8  180.14   22.56
 -11   5   8  212.16   29.86
 -11  -5   9   61.76   13.47
 -11   5   9   78.50   16.03
 -11   5   9   58.63   16.34
 -11  -5  10  148.37   20.76
 -11   5  10   74.97   16.29
 -11   5  10  106.90   21.71
 -11  -5  11   83.80   15.59
 -11   5  11  121.48   20.49
 -11   5  11   94.64   21.68
 -11  -5  12   50.13   12.47
 -11   5  12   89.96   18.89
 -11   5  12   84.94   21.38
 -11  -5  13  130.87   19.61
 -11   5  13  152.87   25.06
 -11   5  14    5.86   10.26
 -11   5  15  178.86   28.61
 -11   5  16   34.17   15.68
 -11   5  17   80.66   22.09
 -11   5  18   47.72   18.51
 -11   6   0    0.12    5.74
 -11   6  -1  383.93   36.67
 -11   6   1  437.67   39.84
 -11   6  -2   22.83   10.29
 -11   6   2   31.18   14.30
 -11   6  -3  180.14   25.11
 -11   6   3  200.93   28.08
 -11  -6   4   92.32   16.23
 -11   6  -4   78.84   17.79
 -11   6   4  135.94   23.13
 -11   6  -5   72.44   17.47
 -11  -6   5   73.65   14.61
 -11   6   5   69.89   13.23
 -11   6   5   73.79   19.22
 -11  -6   6   90.68   15.74
 -11   6   6  112.97   16.57
 -11   6   6  108.11   22.68
 -11  -6   7    5.92    7.49
 -11   6   7    5.16    6.69
 -11   6   7   -0.23   10.34
 -11  -6   8  130.23   18.71
 -11   6   8  158.44   21.15
 -11   6   8  126.57   24.45
 -11  -6   9   31.52    9.56
 -11   6   9   51.93   12.58
 -11   6   9   58.82   17.80
 -11  -6  10   92.22   17.02
 -11   6  10  111.83   19.16
 -11   6  10   82.05   21.10
 -11  -6  11  115.23   18.14
 -11   6  11  142.45   22.37
 -11   6  11  110.49   24.69
 -11   6  12   44.70   13.67
 -11   6  13  250.69   33.11
 -11   6  14    7.46   11.38
 -11   6  15  203.47   30.91
 -11   6  16   47.53   20.22
 -11   6  17  108.97   24.95
 -11   7   0   15.50   10.14
 -11   7  -1  433.56   40.37
 -11   7   1  414.63   38.90
 -11   7  -2    4.87    7.99
 -11   7   2   10.36   10.75
 -11   7  -3  237.76   29.95
 -11   7   3  246.32   31.74
 -11   7  -4   19.86   10.91
 -11   7   4   30.27   15.56
 -11  -7   5   23.65    8.37
 -11   7  -5   24.71    9.63
 -11   7   5   41.39   13.98
 -11  -7   6   25.45    8.63
 -11   7   6   57.72   16.72
 -11  -7   7   -1.23    5.49
 -11   7   7   11.77    8.08
 -11   7   7    9.00    7.21
 -11  -7   8   82.73   15.35
 -11   7   8   96.40   16.06
 -11   7   8  102.77   23.35
 -11  -7   9   63.30   13.45
 -11   7   9   81.75   16.51
 -11   7   9   76.65   19.79
 -11   7  10   71.24   16.55
 -11   7  10   33.55   12.65
 -11   7  11  146.81   23.62
 -11   7  11   94.43   23.10
 -11   7  12   29.47   12.51
 -11   7  13  137.48   24.57
 -11   7  14    4.96   12.71
 -11   7  15  220.22   32.41
 -11   7  16    1.05    9.98
 -11   7  17   86.97   22.15
 -11   8   0   -3.61    9.00
 -11   8  -1  401.08   39.33
 -11   8   1  465.76   42.63
 -11   8  -2   -2.76    6.59
 -11   8   2   28.03   14.47
 -11   8  -3  267.37   32.05
 -11   8   3  255.11   32.57
 -11   8  -4   31.05   13.13
 -11   8   4   44.04   14.02
 -11   8  -5   41.08   13.88
 -11   8   5   46.65   17.65
 -11   8  -6   35.68   12.86
 -11   8   6    5.93    7.93
 -11   8   7    8.10    7.94
 -11   8   8   16.22    8.29
 -11   8   8   26.08   11.09
 -11   8   9   55.53   13.91
 -11   8   9   45.10   18.86
 -11   8  10   50.73   18.06
 -11   8  10   31.79   11.05
 -11   8  11  144.24   27.72
 -11   8  11  161.83   24.85
 -11   8  12    0.21    9.07
 -11   8  13  205.39   31.64
 -11   8  14   15.75   11.39
 -11   8  15  206.31   31.64
 -11   8  16   38.55   16.94
 -11   9   0    5.52    7.77
 -11   9  -1  404.80   40.03
 -11   9   1  381.53   39.50
 -11   9  -2   23.93   13.73
 -11   9   2   13.98   11.13
 -11   9  -3  182.70   26.84
 -11   9   3  184.97   29.40
 -11  -9  -3  237.35   27.22
 -11   9  -4    9.90    9.25
 -11   9   4    1.02    9.47
 -11   9  -5   91.77   20.03
 -11   9   5   53.32   18.52
 -11   9  -6   -4.34    6.86
 -11   9   6   17.27    9.95
 -11   9   7    2.50   10.68
 -11   9   8    8.40   10.20
 -11   9   9   84.62   22.97
 -11   9  10    9.10   10.23
 -11   9  10   27.74   14.78
 -11   9  11  115.83   21.43
 -11   9  11  136.24   28.21
 -11   9  12   10.62    9.90
 -11   9  13  183.21   29.26
 -11   9  14    1.96    9.33
 -11   9  15  142.87   27.49
 -11   9  16    9.43   12.22
 -11 -10   0    9.46   13.01
 -11  10   0   -1.69    9.24
 -11  10  -1  368.47   38.79
 -11  10   1  342.23   37.71
 -11 -10  -1  335.96   34.39
 -11 -10   1  342.87   36.17
 -11 -10  -2    3.58    5.93
 -11 -10   2    1.20    8.59
 -11  10  -2   18.30   11.77
 -11  10   2  -10.92   11.75
 -11 -10  -3  208.81   26.38
 -11 -10   3  228.65   31.65
 -11  10  -3  219.17   29.83
 -11  10   3  170.80   27.53
 -11  10  -4   -2.55    8.55
 -11  10   4   20.09   13.48
 -11  10  -5   32.19   13.30
 -11  10   5   23.98   11.78
 -11  10   6    6.45   11.92
 -11  10   7   -1.77   13.36
 -11  10   8   26.99    9.43
 -11 -10   9   35.54   17.79
 -11  10   9   29.08   15.39
 -11 -10  10   24.81   13.35
 -11  10  10    2.96   13.46
 -11 -10  11  144.32   29.03
 -11  10  11  134.62   29.04
 -11 -10  12   38.07   16.57
 -11  10  13  181.06   29.26
 -11  10  14   -2.08    8.86
 -11  10  15  198.96   32.21
 -11 -11   0    6.88   10.65
 -11  11   0    2.55    9.92
 -11  11  -1  251.35   32.36
 -11  11   1  272.46   34.36
 -11 -11  -1  271.47   31.98
 -11 -11   1  259.52   32.76
 -11 -11  -2   25.03   15.26
 -11 -11   2    6.74   10.35
 -11  11  -2    9.44    9.02
 -11  11   2   -0.51    7.48
 -11 -11   3  199.33   30.45
 -11  11  -3  177.30   26.90
 -11  11   3  183.40   29.75
 -11 -11   4   11.04   10.91
 -11  11  -4   12.38   10.76
 -11  11   4   19.72   12.23
 -11 -11   5   35.95   13.64
 -11  11  -5   38.65   15.09
 -11  11   5   47.29   18.44
 -11 -11   6   27.44   14.31
 -11  11   6   24.32   15.45
 -11 -11   7   50.93   18.57
 -11  11   7    3.53    8.66
 -11 -11   8   17.76   12.24
 -11  11   8   15.57   13.89
 -11 -11   9   34.74   15.54
 -11  11   9   48.78   17.20
 -11 -11  10   11.44   12.86
 -11  11  10   21.83   14.29
 -11 -11  11  120.08   26.89
 -11  11  11  139.53   31.83
 -11 -12   0    8.24    9.79
 -11  12   0    6.76    8.77
 -11 -12  -1  194.01   28.76
 -11 -12   1  221.33   31.92
 -11  12  -1  229.04   31.55
 -11  12   1  185.33   28.41
 -11 -12   2    0.85   10.51
 -11  12  -2   10.13   10.65
 -11  12   2   32.90   16.12
 -11 -12   3  119.63   25.03
 -11  12  -3  131.38   24.49
 -11  12   3  122.63   25.15
 -11 -12   4   21.31   14.91
 -11  12  -4   32.89   14.60
 -11  12   4   27.45   15.12
 -11 -12   5   48.11   18.38
 -11  12  -5   40.88   13.83
 -11  12   5   43.64   17.70
 -11 -12   6   45.01   17.53
 -11  12   6   -2.62   11.78
 -11 -12   7    8.09   10.98
 -11  12   7   21.95   14.65
 -11 -12   8   43.00   17.19
 -11  12   8   31.51   15.23
 -11 -12   9   38.99   19.85
 -11  12   9   20.44   14.76
 -11  12  10   31.18   19.66
 -11 -13   0   31.94   16.67
 -11  13   0   -2.85    7.88
 -11 -13   1  148.17   28.45
 -11  13  -1  124.35   24.33
 -11  13   1  135.46   25.93
 -11 -13   2    0.55   10.14
 -11  13  -2    9.17    9.39
 -11  13   2    2.77    7.66
 -11 -13   3   94.77   24.33
 -11  13  -3  105.74   20.41
 -11  13   3   98.27   21.91
 -11 -13   4   24.85   13.15
 -11  13   4   36.87   16.65
 -11 -13   5   13.04   12.80
 -11  13   5   13.49   12.04
 -11 -13   6    4.98   10.80
 -11  13   6   37.07   16.59
 -11 -13   7   16.46   14.58
 -11  13   7    8.13   11.82
 -11 -13   8   34.69   16.89
 -11  13   8   56.76   19.85
 -11  14   0  -12.36   10.46
 -11 -14   0   12.97   11.36
 -11  14   1  102.88   21.97
 -11 -14   1  139.75   27.97
 -11  14   2   21.75   13.30
 -11 -14   2    7.23   12.16
 -11  14   3   58.77   18.71
 -11 -14   3   32.63   14.92
 -11 -14   4   67.44   22.12
 -11  14   4   52.69   17.90
 -11 -14   5   43.32   18.93
 -11  14   5   45.80   16.99
 -11 -14   6   64.24   22.40
 -11  14   6   88.36   24.63
 -11  14   7    1.22   12.36
 -11 -15   1   33.56   15.54
 -11 -15   2    7.84   13.40
 -11 -15   3   46.02   18.70
 -11  15   4   93.95   22.77
 -11  15   5   15.95   12.70
 -12   0   0  177.56   24.71
 -12   0  -1   10.26    7.70
 -12   0   1   -8.43    8.61
 -12   0  -2  154.74   23.34
 -12   0   2  135.94   20.72
 -12   0   3    5.72    7.43
 -12   0   4  112.74   20.12
 -12   0   5    4.30    8.89
 -12   0   6   16.63    9.90
 -12   0   7   -8.07   10.92
 -12   0   8   14.22   11.72
 -12   0   9    1.02    6.93
 -12   0  10   28.66   12.93
 -12   0  11   11.09   10.10
 -12   0  12  102.18   21.23
 -12   0  13   -6.02    9.62
 -12   0  14  129.50   25.36
 -12   0  15   -8.19    8.42
 -12   0  15    6.66   10.44
 -12   0  16  135.40   27.77
 -12   0  16  131.94   26.48
 -12   0  17    1.11    9.81
 -12   0  17    3.51    8.51
 -12   0  18  116.00   27.10
 -12  -1   0  457.78   37.81
 -12   1   0  439.76   37.64
 -12  -1  -1   17.83    9.56
 -12   1  -1    7.28    6.94
 -12  -1   1   11.68    9.64
 -12   1   1   15.26    8.63
 -12  -1  -2  699.01   47.45
 -12   1  -2  750.24   49.40
 -12  -1   2  712.21   47.10
 -12   1   2  719.86   48.53
 -12   1  -3    1.56    7.96
 -12  -1   3    0.08    7.11
 -12   1   3   -5.86    8.43
 -12  -1   4  256.25   27.80
 -12   1   4  270.16   30.45
 -12  -1   5   22.00   10.87
 -12   1   5   31.41   11.73
 -12  -1   6   33.14   12.58
 -12   1   6   42.65   11.67
 -12  -1   7   29.68   12.76
 -12   1   7   15.29   11.04
 -12  -1   8   10.36    6.98
 -12   1   8    7.06    8.88
 -12  -1   9   20.91   12.41
 -12   1   9   19.49    9.24
 -12  -1  10  111.05   20.52
 -12   1  10  123.23   22.50
 -12   1  11    3.75    7.26
 -12  -1  11   18.52   10.65
 -12   1  11   -2.71    9.25
 -12  -1  12  472.57   42.39
 -12   1  12  422.94   43.21
 -12   1  12  485.40   43.06
 -12   1  13    3.46    9.27
 -12  -1  13   -0.58    9.24
 -12   1  13    9.53   13.70
 -12  -1  14  450.68   43.21
 -12   1  14  439.59   45.79
 -12   1  14  477.26   44.81
 -12   1  15    0.01    9.12
 -12  -1  15    1.39   10.58
 -12   1  15   -7.77    8.23
 -12   1  16  317.95   38.80
 -12  -1  16  342.96   40.30
 -12   1  16  284.19   38.14
 -12   1  17   12.43   12.98
 -12  -1  17    9.71   13.28
 -12   1  17  -17.79   15.56
 -12  -1  18  147.21   26.94
 -12  -2   0  143.42   21.62
 -12   2   0  131.25   21.37
 -12  -2  -1   17.91   10.61
 -12  -2   1   17.17    9.59
 -12   2  -1    4.41    6.81
 -12   2   1   31.50   11.41
 -12   2  -2  165.37   23.45
 -12  -2   2  164.22   22.35
 -12   2   2  143.18   22.40
 -12   2  -3    9.90   10.74
 -12  -2   3   16.93   10.39
 -12   2   3   21.89   12.16
 -12   2  -4   58.45   14.28
 -12  -2   4   67.93   16.45
 -12   2   4   61.94   16.74
 -12  -2   5   34.40   11.61
 -12   2   5   25.00   12.36
 -12  -2   6   19.93   11.69
 -12   2   6   11.62    7.56
 -12  -2   7    8.32    6.95
 -12   2   7   26.87   10.87
 -12  -2   8    2.03    8.13
 -12   2   8   -2.00    7.57
 -12   2   9   17.05   10.52
 -12  -2   9    6.38    7.11
 -12   2   9   -0.61    7.60
 -12   2  10   25.31   11.29
 -12  -2  10   51.42   15.53
 -12   2  10   35.43   15.03
 -12   2  11   12.62    8.99
 -12  -2  11   14.83   10.07
 -12   2  11    6.72   10.25
 -12   2  12  119.29   22.16
 -12  -2  12   99.52   20.71
 -12   2  12  113.77   23.51
 -12   2  13    2.68   10.67
 -12  -2  13    7.33    8.14
 -12   2  13   -0.93    9.10
 -12   2  14  118.49   24.58
 -12  -2  14   92.32   20.18
 -12   2  14   94.37   23.71
 -12   2  15    9.76   10.91
 -12  -2  15   12.88   12.21
 -12   2  15   10.35   10.20
 -12   2  16  115.61   25.29
 -12  -2  16  130.05   24.98
 -12   2  16   66.75   18.13
 -12   2  17    6.35   10.54
 -12  -2  17   -7.37    8.75
 -12   2  17    6.39   10.21
 -12  -2  18   81.93   20.56
 -12  -3   0  609.03   43.87
 -12   3   0  646.80   46.97
 -12  -3   1   46.77   13.63
 -12   3  -1   33.21   12.89
 -12   3   1   18.29    9.00
 -12  -3   2  527.31   39.83
 -12   3  -2  492.87   41.97
 -12   3   2  533.60   43.60
 -12   3  -3  117.23   21.93
 -12  -3   3  104.64   18.22
 -12   3   3  114.85   21.04
 -12   3  -4  181.70   25.29
 -12  -3   4  180.63   24.07
 -12   3   4  140.32   22.89
 -12  -3   5  171.15   23.26
 -12   3   5  177.74   25.75
 -12  -3   6   13.27    7.60
 -12   3   6   16.78   10.03
 -12  -3   7  181.86   24.35
 -12   3   7  143.78   24.87
 -12   3   8   21.75   10.32
 -12  -3   8   33.58   11.91
 -12   3   8   32.46   14.35
 -12   3   9  112.12   20.36
 -12  -3   9   86.33   18.69
 -12   3   9   89.10   20.23
 -12   3  10  140.15   22.43
 -12  -3  10  114.58   20.06
 -12   3  10  130.25   24.09
 -12   3  11   33.77   12.17
 -12  -3  11   47.68   13.70
 -12   3  11   39.10   15.47
 -12   3  12  319.24   35.03
 -12  -3  12  291.29   32.33
 -12   3  12  213.75   32.76
 -12   3  13    9.63    8.70
 -12  -3  13    2.51    7.26
 -12   3  13   17.66   16.12
 -12   3  14  383.02   40.63
 -12  -3  14  384.85   37.67
 -12   3  14  389.54   44.07
 -12   3  15  -14.57   12.58
 -12  -3  15   -8.56    9.07
 -12   3  15    5.88    9.88
 -12   3  16  210.71   33.33
 -12  -3  16  195.48   28.77
 -12   3  16  207.72   34.73
 -12   3  17   14.86   13.96
 -12   4   0  104.46   19.75
 -12  -4   1    3.36    7.16
 -12   4  -1    5.36    6.95
 -12   4   1   13.16    7.25
 -12  -4   2  138.78   21.55
 -12   4  -2  154.19   24.49
 -12   4   2  154.90   26.07
 -12  -4   3   45.16   13.12
 -12   4  -3   27.90   14.46
 -12   4   3   29.16   13.63
 -12   4  -4   46.52   15.15
 -12  -4   4   60.97   14.46
 -12   4   4   28.65   11.71
 -12  -4   5   77.18   16.93
 -12   4   5   87.07   20.23
 -12  -4   6   33.92   11.79
 -12   4   6   51.91   15.61
 -12   4   7   83.77   15.94
 -12  -4   7   72.51   15.63
 -12   4   7  101.08   23.48
 -12   4   8   11.92    9.80
 -12  -4   8   -3.76    6.51
 -12   4   8   -4.45    9.45
 -12   4   9   31.00   11.40
 -12  -4   9   25.87   10.38
 -12   4  10   27.75   11.25
 -12  -4  10   32.34   11.78
 -12   4  10   51.43   16.61
 -12   4  11   44.31   14.76
 -12  -4  11    7.23    6.73
 -12   4  11   39.86   15.27
 -12   4  12  109.29   22.23
 -12  -4  12   44.07   12.06
 -12   4  12   77.34   21.09
 -12   4  13   -0.82    7.29
 -12  -4  13   -4.76    6.95
 -12   4  13   -2.40   10.89
 -12   4  14  101.57   22.64
 -12  -4  14   86.60   18.95
 -12   4  14   93.31   23.53
 -12   4  15    6.90    9.39
 -12   4  15  -13.54   16.11
 -12   4  16   34.67   18.15
 -12   4  16   48.90   19.53
 -12   5   0  548.18   45.09
 -12   5  -1   12.31   10.32
 -12   5   1   17.46    9.99
 -12   5  -2  277.62   32.34
 -12   5   2  241.52   30.57
 -12  -5   3  215.19   25.58
 -12   5   3  259.39   32.87
 -12   5  -3  248.05   31.36
 -12   5  -4  127.71   22.60
 -12  -5   4  101.25   17.69
 -12   5   4  112.12   21.61
 -12   5  -5  273.07   33.46
 -12  -5   5  256.72   27.55
 -12   5   5  239.11   30.90
 -12  -5   6    2.45    6.22
 -12   5   6   -3.80    8.93
 -12   5   7  349.21   31.14
 -12  -5   7  390.71   33.67
 -12   5   7  270.40   35.14
 -12   5   8   23.32    9.81
 -12  -5   8   19.38    8.49
 -12   5   8   30.67   12.36
 -12   5   9  185.44   25.09
 -12  -5   9  167.76   22.72
 -12   5   9  168.15   28.90
 -12   5  10  105.23   20.59
 -12  -5  10   86.10   17.09
 -12   5  10   56.43   18.52
 -12   5  11   63.52   16.62
 -12  -5  11   94.45   18.30
 -12   5  11   71.62   19.96
 -12   5  12   98.42   19.21
 -12  -5  12  105.45   18.84
 -12   5  12   89.10   21.79
 -12   5  13   28.18   13.71
 -12   5  13   17.11   12.22
 -12   5  14  174.24   27.74
 -12   5  14  208.54   34.87
 -12   5  15    5.06   10.52
 -12   5  15   22.28   13.20
 -12   5  16   88.04   22.29
 -12   6   0   79.49   17.86
 -12   6  -1    1.61    8.35
 -12   6   1   -0.02    8.68
 -12   6  -2   71.20   17.46
 -12   6   2  113.14   22.27
 -12   6  -3   28.35   10.66
 -12   6   3   40.70   15.92
 -12  -6   4   42.99   14.15
 -12   6  -4   45.19   14.70
 -12   6   4   40.74   15.12
 -12   6  -5  136.03   24.46
 -12  -6   5   89.67   17.89
 -12   6   5  103.08   22.78
 -12  -6   6   17.57    9.50
 -12   6   6   17.84   14.41
 -12  -6   7   85.92   16.56
 -12   6   7  115.98   25.45
 -12   6   8   -3.66    6.67
 -12  -6   8    3.13    6.17
 -12   6   8   -5.70    8.63
 -12  -6   9  109.61   18.61
 -12   6   9  104.74   19.55
 -12   6   9  128.28   26.65
 -12  -6  10   25.76   10.72
 -12   6  10   22.90   10.98
 -12   6  10   19.20   11.06
 -12   6  11   73.76   18.04
 -12   6  11   52.86   17.71
 -12   6  12   25.74   14.50
 -12   6  12    1.18    8.16
 -12   6  13   21.65   13.05
 -12   6  13   11.10   11.93
 -12   6  14   74.08   20.96
 -12   6  14   10.80   11.40
 -12   6  15    3.48    8.58
 -12   6  16   11.70   14.62
 -12   7   0  127.37   24.63
 -12   7  -1   14.88   13.23
 -12   7   1   27.26   13.04
 -12   7  -2   71.58   19.28
 -12   7   2   64.83   18.88
 -12   7  -3  195.20   28.83
 -12   7   3  271.70   35.20
 -12   7  -4   27.97   14.18
 -12   7   4   38.51   16.22
 -12   7  -5  301.15   35.51
 -12   7   5  237.36   33.26
 -12  -7   6    0.79    7.11
 -12   7   6   23.43   14.34
 -12  -7   7  382.31   33.24
 -12   7   7  449.19   45.80
 -12  -7   8    4.07    6.41
 -12   7   8   17.31   14.50
 -12   7   9  365.92   42.87
 -12   7  10   19.14   10.88
 -12   7  10    5.46    8.49
 -12   7  11  177.84   26.75
 -12   7  11  129.25   26.91
 -12   7  12   51.80   16.69
 -12   7  12   69.81   21.52
 -12   7  13   14.88    8.53
 -12   7  13   -7.00   11.88
 -12   7  14   26.86   12.37
 -12   7  15    2.07    9.49
 -12   7  16   57.31   18.71
 -12   8   0   -4.94   10.74
 -12   8  -1   -2.33   11.88
 -12   8   1   11.83   10.06
 -12   8  -2   31.91   16.78
 -12   8   2    9.90   10.65
 -12   8  -3   24.70   10.85
 -12   8   3   43.16   17.07
 -12   8  -4    6.85   10.02
 -12   8   4    7.78    7.87
 -12   8  -5  122.11   23.94
 -12   8   5  102.41   22.35
 -12   8   6    0.68   11.30
 -12   8   7  101.44   25.64
 -12   8   8    0.08    8.43
 -12   8   9  141.10   28.06
 -12   8  10   -4.01   11.41
 -12   8  11   48.37   18.27
 -12   8  12   11.51   11.43
 -12   8  13   18.63   14.66
 -12   8  14   16.04   10.56
 -12   8  15   -0.29    9.43
 -12   9   0   26.67   13.62
 -12   9  -1   10.92    8.70
 -12   9   1   12.89    7.84
 -12   9  -2   -1.66    8.56
 -12   9   2   -4.55    7.75
 -12   9  -3  182.47   28.72
 -12   9   3  214.33   32.60
 -12   9  -4    2.70    7.36
 -12   9   4   11.68   10.44
 -12   9  -5  306.11   36.67
 -12   9   5  297.20   38.22
 -12   9   6   49.92   20.53
 -12   9   7  357.14   42.78
 -12   9   8    0.58    9.68
 -12   9   9  320.69   42.65
 -12   9  10    7.47    9.28
 -12   9  11  136.60   28.88
 -12 -10   0    7.91    7.87
 -12  10   0    8.97   11.74
 -12 -10  -1   24.18   12.29
 -12 -10   1   17.24   11.42
 -12  10  -1   19.42   14.05
 -12  10   1   -0.65   11.24
 -12 -10  -2   17.75   10.17
 -12  10  -2   18.14    9.00
 -12  10   2   10.12   13.03
 -12  10  -3   28.89   12.95
 -12  10   3   27.52   13.29
 -12  10  -4   -7.86   11.99
 -12  10   4    3.56   12.87
 -12  10  -5   71.25   17.48
 -12  10   5   92.23   25.77
 -12  10   6   13.51   14.22
 -12  10   7   89.29   22.93
 -12  10   8   18.97   14.69
 -12  10   9   50.14   20.76
 -12 -10  10    2.61   15.26
 -12  10  10   13.52    9.18
 -12 -11   0    0.15    8.86
 -12  11   0    7.26    9.14
 -12 -11  -1   23.92   13.90
 -12 -11   1   23.87   13.52
 -12  11  -1   32.57   14.88
 -12  11   1   32.56   14.00
 -12 -11   2   28.71   13.50
 -12  11  -2   23.90   13.13
 -12  11   2   31.59   14.67
 -12 -11   3  136.60   25.15
 -12  11  -3  162.36   27.06
 -12  11   3  177.52   30.31
 -12 -11   4   21.12   13.27
 -12  11  -4    9.54   11.56
 -12  11   4    7.39   10.80
 -12 -11   5  311.51   39.73
 -12  11  -5  281.64   35.89
 -12  11   5  260.93   37.54
 -12 -11   6   20.37   17.15
 -12  11   6   10.83   11.67
 -12 -11   7  302.30   40.53
 -12  11   7  249.97   38.39
 -12 -11   8   10.73   14.64
 -12  11   8   13.75   11.12
 -12  11   9  243.33   37.81
 -12 -12   0   21.59   11.71
 -12  12   0    7.85   10.99
 -12 -12   1   23.33   13.78
 -12  12  -1    5.55    9.79
 -12  12   1   19.79   10.61
 -12 -12   2   33.30   14.86
 -12  12  -2   27.39   15.18
 -12  12   2    7.05    9.17
 -12 -12   3   25.80   13.54
 -12  12  -3   22.93   12.78
 -12  12   3   15.96   13.19
 -12 -12   4   24.42   17.00
 -12  12  -4   -2.87    8.53
 -12  12   4    9.68   11.74
 -12 -12   5   59.72   18.83
 -12  12  -5   71.84   19.49
 -12  12   5   90.65   23.51
 -12 -12   6   26.54   13.65
 -12  12   6    6.78   12.49
 -12 -12   7  103.58   25.72
 -12  12   7   92.79   24.44
 -12  13   0   54.00   18.44
 -12 -13   1   31.58   15.01
 -12  13  -1    9.56    8.47
 -12  13   1   15.41   11.26
 -12 -13   2  111.65   25.86
 -12  13  -2   88.55   20.14
 -12  13   2   97.57   24.03
 -12 -13   3  138.78   28.38
 -12  13   3  113.74   26.12
 -12 -13   4   36.38   17.65
 -12  13   4    5.65   10.87
 -12 -13   5  210.40   35.76
 -12  13   5  174.61   31.06
 -12  14   1   19.33   12.56
 -12  14   2   27.36   13.98
 -12 -14   2   91.85   25.67
 -12 -14   3   16.13   12.72
 -12  14   3    7.61   12.12
 -13   0   0   -4.97    8.23
 -13   0  -1   15.90   13.04
 -13   0   1    0.11    8.36
 -13   0  -2   19.17   12.93
 -13   0   2  -10.50   10.06
 -13   0   3   21.76   13.15
 -13   0   4   16.17   13.28
 -13   0   5    9.77    9.87
 -13   0   6   34.44   14.35
 -13   0   7   32.43   17.48
 -13   0   8   40.84   13.20
 -13   0   9   23.09   14.36
 -13   0  10    2.72   11.09
 -13   0  11   -8.26   12.04
 -13   0  12    3.96    9.78
 -13   0  13   -7.19   11.12
 -13   0  14   11.96   11.33
 -13   0  15   -2.42   11.93
 -13  -1   0  -10.17    6.76
 -13   1   0    8.26   10.14
 -13  -1  -1   32.71   12.47
 -13   1  -1   10.61    8.10
 -13  -1   1   19.44   10.08
 -13   1   1   18.40   10.60
 -13   1  -2  104.97   20.53
 -13  -1   2   98.41   19.41
 -13   1   2   96.06   19.38
 -13  -1   3    3.73    6.97
 -13   1   3   14.45    9.54
 -13  -1   4  565.69   45.18
 -13   1   4  527.38   44.49
 -13  -1   5   16.23   10.53
 -13   1   5   30.38   16.51
 -13  -1   6  701.70   50.24
 -13   1   6  656.69   50.59
 -13  -1   7   17.78   15.01
 -13   1   7    6.37   12.75
 -13  -1   8  633.93   49.48
 -13   1   8  642.80   51.25
 -13  -1   9   -1.73    8.43
 -13   1   9    9.71   11.96
 -13  -1  10  395.36   39.94
 -13   1  10  403.97   41.97
 -13  -1  11   14.83   12.48
 -13   1  11   -1.31    8.35
 -13  -1  12  105.52   23.15
 -13   1  12   87.24   20.45
 -13  -1  13   49.16   18.08
 -13   1  13   32.42   16.68
 -13  -1  14   -4.91    8.49
 -13   1  14    8.01   10.96
 -13  -1  15    8.55    9.63
 -13   1  15   24.70   12.21
 -13  -1  16   47.85   17.23
 -13  -2   0    1.11    9.94
 -13   2   0   -1.37    6.52
 -13  -2   1   12.48    7.93
 -13   2  -1   14.56   10.97
 -13   2   1   15.32    8.51
 -13   2  -2    0.98    7.46
 -13  -2   2    0.81    6.52
 -13   2   2    5.27   10.15
 -13   2  -3    8.83   10.06
 -13  -2   3   -5.17    8.24
 -13   2   3   15.77   10.77
 -13  -2   4   11.86    9.54
 -13   2   4   13.58   11.56
 -13  -2   5    7.73   10.12
 -13   2   5   12.07   10.12
 -13  -2   6   -1.42    7.69
 -13   2   6   34.43   14.68
 -13  -2   7    1.47    6.57
 -13   2   7   -8.58    8.22
 -13  -2   8   45.47   15.44
 -13   2   8   61.64   19.18
 -13  -2   9    2.33    7.86
 -13   2   9   28.01   14.87
 -13  -2  10    9.98    7.81
 -13   2  10   25.54   14.21
 -13  -2  11   -1.72   11.42
 -13   2  11   -8.63    9.50
 -13  -2  12   10.52   10.64
 -13   2  12  -16.34   12.63
 -13   2  13    4.52    7.86
 -13  -2  13   25.03   15.20
 -13   2  13   27.67   17.63
 -13   2  14   14.36   11.23
 -13  -2  14   13.64   10.49
 -13   2  14   25.57   15.85
 -13   2  15   10.38   11.41
 -13  -2  15   16.27   12.63
 -13   2  15   -0.30    9.73
 -13  -2  16   -1.44   10.78
 -13   3   0   -1.74    7.96
 -13  -3   1  154.30   23.57
 -13   3  -1  149.14   24.81
 -13   3   1  175.13   26.65
 -13  -3   2   84.00   17.50
 -13   3  -2   92.85   20.48
 -13   3   2   75.70   17.64
 -13   3  -3   87.53   19.32
 -13  -3   3  101.78   20.25
 -13   3   3   84.91   19.46
 -13  -3   4  396.05   36.92
 -13   3   4  430.44   41.94
 -13  -3   5   15.26    8.36
 -13   3   5   27.59   13.84
 -13  -3   6  507.82   41.65
 -13   3   6  498.99   46.70
 -13  -3   7   15.91   10.93
 -13   3   7   22.34   12.96
 -13  -3   8  447.73   39.93
 -13   3   8  458.24   44.92
 -13  -3   9   37.30   14.00
 -13   3   9    4.50    7.66
 -13  -3  10  252.47   30.53
 -13   3  10  209.89   32.54
 -13   3  11   28.10   11.92
 -13  -3  11   70.05   17.66
 -13   3  11   96.58   24.23
 -13   3  12  131.99   24.74
 -13  -3  12   97.96   20.91
 -13   3  12  100.46   25.43
 -13   3  13  109.36   23.27
 -13  -3  13   91.30   19.85
 -13   3  13  123.61   28.25
 -13   3  14   -4.27    7.73
 -13  -3  14   -7.79    7.32
 -13   3  14   -0.20   13.37
 -13   3  15   89.72   23.23
 -13  -3  15   60.84   17.34
 -13   4   0   -8.43   10.56
 -13   4  -1    3.11    9.86
 -13   4   1    2.01    9.03
 -13  -4   2    1.53    8.68
 -13   4  -2   13.85   13.06
 -13   4   2    6.47    8.39
 -13  -4   3    6.08    8.52
 -13   4  -3   13.41   13.07
 -13   4   3   12.76   11.43
 -13   4  -4    4.19   10.77
 -13  -4   4    2.08    6.66
 -13   4   4    1.98    8.61
 -13  -4   5   21.53    8.15
 -13   4   5    5.96   10.05
 -13  -4   6    8.10    6.27
 -13   4   6   12.79   13.81
 -13  -4   7   -4.25    7.17
 -13   4   7   -6.96    7.96
 -13  -4   8   34.43   13.28
 -13   4   8    9.56   10.27
 -13   4   9    8.57    9.44
 -13  -4   9   17.41   10.63
 -13   4   9    7.79    7.87
 -13   4  10    6.43    9.74
 -13  -4  10    5.78    7.95
 -13   4  10    7.91   10.95
 -13   4  11    9.42    7.53
 -13  -4  11    1.85    6.74
 -13   4  12   12.00   12.43
 -13  -4  12   19.07   11.19
 -13   4  12  -18.06   14.29
 -13   4  13    1.53    9.09
 -13  -4  13   19.56   12.99
 -13   4  13   16.40   13.90
 -13   4  14   10.90   11.70
 -13   4  15   13.26   12.70
 -13   5   0   11.15   12.69
 -13   5  -1  390.96   41.26
 -13   5   1  409.43   41.80
 -13   5  -2   71.80   19.22
 -13   5   2   60.80   18.07
 -13   5   3  269.16   35.73
 -13  -5   3  245.38   28.73
 -13   5  -3  251.01   33.53
 -13   5  -4  134.69   24.64
 -13  -5   4  183.58   24.51
 -13   5   4  184.27   30.58
 -13  -5   5   70.70   17.78
 -13   5   5   32.50   13.69
 -13  -5   6  281.19   31.30
 -13   5   6  279.05   37.09
 -13  -5   7   -4.95    7.76
 -13   5   7    5.91   11.76
 -13  -5   8  311.54   32.55
 -13   5   8  281.81   37.64
 -13  -5   9   75.47   17.97
 -13   5   9   47.79   17.65
 -13  -5  10  151.16   23.37
 -13   5  10  129.76   26.54
 -13   5  11  176.01   27.66
 -13  -5  11  143.91   23.43
 -13   5  11  175.70   31.93
 -13   5  12  103.86   22.02
 -13   5  12   66.11   22.23
 -13   5  13  202.05   30.74
 -13   5  14   11.18   13.44
 -13   5  15  181.97   31.71
 -13   6   0    3.49    8.45
 -13   6  -1    8.56   11.30
 -13   6   1   11.32    9.15
 -13   6  -2   13.75   12.51
 -13   6   2    6.18    8.68
 -13   6  -3   33.72   14.66
 -13   6   3   26.70   16.02
 -13   6  -4   19.36   13.60
 -13   6   4    4.45    8.87
 -13  -6   5  -10.26    8.51
 -13   6   5   17.09   10.94
 -13  -6   6    9.28    8.47
 -13   6   6   -1.27   11.08
 -13  -6   7    2.67    7.57
 -13   6   7   -1.23    9.42
 -13  -6   8   13.59    8.45
 -13   6   8    9.76   10.56
 -13  -6   9   -2.24    7.01
 -13   6   9    2.54    9.70
 -13   6  10   15.77   13.47
 -13   6  11   15.13   13.99
 -13   6  12   16.74   14.03
 -13   6  13   24.64   15.29
 -13   6  14   24.01   15.37
 -13   6  15   18.71   13.91
 -13   7   0   18.34   13.95
 -13   7  -1  421.84   44.27
 -13   7   1  502.38   47.68
 -13   7  -2   74.34   20.08
 -13   7   2   51.91   18.69
 -13   7  -3  341.73   40.27
 -13   7   3  360.05   42.03
 -13   7  -4   68.48   21.34
 -13   7   4   49.32   18.08
 -13   7  -5   82.00   19.96
 -13   7   5   55.29   16.29
 -13   7   6   84.26   21.94
 -13  -7   7    1.52    6.69
 -13   7   7   -1.43   10.85
 -13   7   8  161.78   29.70
 -13   7   9   98.25   24.84
 -13   7  10   25.65   15.75
 -13   7  11  262.30   39.01
 -13   8   0   -8.70    9.25
 -13   8  -1   42.78   16.04
 -13   8   1   24.05   12.61
 -13   8  -2    0.71    8.52
 -13   8   2   -0.51   12.24
 -13   8  -3   -4.31    8.02
 -13   8   3   23.71   16.05
 -13   8  -4    0.29   10.98
 -13   8   4   32.47   15.41
 -13   8  -5   15.16   14.07
 -13   8   5   -0.21   10.91
 -13   8   6   -8.13   11.12
 -13   8   7    7.25   12.10
 -13   8   8   10.07   13.81
 -13   8   9   -4.93   11.10
 -13   9   0   16.93   16.07
 -13   9  -1  495.10   49.42
 -13   9   1  408.10   45.35
 -13   9  -2   29.95   15.03
 -13   9   2   11.84   11.93
 -13   9  -3  234.30   35.26
 -13   9   3  198.46   31.88
 -13   9  -4    8.91   12.86
 -13   9   4   21.76   16.37
 -13   9  -5  108.61   23.44
 -13   9   5  124.69   25.97
 -13   9   6   29.40   18.54
 -13   9   7  -14.68   12.36
 -13   9   8   12.89   14.89
 -13 -10   0   12.91   11.27
 -13  10   0    0.77   10.21
 -13 -10   1   12.93   10.13
 -13  10  -1   22.48   14.53
 -13  10   1   -1.44    9.82
 -13  10  -2    1.17   12.88
 -13  10   2   -0.25   11.28
 -13  10  -3   -2.05   12.33
 -13  10   3   19.57   13.46
 -13  10  -4   -0.43   12.03
 -13  10   4   -2.16    9.69
 -13  10  -5    4.87   10.74
 -13  10   5    3.33    9.98
 -13  10   6   14.28   11.27
 -13  10   7   27.27   14.57
 -13 -11   0   16.76   12.50
 -13  11   0   15.59   11.88
 -13  11  -1  423.03   47.16
 -13  11   1  381.36   45.15
 -13 -11   1  353.72   40.86
 -13 -11   2    7.89   10.09
 -13  11  -2    1.13   11.73
 -13  11   2   15.64   14.04
 -13 -11   3  126.91   24.67
 -13  11  -3  182.63   31.29
 -13  11   3  190.37   33.56
 -13 -11   4   28.89   15.47
 -13  11  -4   -4.21   10.92
 -13  11   4    9.12    9.52
 -13 -11   5   77.57   22.52
 -13  11   5  106.76   25.35
 -13 -11   6   35.43   17.26
 -13  12   0    5.09    9.81
 -13 -12   1    4.73   12.78
 -13  12  -1    9.56   11.68
 -13  12   1    2.62    9.90
 -13 -12   2   30.34   16.99
 -13  12  -2  -20.18   13.64
 -13  12   2   34.49   17.91
 -13 -12   3   38.92   16.79
 -13  12  -3   22.20   16.01
 -13 -12   4   16.34   12.22
 -13  12  -4    2.13    9.15
 -13  13  -2    6.39    9.98
 -14   0   0   67.38   18.50
 -14   0  -1   11.25   11.90
 -14   0   1   -9.44    8.27
 -14   0   2   74.69   18.57
 -14   0   3   -2.09    9.46
 -14   0   4   19.33    9.45
 -14   0   5   -2.32   11.39
 -14   0   6  -11.19    9.74
 -14   0   7  -19.52   12.76
 -14   0   8   17.21   13.67
 -14   0   9   -0.49   10.80
 -14   0  10   40.44   17.90
 -14   0  11    6.77   10.29
 -14   0  12   34.89   17.90
 -14   0  13   11.73   12.18
 -14  -1   0  602.45   49.45
 -14   1   0  476.97   44.91
 -14   1  -1    3.59    7.05
 -14  -1   1   -2.53    7.72
 -14   1   1   -0.43    8.96
 -14   1  -2  508.21   46.34
 -14  -1   2  574.92   48.13
 -14   1   2  543.14   47.71
 -14  -1   3   -0.27    8.73
 -14   1   3   -5.54    9.17
 -14  -1   4  204.09   30.33
 -14   1   4  221.74   30.64
 -14  -1   5   25.60   12.01
 -14   1   5    3.67    8.01
 -14  -1   6   45.36   15.86
 -14   1   6   58.26   19.09
 -14  -1   7   32.82   14.55
 -14   1   7   34.62   14.10
 -14  -1   8   32.23   15.82
 -14   1   8   34.72   14.84
 -14  -1   9   14.73   12.24
 -14   1   9   15.15   14.77
 -14  -1  10  217.21   31.75
 -14   1  10  200.40   33.01
 -14  -1  11   -0.47    7.75
 -14   1  11   18.75   16.64
 -14  -1  12  333.03   39.84
 -14   1  12  345.46   42.06
 -14  -1  13   13.30   13.83
 -14   2   0   42.12   15.56
 -14  -2   1    5.09    6.95
 -14   2  -1   21.25   15.52
 -14   2   1   18.03   12.22
 -14   2  -2   61.73   18.68
 -14  -2   2   40.37   14.32
 -14   2   2   38.41   16.57
 -14  -2   3   -6.64    6.68
 -14   2   3   10.69   13.61
 -14  -2   4   16.92    9.41
 -14   2   4    7.02   11.30
 -14  -2   5  -13.90   12.38
 -14   2   5    3.54   11.22
 -14  -2   6   -5.34   10.41
 -14   2   6    3.25   10.00
 -14  -2   7   12.84   10.62
 -14   2   7   30.11   14.61
 -14  -2   8    1.01    9.55
 -14   2   8   24.57   13.94
 -14  -2   9    7.00    7.86
 -14   2   9   31.15   17.50
 -14  -2  10   32.08   14.92
 -14   2  10    5.30    8.90
 -14  -2  11   11.17   11.70
 -14   2  11   32.97   15.39
 -14  -2  12   31.93   16.54
 -14   2  12   47.11   18.58
 -14  -2  13  -11.29   11.32
 -14   3   0  509.30   48.04
 -14   3  -1   18.46   14.44
 -14   3   1   27.96   13.80
 -14  -3   2  385.36   38.85
 -14   3  -2  449.36   44.24
 -14   3   2  355.65   40.46
 -14   3  -3   30.04   11.76
 -14  -3   3   13.81    9.58
 -14   3   3   55.31   17.58
 -14  -3   4  224.32   29.55
 -14   3   4  215.24   32.70
 -14  -3   5   90.89   19.53
 -14   3   5   75.35   21.06
 -14  -3   6   36.03   15.51
 -14   3   6    4.31   11.28
 -14  -3   7  158.69   26.51
 -14   3   7  153.14   27.65
 -14  -3   8   37.97   14.66
 -14   3   8   34.27   16.49
 -14  -3   9   63.42   18.36
 -14   3   9   83.80   21.27
 -14  -3  10  135.31   23.47
 -14   3  10  166.50   29.67
 -14  -3  11   71.93   20.51
 -14   3  11   36.99   18.00
 -14  -3  12  236.62   31.98
 -14  -3  13   23.46   13.32
 -14  -3  14  255.65   33.86
 -14   4   0   10.04   11.94
 -14   4  -1   13.07   14.59
 -14   4   1   -0.50   10.39
 -14   4  -2   33.03   15.28
 -14   4   2   43.96   16.10
 -14  -4   3    4.89    9.49
 -14   4  -3   -5.33    9.12
 -14   4   3    0.25    9.03
 -14  -4   4   -4.37    6.76
 -14   4   4   15.34   13.17
 -14  -4   5   13.78   10.91
 -14   4   5   16.38   11.33
 -14  -4   6    3.95    8.50
 -14   4   6   17.59   12.66
 -14  -4   7   18.06    9.34
 -14   4   7   33.82   14.60
 -14  -4   8   13.31   11.72
 -14   4   8   -6.81    8.91
 -14  -4   9    9.37   10.68
 -14   4   9    8.58   13.38
 -14  -4  10   10.30   10.89
 -14   4  10   24.51   11.40
 -14  -4  11    9.68    9.26
 -14  -4  12   37.36   16.41
 -14   5   0  268.95   36.90
 -14   5  -1   37.50   16.20
 -14   5   1   70.35   21.17
 -14   5  -2  264.48   37.00
 -14   5   2  269.54   36.32
 -14   5  -3   95.90   21.75
 -14   5   3   88.37   23.23
 -14   5  -4  104.90   24.07
 -14  -5   4  152.36   24.77
 -14   5   4   90.75   23.48
 -14  -5   5  196.15   28.79
 -14   5   5  227.71   34.86
 -14  -5   6   25.70   12.09
 -14   5   6   33.56   16.87
 -14   5   7  323.73   41.27
 -14  -5   7  261.81   31.57
 -14  -5   8   -1.91    8.28
 -14   5   8   23.49   16.27
 -14  -5   9  222.44   29.10
 -14   5   9  213.53   34.63
 -14  -5  10   78.00   18.56
 -14   6   0    2.13   10.51
 -14   6  -1   14.13   13.65
 -14   6   1   31.29   17.81
 -14   6  -2    7.68   13.93
 -14   6   2    2.18    9.57
 -14   6  -3   19.09   14.74
 -14   6   3   10.95   11.86
 -14   6  -4    3.89   10.77
 -14   6   4    0.79   10.56
 -14   6   5    9.00   11.93
 -14  -6   6   19.51   10.75
 -14   6   6   29.99   15.65
 -14  -6   7   13.97    9.18
 -14   6   7   31.16   17.22
 -14  -6   8   -3.48    7.61
 -14   6   8   24.68   16.28
 -14   7   0   88.08   23.37
 -14   7  -1   -2.62   10.33
 -14   7   1   11.54   12.46
 -14   7  -2  121.33   26.46
 -14   7   2   82.94   21.72
 -14   7  -3  159.96   29.71
 -14   7   3  144.31   29.80
 -14   7  -4   47.19   19.04
 -14   7   4   49.10   19.07
 -14   7   5  251.33   37.68
 -14   7   6    3.16   10.25
 -14   7   7  378.17   46.41
 -14   8   0   36.88   14.74
 -14   8  -1   18.18   15.57
 -14   8   1   12.53   11.96
 -14   8  -2   25.90   16.66
 -14   8   2   -1.65    9.71
 -14   8  -3   22.12   15.93
 -14   8   3   43.14   20.65
 -14   8  -4   20.82   13.88
 -14   8   4   -3.89   13.46
 -14   8   5    2.64   13.02
 -14   9   0    7.76    8.84
 -14   9  -1   -3.64    9.83
 -14   9   1   -1.09   11.46
 -14   9  -2   21.34   13.58
 -14   9   2   21.80   17.09
 -14   9  -3   78.65   22.59
 -14   9   3  109.02   27.70
 -14   9  -4   36.38   16.67
 -14 -10   1  -24.59   13.06
 -14  10  -1   19.77   14.72
 -14  10  -2   20.74   15.03
 -14  10  -3   37.60   18.93
 -14  10  -4  -12.30   14.15
 -14 -11   2   19.24   13.28
 -15   0   0    9.78   11.92
 -15   0   1    5.36   10.96
 -15   0   2   22.28   14.35
 -15   0   3    6.29   14.89
 -15   0   4   47.57   17.09
 -15   0   5   -8.63   12.00
 -15   0   6  171.25   28.66
 -15   0   7    7.25    9.07
 -15   0   8  170.77   30.45
 -15   0   9   15.38   13.48
 -15   1   0    1.90    8.07
 -15   1  -1   14.28   16.39
 -15  -1   1   15.21   11.22
 -15   1   1   14.47    9.64
 -15  -1   2   95.53   21.62
 -15   1   2   45.76   21.64
 -15  -1   3   22.47   14.26
 -15   1   3    6.27    9.60
 -15  -1   4  249.14   34.65
 -15   1   4  208.24   31.62
 -15  -1   5  -13.09   10.32
 -15   1   5   16.17   13.03
 -15  -1   6  380.91   41.72
 -15   1   6  322.99   40.45
 -15  -1   7    7.05   11.03
 -15   1   7   84.68   24.38
 -15  -1   8  269.44   36.37
 -15   1   8  222.36   33.60
 -15  -1   9   14.55   15.80
 -15   2   0   -8.97    8.43
 -15   2  -1   27.86   15.23
 -15   2   1    2.02   11.39
 -15  -2   2   25.62   12.50
 -15   2   2    9.90   13.18
 -15  -2   3   39.60   16.89
 -15   2   3   32.10   15.05
 -15  -2   4   73.00   20.52
 -15   2   4   98.14   21.72
 -15  -2   5  -11.11    9.73
 -15   2   5    6.82   13.79
 -15  -2   6  135.71   23.66
 -15   2   6  160.18   29.35
 -15  -2   7   -5.73   11.32
 -15   2   7   15.34   12.48
 -15  -2   8  130.98   25.06
 -15  -2   9   19.24   12.45
 -15   3   0    4.98   10.06
 -15   3  -1  121.66   25.47
 -15   3   1  109.85   25.33
 -15   3  -2   75.48   20.38
 -15   3   2   97.50   23.96
 -15  -3   3   69.05   18.64
 -15   3   3  102.40   24.06
 -15  -3   4  226.94   31.45
 -15   3   4  205.42   33.70
 -15  -3   5   37.33   17.42
 -15   3   5   46.11   19.00
 -15  -3   6  257.34   33.40
 -15   3   6  279.60   37.94
 -15  -3   7   -6.39    7.56
 -15  -3   8  248.16   33.63
 -15  -3   9   18.65   12.33
 -15  -3  10  141.73   27.30
 -15   4   0   14.00   13.94
 -15   4  -1   60.85   19.80
 -15   4   1   54.59   20.03
 -15   4  -2   23.65   14.81
 -15   4   2   44.59   17.31
 -15   4   3   64.50   22.43
 -15  -4   4  103.61   21.92
 -15   4   4   48.24   16.90
 -15  -4   5   26.37   14.14
 -15   4   5    4.54    8.82
 -15  -4   6   90.10   21.20
 -15  -4   7   -0.36    8.97
 -15  -4   8   63.31   18.36
 -15  -4   9   21.10   12.38
 -15  -4  10   82.19   21.55
 -15   5   0    3.83   10.27
 -15   5  -1  235.78   35.86
 -15   5   1  208.79   34.26
 -15   5  -2   36.21   15.06
 -15   5   2   36.05   18.13
 -15   5  -3   87.60   24.97
 -15   5   3   59.92   19.88
 -15  -5   6  124.48   24.50
 -15  -5   7   22.20   12.49
 -15  -5   8  182.74   28.25
 -15  -5   9   14.77   11.42
 -15   6   0   42.44   19.80
 -15   6  -1  108.59   26.77
 -15   6  -2   25.14   18.66
   0   0   0    0.00    0.00
TITL shI_3654_YaLa in Pbca
REM Pbca (#61 in standard setting)
CELL 0.71073  10.996556  13.714678  17.934471  90.0000  90.0000  90.0000
ZERR    4.00   0.000555   0.000984   0.000896   0.0000   0.0000   0.0000
LATT  1
SYMM -x+1/2,-y, z+1/2
SYMM -x, y+1/2,-z+1/2
SYMM  x+1/2,-y+1/2,-z
SFAC C H N O U
UNIT 120.00 120.00 24.00 16.00 4.00
TREF
HKLF 4
END
_computing_structure_solution     'SHELXT 2014/5 (Sheldrick, 2014)'
_computing_structure_solution     'SHELXT 2014/5 (Sheldrick, 2014)'
;
_shelx_hkl_checksum     76498
_shelx_res_file
;
TITL shi_3654_yala_a.res in Pbca
    shi_3654_yala.res
    created by SHELXL-2018/3 at 15:42:42 on 01-Jul-2024
REM Old TITL shI_3654_YaLa in Pbca #61
REM SHELXT solution in Pbca
REM R1 0.145, Rweak 0.010, Alpha 0.062, Orientation as input
REM Formula found by SHELXT: C6 N3 O1 I
CELL 0.71073 10.996556 13.714678 17.934471 90 90 90
ZERR 8 0.000555 0.000984 0.000896 0 0 0
LATT 1
SYMM 0.5-X,-Y,0.5+Z
SYMM -X,0.5+Y,0.5-Z
SYMM 0.5+X,0.5-Y,-Z
SFAC C H N O U
UNIT 88 88 24 48 8
EQIV $1 0.5+X,0.5-Y,1-Z
EQIV $2 +X,0.5-Y,0.5+Z
EQIV $3 -0.5+X,+Y,1.5-Z
EQIV $4 1.5-X,-0.5+Y,+Z
EQIV $5 +X,0.5-Y,-0.5+Z
DFIX 0.85 0.01 O6 H6
L.S. 20
PLAN  5
SIZE 0.1 0.1 0.15
TEMP -73
CONF
HTAB O6 O3_$1
HTAB N3 O6_$2
HTAB N3 O4_$3
HTAB C10 O2_$4
HTAB C11 N2_$5
htab
BOND $H
list 4
MORE -1
fmap 2
acta
SHEL 99 0.84
OMIT 0 2 0
OMIT 0 2 1
OMIT 8 11 7
REM <olex2.extras>
REM <HklSrc "%.\\shI_3654_YaLa.hkl">
REM </olex2.extras>
WGHT    0.014700
FVAR       0.12714
U1    5    0.693910    0.275796    0.535123    11.00000    0.01371    0.02400 =
         0.01753   -0.00098   -0.00102    0.00033
O1    4    0.670590    0.161213    0.492737    11.00000    0.02974    0.02832 =
         0.02968    0.00165   -0.00256    0.00034
O2    4    0.719411    0.390237    0.576342    11.00000    0.01545    0.03042 =
         0.02513   -0.00218   -0.00088    0.00295
O3    4    0.517498    0.270036    0.599183    11.00000    0.01891    0.03834 =
         0.01752   -0.00397   -0.00167    0.00059
O4    4    1.073356    0.148201    0.561289    11.00000    0.01411    0.03761 =
         0.03061    0.01067    0.01071    0.00700
O5    4    0.900706    0.230225    0.553706    11.00000    0.01956    0.03543 =
         0.02230    0.01767    0.00580   -0.00255
O6    4    0.824122    0.335522    0.432332    11.00000    0.01787    0.02588 =
         0.02683    0.00161    0.00295    0.00320
H6    2    0.875390    0.290219    0.425218    11.00000   -1.50000
N1    3    0.727610    0.201111    0.660836    11.00000    0.01078    0.02719 =
         0.02557    0.00191    0.00175   -0.00586
N2    3    0.816277    0.126303    0.756626    11.00000    0.02920    0.03234 =
         0.02838    0.00641   -0.00145   -0.00433
N3    3    0.719471    0.179721    0.780371    11.00000    0.02696    0.03934 =
         0.01719    0.00553    0.00078    0.00279
AFIX  43
H3    2    0.694586    0.183100    0.826934    11.00000   -1.20000
AFIX   0
C1    1    0.494033    0.311731    0.665399    11.00000    0.01838    0.02023 =
         0.02930    0.00263    0.00441   -0.00620
C2    1    0.394357    0.373551    0.672689    11.00000    0.02178    0.02452 =
         0.03913   -0.00079    0.00208   -0.00187
AFIX  43
H2    2    0.343935    0.386412    0.630816    11.00000   -1.20000
AFIX   0
C3    1    0.368578    0.416174    0.740487    11.00000    0.02357    0.02536 =
         0.05917    0.00377    0.01551   -0.00212
AFIX  43
H3A   2    0.299727    0.457636    0.744780    11.00000   -1.20000
AFIX   0
C4    1    0.440067    0.400043    0.801777    11.00000    0.03033    0.03442 =
         0.04171   -0.00516    0.01894   -0.01282
AFIX  43
H4    2    0.421840    0.430771    0.847916    11.00000   -1.20000
AFIX   0
C5    1    0.538276    0.338984    0.795704    11.00000    0.03164    0.03258 =
         0.02429   -0.00012    0.00230   -0.01202
AFIX  43
H5    2    0.588149    0.327390    0.838037    11.00000   -1.20000
AFIX   0
C6    1    0.565799    0.293859    0.728469    11.00000    0.01921    0.02443 =
         0.01969   -0.00288    0.00701   -0.00568
C7    1    0.667420    0.226308    0.723322    11.00000    0.01775    0.02855 =
         0.02349    0.00709   -0.00173   -0.00760
C8    1    0.817996    0.138839    0.684871    11.00000    0.01579    0.02264 =
         0.02293    0.00533    0.00219   -0.00560
C9    1    0.964784    0.162010    0.579674    11.00000    0.02427    0.01883 =
         0.02012   -0.00034   -0.00103   -0.00399
C10   1    0.908987    0.093902    0.634661    11.00000    0.01544    0.02524 =
         0.04441    0.00915   -0.00034   -0.00429
AFIX  23
H10A  2    0.869498    0.039972    0.607091    11.00000   -1.20000
H10B  2    0.974574    0.065223    0.665466    11.00000   -1.20000
AFIX   0
C11   1    0.862004    0.435205    0.430325    11.00000    0.05122    0.03832 =
         0.03735   -0.00125    0.00644   -0.01248
AFIX 137
H11A  2    0.902753    0.448521    0.382807    11.00000   -1.50000
H11B  2    0.918432    0.447745    0.471518    11.00000   -1.50000
H11C  2    0.790796    0.477681    0.435274    11.00000   -1.50000
AFIX   0
HKLF 4
REM  shi_3654_yala_a.res in Pbca
REM wR2 = 0.0561, GooF = S = 1.047, Restrained GooF = 1.047 for all data
REM R1 = 0.0331 for 1904 Fo > 4sig(Fo) and 0.0481 for all 2380 data
REM 194 parameters refined using 1 restraints
END
WGHT      0.0147      0.0000
REM Instructions for potential hydrogen bonds
HTAB O6 O3_$1
HTAB N3 O4_$3
HTAB N3 O6_$2
HTAB C10 O2_$4
HTAB C11 N2_$5
REM Highest difference peak  1.077,  deepest hole -0.816,  1-sigma level  0.160
Q1    1   0.6910  0.2066  0.5315  11.00000  0.05    1.08
Q2    1   0.7341  0.3497  0.5261  11.00000  0.05    0.97
Q3    1   0.6291  0.2794  0.4975  11.00000  0.05    0.64
Q4    1   0.6988  0.2363  0.6003  11.00000  0.05    0.60
Q5    1   0.4569  0.2656  0.5354  11.00000  0.05    0.56
;
_shelx_res_checksum     32205
