# Supplementary material for: Crystal structure of catena-poly[[methanoldioxidouranium(VI)]-μ-2-[5-(2-oxidophen­yl)-1H-1,2,4-triazol-3-yl]acetato-κ2O:O′]
Source: Acta Crystallogr E Crystallogr Commun. 2024 Jul 12;80(Pt 8):852–6. doi: 10.1107/S2056989024006637 (PMC11299739; doi:10.1107/S2056989024006637)
Supplement: Supplementary file 2 [file e-80-00852-Isup2.hkl]

data_I                                                                          
_shelx_title ' shi_3654_yala_a.res in Pbca'                                     
_shelx_refln_list_code          4                                               
_shelx_F_calc_maximum      539.02                                               
_exptl_crystal_F_000      1904.00                                               
_reflns_d_resolution_high  0.8400                                               
                                                                                
loop_                                                                           
 _space_group_symop_operation_xyz                                               
 'x, y, z'                                                                      
 '-x+1/2, -y, z+1/2'                                                            
 '-x, y+1/2, -z+1/2'                                                            
 'x+1/2, -y+1/2, -z'                                                            
 '-x, -y, -z'                                                                   
 'x-1/2, y, -z-1/2'                                                             
 'x, -y-1/2, z-1/2'                                                             
 '-x-1/2, y-1/2, z'                                                             
                                                                                
_cell_length_a    10.9966                                                       
_cell_length_b    13.7147                                                       
_cell_length_c    17.9345                                                       
_cell_angle_alpha  90.000                                                       
_cell_angle_beta   90.000                                                       
_cell_angle_gamma  90.000                                                       
                                                                                
_shelx_F_squared_multiplier     1.000                                           
                                                                                
loop_                                                                           
 _refln_index_h                                                                 
 _refln_index_k                                                                 
 _refln_index_l                                                                 
 _refln_F_squared_calc                                                          
 _refln_F_squared_meas                                                          
 _refln_F_squared_sigma                                                         
 _refln_observed_status                                                         
   2   0   0     217227.83     206224.42      2420.06 o                         
   4   0   0       4536.57       4539.59       312.09 o                         
   6   0   0      65432.38      64735.13      2273.37 o                         
   8   0   0     171391.69     170215.91      4385.91 o                         
  10   0   0     101796.23     100938.97      3883.60 o                         
  12   0   0       8938.36      10983.95      1528.57 o                         
   2   1   0     110032.95     115366.86       928.20 o                         
   4   1   0     290542.88     288286.84      1437.26 o                         
   6   1   0     243122.66     237771.77      3108.79 o                         
   8   1   0      15749.96      16532.51       983.00 o                         
  10   1   0       8685.72       8412.77       814.88 o                         
  12   1   0      28669.31      27769.80      1650.15 o                         
   2   2   0     150925.83     150605.20      1412.13 o                         
   4   2   0      23378.39      23782.12       442.32 o                         
   6   2   0      60766.13      60711.30      1127.99 o                         
   8   2   0     123242.02     121973.27      2635.70 o                         
  10   2   0      83375.34      81724.56      2495.01 o                         
  12   2   0       7626.03       8507.91       940.19 o                         
   2   3   0     259707.70     274501.53      2815.27 o                         
   4   3   0     199826.80     203437.61      1641.20 o                         
   6   3   0     114843.37     114240.52      1505.88 o                         
   8   3   0       3888.34       3481.16       463.18 o                         
  10   3   0      11398.63      11970.03       975.18 o                         
  12   3   0      39066.82      38798.52      1983.29 o                         
   0   4   0      53044.27      52443.72      2790.53 o                         
   2   4   0      69374.55      68929.95      1190.24 o                         
   4   4   0       7735.09       7874.34       402.82 o                         
   6   4   0      29461.01      30357.57       780.37 o                         
   8   4   0      43047.95      45370.56      1318.91 o                         
  10   4   0      47203.02      48413.64      2995.59 o                         
  12   4   0       6769.45       6461.95      1221.74 o                         
   2   5   0      29696.04      27739.66      1054.89 o                         
   4   5   0     136840.14     133256.11      3130.14 o                         
   6   5   0      70186.55      69669.33      1403.22 o                         
   8   5   0        619.54       1050.33       219.78 o                         
  10   5   0       6650.92       5983.76      1055.96 o                         
  12   5   0      32515.17      33910.68      2789.29 o                         
   0   6   0      52100.89      50993.45      2360.60 o                         
   2   6   0      26801.27      25483.19      1133.56 o                         
   4   6   0        486.50        429.31       329.10 o                         
   6   6   0       4438.71       4044.69       367.11 o                         
   8   6   0      14870.42      15579.98       774.18 o                         
  10   6   0      23088.78      23596.06      2134.80 o                         
  12   6   0       4124.32       4917.29      1104.83 o                         
   2   7   0       2712.32       2574.94       408.27 o                         
   4   7   0      40515.28      43395.12      2114.39 o                         
   6   7   0      20814.84      19915.37       854.53 o                         
   8   7   0         58.48        482.77       200.05 o                         
  10   7   0        659.87        764.60       572.83 o                         
   0   8   0      11355.16      12160.53      1338.04 o                         
   2   8   0       6659.12       6158.09       668.04 o                         
   4   8   0         97.09        -34.02       270.95 o                         
   6   8   0       1917.85       2239.25       279.94 o                         
   8   8   0       8836.16       8900.93       620.48 o                         
  10   8   0       6568.54       6658.66      1245.87 o                         
   2   9   0        785.01        463.35       276.72 o                         
   4   9   0        189.72        103.93       368.07 o                         
   6   9   0         30.38         25.06       207.43 o                         
   8   9   0        276.27       1533.22       471.72 o                         
  10   9   0        181.57        723.15       566.64 o                         
   0  10   0         45.31       -140.42       331.57 o                         
   2  10   0        746.14        -90.32       330.50 o                         
   4  10   0       1083.34        627.88       506.64 o                         
   6  10   0       1593.90       1831.07       401.87 o                         
   8  10   0        158.75        470.51       343.94 o                         
  10  10   0        254.02        808.47       435.06 o                         
   2  11   0       2183.44       2565.34       537.61 o                         
   4  11   0       6118.90       5214.22      1069.57 o                         
   6  11   0       3720.62       3036.99       505.49 o                         
   8  11   0        744.45       1037.86       426.22 o                         
   0  12   0       6796.04       6200.28      1143.80 o                         
   2  12   0       9057.01       9791.09      1004.40 o                         
   4  12   0        755.94       1174.38       334.46 o                         
   6  12   0        792.76       1090.46       340.66 o                         
   8  12   0       5094.14       5970.30       797.39 o                         
   2  13   0       7246.25       8084.53       969.06 o                         
   4  13   0       6895.65       6504.29       710.55 o                         
   6  13   0      10241.92      11685.95      1030.20 o                         
   0  14   0      22730.94      20742.44      2254.20 o                         
   2  14   0      10677.00      11441.51      2130.17 o                         
   4  14   0         23.59        713.87       652.01 o                         
   6  14   0       4323.88       5630.00       762.29 o                         
   2  15   0      10066.85      12239.71      1782.82 o                         
   4  15   0      17081.24      20449.22      2324.10 o                         
   0  16   0      30094.42      35249.33      3053.43 o                         
   2  16   0      10249.73      13433.62      1918.91 o                         
   1   1   1       5515.50       6044.53       128.91 o                         
   2   1   1       1069.80       1062.61        56.11 o                         
   3   1   1        405.55        519.41        46.66 o                         
   4   1   1       2795.23       3062.21       131.44 o                         
   5   1   1       3759.88       3683.37       179.61 o                         
   6   1   1       1917.13       2110.19       153.90 o                         
   7   1   1       6711.43       6636.44       418.60 o                         
   8   1   1        125.34         39.12       149.54 o                         
   9   1   1        853.73        477.91       197.55 o                         
  10   1   1        458.78        181.53       233.12 o                         
  11   1   1        921.79        989.82       260.53 o                         
  12   1   1        735.04        778.56       261.66 o                         
  13   1   1        893.33       1183.24       307.71 o                         
   1   2   1      44139.80      46068.38       434.71 o                         
   2   2   1      17724.65      18429.38       304.23 o                         
   3   2   1      12639.88      13058.61       251.35 o                         
   4   2   1         64.95         82.32        37.46 o                         
   5   2   1         17.86        159.27        55.27 o                         
   6   2   1        111.62        167.10        60.57 o                         
   7   2   1       9225.37       9232.43       404.03 o                         
   8   2   1        333.59        384.70       191.70 o                         
   9   2   1      14417.40      14890.01       707.14 o                         
  10   2   1         42.48        -43.06       174.20 o                         
  11   2   1       2695.33       2841.04       382.92 o                         
  12   2   1        857.64        983.85       279.46 o                         
   1   3   1      33687.75      35073.33       415.80 o                         
   2   3   1       4777.58       4984.53       209.70 o                         
   3   3   1      13421.62      12655.97       435.65 o                         
   4   3   1       2034.73       1971.49       129.47 o                         
   5   3   1      27652.40      26914.65       493.42 o                         
   6   3   1       4271.48       4614.79       263.86 o                         
   7   3   1      20947.86      20540.30       597.61 o                         
   8   3   1        997.47       1431.37       186.69 o                         
   9   3   1        983.82       1414.37       253.30 o                         
  10   3   1       1410.12       1537.94       265.09 o                         
  11   3   1       6244.78       5296.54       585.64 o                         
  12   3   1       1996.33       1936.42       443.06 o                         
   0   4   1         96.24        126.03       122.67 o                         
   1   4   1      62411.09      60111.36       897.36 o                         
   2   4   1      10905.92      11467.05       320.74 o                         
   3   4   1      20290.11      19752.92       654.32 o                         
   4   4   1        176.31        194.41        57.62 o                         
   5   4   1       2467.41       2623.42       161.94 o                         
   6   4   1       1657.81       1798.95       146.25 o                         
   7   4   1      32341.35      30775.96       808.44 o                         
   8   4   1       1115.87       1104.49       240.54 o                         
   9   4   1      44376.54      45866.09      1471.26 o                         
  10   4   1       1748.32       1733.59       416.19 o                         
  11   4   1      12016.64      12232.04      1163.91 o                         
  12   4   1         18.37        448.48       254.17 o                         
   1   5   1      21761.54      21247.01       689.83 o                         
   2   5   1       4592.77       4470.01       257.16 o                         
   3   5   1      45225.17      42655.77       856.23 o                         
   4   5   1       1911.20       1892.93       368.69 o                         
   5   5   1      74275.74      73586.90       954.48 o                         
   6   5   1        461.83        461.48       106.61 o                         
   7   5   1      16957.92      17624.17       481.84 o                         
   8   5   1        209.13        258.01       126.70 o                         
   9   5   1         42.93        159.57       127.41 o                         
  10   5   1        635.68        335.13       242.12 o                         
  11   5   1      16082.42      16590.77      1326.32 o                         
  12   5   1        927.52        923.38       444.02 o                         
   0   6   1       5801.46       5350.03       572.07 o                         
   1   6   1     115083.55     110693.97      1721.58 o                         
   2   6   1        147.60        281.48        94.76 o                         
   3   6   1      25790.16      25064.15       631.54 o                         
   4   6   1        368.38        270.37       383.84 o                         
   5   6   1       9003.73       8609.74       886.46 o                         
   6   6   1       5181.04       4850.88       281.22 o                         
   7   6   1      57773.16      57274.95       958.27 o                         
   8   6   1       7001.06       6512.97       358.76 o                         
   9   6   1      49796.95      49507.98      1359.32 o                         
  10   6   1       2905.66       3666.57       618.17 o                         
  11   6   1      24149.24      25383.35      1669.04 o                         
  12   6   1         17.73         50.16       372.25 o                         
   1   7   1      20729.14      19286.07      1026.63 o                         
   2   7   1       1132.70       1214.36       153.80 o                         
   3   7   1     104955.96     103926.95      1588.60 o                         
   4   7   1        216.72        421.23       184.16 o                         
   5   7   1     121244.50     120633.49      2042.06 o                         
   6   7   1        972.82       1077.61       147.93 o                         
   7   7   1      25219.68      24965.86       669.14 o                         
   8   7   1       1890.64       2027.15       208.08 o                         
   9   7   1         26.71        146.83       182.06 o                         
  10   7   1        472.89        254.43       279.42 o                         
  11   7   1      25973.97      26226.07      1732.82 o                         
   0   8   1      17832.81      18496.50      1152.56 o                         
   1   8   1     124090.85     122477.54      2086.24 o                         
   2   8   1       2701.42       2562.54       228.50 o                         
   3   8   1      42160.33      40331.11      1579.22 o                         
   4   8   1        419.95        374.50       138.15 o                         
   5   8   1       2848.60       3022.11       364.06 o                         
   6   8   1       1661.92       1783.92       213.69 o                         
   7   8   1      68673.82      67735.02      1204.40 o                         
   8   8   1       4916.08       4768.50       435.29 o                         
   9   8   1      45961.89      46730.35      2086.58 o                         
  10   8   1       1809.48       2811.20       624.13 o                         
  11   8   1      28745.34      26799.93      2000.57 o                         
   1   9   1      28754.25      29310.90      1073.26 o                         
   2   9   1       1754.17       1569.05       201.38 o                         
   3   9   1     126601.52     123529.14      2510.56 o                         
   4   9   1       5774.08       5391.13       470.88 o                         
   5   9   1     103996.12     101305.03      2400.60 o                         
   6   9   1       3893.13       4052.18       403.83 o                         
   7   9   1      27902.74      27551.30       692.90 o                         
   8   9   1       2339.86       2319.67       392.25 o                         
   9   9   1          3.04         57.30       259.01 o                         
  10   9   1        247.42        863.37       363.41 o                         
   0  10   1       4765.35       4565.03       680.11 o                         
   1  10   1      89148.20      90540.20      1970.16 o                         
   2  10   1       2483.36       2433.98       254.96 o                         
   3  10   1      27227.69      27417.65       962.16 o                         
   4  10   1        828.77        598.20       204.39 o                         
   5  10   1        696.99        964.33       234.13 o                         
   6  10   1         42.56         27.19       146.75 o                         
   7  10   1      50267.97      49256.13      1176.76 o                         
   8  10   1       1682.76       1566.27       310.61 o                         
   9  10   1      42771.93      42788.96      1453.94 o                         
  10  10   1       2376.40       2587.08       407.25 o                         
   1  11   1      16017.51      16329.26       923.77 o                         
   2  11   1       3017.21       2766.64       391.64 o                         
   3  11   1      60930.26      59821.81      1611.28 o                         
   4  11   1       5633.37       5551.39       524.76 o                         
   5  11   1      61194.59      58216.48      1867.29 o                         
   6  11   1       4142.37       4322.73       429.10 o                         
   7  11   1      22569.74      22775.77       842.39 o                         
   8  11   1        121.74        -11.87       192.41 o                         
   9  11   1        101.31        567.36       258.76 o                         
   0  12   1        903.48       1306.76       831.10 o                         
   1  12   1      51095.18      52005.73      1629.90 o                         
   2  12   1       2286.25       2158.43       358.65 o                         
   3  12   1      10753.50      11651.93       858.63 o                         
   4  12   1        355.39        617.92       226.92 o                         
   5  12   1       1652.62       1083.64       253.89 o                         
   6  12   1         99.42        349.13       230.90 o                         
   7  12   1      24811.94      25577.06      1089.45 o                         
   8  12   1        628.59        783.09       241.83 o                         
   1  13   1       6927.09       6836.03       639.37 o                         
   2  13   1        915.39       1180.75       253.20 o                         
   3  13   1      21845.89      22795.88      1041.88 o                         
   4  13   1        935.07       1041.61       384.32 o                         
   5  13   1      27369.26      27927.51      1071.38 o                         
   6  13   1       2397.20       1799.79       428.14 o                         
   7  13   1      13165.88      12710.04       794.00 o                         
   0  14   1       1315.47       2287.82       607.67 o                         
   1  14   1      22875.33      24736.56      1209.03 o                         
   2  14   1       1794.98       2733.40       534.77 o                         
   3  14   1       8429.43       9987.87      1724.67 o                         
   4  14   1        267.83        672.83       450.46 o                         
   5  14   1        765.14        835.56       268.92 o                         
   6  14   1        543.76        727.73       351.63 o                         
   1  15   1       2609.57       3360.68       524.29 o                         
   2  15   1        280.42        990.68       428.32 o                         
   3  15   1       8900.35       9111.98      1294.74 o                         
   4  15   1        219.80        622.04       396.27 o                         
   5  15   1      10764.06      11267.62      1280.51 o                         
   0  16   1        408.86        445.62       539.42 o                         
   1  16   1       8455.89      10025.38       840.48 o                         
   2  16   1        431.36       1505.14       449.16 o                         
   0   0   2     218461.98     228073.38      1699.31 o                         
   1   0   2      87975.98      90528.80       894.95 o                         
   2   0   2     156509.84     156295.31      2641.40 o                         
   3   0   2      20070.29      20818.04       496.12 o                         
   4   0   2       1259.89       1527.07       199.82 o                         
   5   0   2       2669.29       2828.21       197.81 o                         
   6   0   2      43941.37      42535.06      1963.14 o                         
   7   0   2      17851.98      17149.65       924.66 o                         
   8   0   2     100426.73      98976.06      2396.05 o                         
   9   0   2      19594.12      20889.70      1189.47 o                         
  10   0   2      72943.65      71818.42      2345.17 o                         
  11   0   2      11423.62      10972.48      1025.04 o                         
  12   0   2       9121.87       8959.26       958.53 o                         
  13   0   2         25.16        153.60       917.70 o                         
   1   1   2       9461.25      10483.21       222.50 o                         
   2   1   2     108722.80     112426.02       801.19 o                         
   3   1   2      52027.86      53721.42       451.57 o                         
   4   1   2     241490.19     242760.64      2571.27 o                         
   5   1   2      92965.88      97964.87       903.39 o                         
   6   1   2     111913.70     108582.07      1052.66 o                         
   7   1   2       3862.46       3376.04       301.48 o                         
   8   1   2       9007.60       8969.95       517.94 o                         
   9   1   2        877.28        870.63       202.84 o                         
  10   1   2      13614.21      14295.76       744.78 o                         
  11   1   2       5622.80       5860.05       539.20 o                         
  12   1   2      44044.15      44551.29      1487.57 o                         
  13   1   2       6137.38       6171.09       705.45 o                         
   0   2   2     254293.83     259543.66      3372.14 o                         
   1   2   2      70012.25      74128.88       499.23 o                         
   2   2   2     109386.42     112264.77      1019.00 o                         
   3   2   2       9545.56       9267.44       338.76 o                         
   4   2   2        381.80        430.83        64.28 o                         
   5   2   2        591.94        909.11       132.78 o                         
   6   2   2      39005.39      40098.97       611.23 o                         
   7   2   2      15734.46      15680.87       426.71 o                         
   8   2   2      86928.62      86280.20      1345.40 o                         
   9   2   2      13020.51      12529.17       660.52 o                         
  10   2   2      66864.45      64468.81      1576.64 o                         
  11   2   2       9016.10      10388.69       801.89 o                         
  12   2   2       9694.38       9776.13       811.33 o                         
   1   3   2      23328.68      24360.16       497.27 o                         
   2   3   2      13976.98      13244.05       287.63 o                         
   3   3   2       7243.51       6853.01       298.96 o                         
   4   3   2     142781.06     142923.08      1502.87 o                         
   5   3   2      43205.44      43760.78       920.11 o                         
   6   3   2      74462.95      72607.38      1170.42 o                         
   7   3   2       7856.61       7900.15       531.10 o                         
   8   3   2       3650.07       3100.43       299.72 o                         
   9   3   2        498.99        658.12       168.50 o                         
  10   3   2       5340.05       5776.54       564.21 o                         
  11   3   2       7310.60       7318.13       682.38 o                         
  12   3   2      33286.25      32074.35      1489.81 o                         
   0   4   2     185896.55     182882.78      3463.42 o                         
   1   4   2      39128.64      39923.44       649.17 o                         
   2   4   2      63614.84      63041.33       784.14 o                         
   3   4   2        441.18        414.67        88.32 o                         
   4   4   2       1109.02        940.53        90.98 o                         
   5   4   2       1481.90       1569.42       121.37 o                         
   6   4   2      21995.72      22125.15       653.65 o                         
   7   4   2       9872.83      10386.38       485.85 o                         
   8   4   2      48732.56      49307.46      1128.28 o                         
   9   4   2      10767.09      10628.79       569.41 o                         
  10   4   2      48085.76      49051.66      1626.08 o                         
  11   4   2       4780.65       5964.65      1074.03 o                         
  12   4   2       8763.93       9187.60       850.36 o                         
   1   5   2      12173.55      12236.85       371.84 o                         
   2   5   2      11307.82      11164.73       323.21 o                         
   3   5   2       6151.70       6180.10       319.96 o                         
   4   5   2      63153.71      63249.39      1321.32 o                         
   5   5   2      23131.62      22916.08       479.72 o                         
   6   5   2      52857.00      52244.91       721.27 o                         
   7   5   2       4000.30       4586.69       336.85 o                         
   8   5   2       2519.73       2828.47       286.52 o                         
   9   5   2        539.45        625.53       180.77 o                         
  10   5   2        698.47       1186.81       243.27 o                         
  11   5   2       1392.91       2236.47       460.67 o                         
  12   5   2      14930.26      16072.04      1374.27 o                         
   0   6   2      46021.73      41863.07      1518.33 o                         
   1   6   2      31771.17      32177.54       789.20 o                         
   2   6   2      30803.50      28869.08       546.92 o                         
   3   6   2        148.85        292.21        80.66 o                         
   4   6   2       8536.38       8885.87       649.53 o                         
   5   6   2        123.55        124.63        92.51 o                         
   6   6   2       4326.70       4382.11       281.86 o                         
   7   6   2       5148.54       4932.75       266.32 o                         
   8   6   2      15371.91      15604.70       756.86 o                         
   9   6   2       9390.15       9482.54       890.60 o                         
  10   6   2      22535.94      23366.05      1043.93 o                         
  11   6   2       1921.27       1628.43       516.68 o                         
  12   6   2       4920.76       5686.42      1297.21 o                         
   1   7   2        730.66       1016.72       313.13 o                         
   2   7   2      23051.62      22573.64       514.96 o                         
   3   7   2       2957.97       2809.63       215.77 o                         
   4   7   2      24316.71      25638.42       883.90 o                         
   5   7   2       7831.04       8104.97       743.87 o                         
   6   7   2      26607.87      25770.89       627.90 o                         
   7   7   2       1711.41       1941.15       231.17 o                         
   8   7   2       1971.59       1591.64       367.15 o                         
   9   7   2         46.56         85.33       193.62 o                         
  10   7   2        355.37        784.90       411.62 o                         
  11   7   2         68.99        446.06       396.69 o                         
   0   8   2      12725.41      12667.06      1776.63 o                         
   1   8   2       5485.00       6200.33       474.46 o                         
   2   8   2       3089.45       2982.33       219.79 o                         
   3   8   2        835.31       1025.76       149.70 o                         
   4   8   2       2917.51       3041.53       330.26 o                         
   5   8   2        480.03        401.38       160.99 o                         
   6   8   2         59.99        171.03       127.52 o                         
   7   8   2       2540.13       2464.16       207.14 o                         
   8   8   2       2256.14       2349.46       328.10 o                         
   9   8   2        798.19       1045.47       264.42 o                         
  10   8   2       3090.04       3417.36       657.17 o                         
  11   8   2        796.53        425.27       952.34 o                         
   1   9   2         66.66        263.05       183.58 o                         
   2   9   2       2236.91       2001.35       219.00 o                         
   3   9   2        184.42        284.64       109.50 o                         
   4   9   2       2633.19       3206.38       362.86 o                         
   5   9   2         33.34        319.68       202.13 o                         
   6   9   2       3152.02       3151.33       423.87 o                         
   7   9   2         71.54        343.62       153.01 o                         
   8   9   2        468.48        332.25       167.79 o                         
   9   9   2         10.03        280.06       237.09 o                         
  10   9   2        737.01        568.44       298.19 o                         
   0  10   2       2684.74       2860.38       533.43 o                         
   1  10   2       2181.60       2567.05       358.60 o                         
   2  10   2        888.29        962.15       171.33 o                         
   3  10   2          2.23        203.30        88.02 o                         
   4  10   2        357.61        221.00       238.36 o                         
   5  10   2        422.65        218.56       396.40 o                         
   6  10   2        184.72        176.12       171.91 o                         
   7  10   2         99.86        391.12       167.81 o                         
   8  10   2          5.78         97.47       133.39 o                         
   9  10   2        345.96        712.69       263.33 o                         
  10  10   2        376.17       1030.64       336.03 o                         
   1  11   2       1206.38       1407.66       196.11 o                         
   2  11   2       1636.00       1934.49       259.80 o                         
   3  11   2        109.99        103.55       162.04 o                         
   4  11   2       3288.52       3256.95       400.15 o                         
   5  11   2       1119.42       2001.70       359.55 o                         
   6  11   2       2667.44       2675.59       401.68 o                         
   7  11   2       1526.71       1897.54       280.16 o                         
   8  11   2         67.21       -164.55       283.04 o                         
   9  11   2        374.13        700.00       275.49 o                         
   0  12   2       3128.22       4180.83       773.57 o                         
   1  12   2       3698.82       3478.73       297.49 o                         
   2  12   2       3193.92       3206.88       555.65 o                         
   3  12   2       2248.88       2209.89       318.84 o                         
   4  12   2        463.52        601.54       256.68 o                         
   5  12   2        111.60        -71.25       180.62 o                         
   6  12   2        515.39        563.10       212.85 o                         
   7  12   2       1611.33       1716.37       362.32 o                         
   8  12   2       1668.94       1825.09       383.67 o                         
   1  13   2       1381.12       1557.37       360.39 o                         
   2  13   2       4989.30       6403.60       704.43 o                         
   3  13   2       1578.13       1722.76       432.57 o                         
   4  13   2      13809.97      13595.78       822.89 o                         
   5  13   2        805.17       1580.14       532.25 o                         
   6  13   2       9096.83       9528.08       667.11 o                         
   7  13   2       1395.71       1642.23       311.87 o                         
   0  14   2      15882.81      18388.42      1492.70 o                         
   1  14   2       3175.83       3539.37       497.24 o                         
   2  14   2       7006.10       9359.42       894.66 o                         
   3  14   2       1554.24       2544.67       631.58 o                         
   4  14   2        538.79         92.59       325.59 o                         
   5  14   2        254.06         73.32       363.74 o                         
   6  14   2       2261.35       2349.93       463.13 o                         
   1  15   2         31.05        -36.98       293.29 o                         
   2  15   2       7777.95      10001.13       952.66 o                         
   3  15   2       3401.45       3385.77      1296.60 o                         
   4  15   2      16820.32      16965.17      1764.26 o                         
   5  15   2       3226.95       4293.05       806.06 o                         
   0  16   2      23553.25      25781.03      1857.49 o                         
   1  16   2       4460.84       5076.13       876.99 o                         
   2  16   2      11887.77      14278.94      1155.76 o                         
   1   1   3        467.32        466.64        53.80 o                         
   2   1   3      20303.19      20521.66       335.99 o                         
   3   1   3        232.27        321.29        63.25 o                         
   4   1   3       7990.10       8355.70       333.14 o                         
   5   1   3       2453.81       2719.77       161.82 o                         
   6   1   3       1002.36        900.11        99.55 o                         
   7   1   3       3508.41       3553.59       217.46 o                         
   8   1   3        405.44        220.47       135.23 o                         
   9   1   3         78.71        -35.27       150.27 o                         
  10   1   3        489.85        256.92       201.04 o                         
  11   1   3         38.68        608.75       303.52 o                         
  12   1   3        248.99        -78.42       277.66 o                         
   0   2   3        280.39        635.76        79.06 o                         
   1   2   3      41049.98      43282.03       398.40 o                         
   2   2   3      66958.21      70947.77       755.62 o                         
   3   2   3        746.36        815.99       101.47 o                         
   4   2   3      12134.86      12279.88       460.18 o                         
   5   2   3         86.83         93.43        66.96 o                         
   6   2   3       6527.74       6816.39       304.72 o                         
   7   2   3       3231.18       3530.36       213.64 o                         
   8   2   3       3162.43       3169.41       302.69 o                         
   9   2   3       7901.95       7702.12       570.51 o                         
  10   2   3       6496.96       5783.72       572.03 o                         
  11   2   3       4190.21       4988.47       570.75 o                         
  12   2   3        888.80        991.11       393.64 o                         
   1   3   3       1152.16       1099.76        72.83 o                         
   2   3   3      12018.30      11751.74       220.60 o                         
   3   3   3      10921.51      10805.62       380.88 o                         
   4   3   3      40309.34      40951.07      1052.13 o                         
   5   3   3      14852.04      14393.85       651.87 o                         
   6   3   3      15026.32      14532.44       600.57 o                         
   7   3   3      15340.54      15497.42       600.27 o                         
   8   3   3        735.91        699.71       238.13 o                         
   9   3   3          0.73        162.97       145.92 o                         
  10   3   3         61.49        -87.82       216.27 o                         
  11   3   3        950.07       1179.66       423.72 o                         
  12   3   3       5825.46       6905.27       721.52 o                         
   0   4   3      39782.15      41276.11       930.83 o                         
   1   4   3      51920.02      54092.09       755.21 o                         
   2   4   3      36228.93      35010.09       486.69 o                         
   3   4   3      17694.41      17506.73       489.34 o                         
   4   4   3         86.62        123.13        86.47 o                         
   5   4   3         41.12         26.41       126.22 o                         
   6   4   3      11173.90      11551.40       582.31 o                         
   7   4   3      21864.55      21788.59       719.66 o                         
   8   4   3       6682.68       6336.87       420.02 o                         
   9   4   3      20343.59      20252.18       843.05 o                         
  10   4   3      10815.28      10313.58       619.21 o                         
  11   4   3       8513.37       7617.40       689.34 o                         
  12   4   3       2098.31       2156.79       489.44 o                         
   1   5   3       8441.00       8692.67       315.74 o                         
   2   5   3      19722.78      19374.96       553.22 o                         
   3   5   3      78634.98      78384.66      1058.42 o                         
   4   5   3      58251.08      58704.60      1039.21 o                         
   5   5   3      36193.62      35925.12       887.72 o                         
   6   5   3      25439.70      25514.44       808.18 o                         
   7   5   3      20319.12      19928.48       747.11 o                         
   8   5   3        349.73        439.67       132.87 o                         
   9   5   3        228.88        289.24       172.41 o                         
  10   5   3       3666.12       3275.65       383.17 o                         
  11   5   3       9199.76       9361.19       773.86 o                         
  12   5   3      14940.12      14735.50      1050.05 o                         
   0   6   3      37966.09      35902.00      1377.77 o                         
   1   6   3      74644.21      75704.69      1543.20 o                         
   2   6   3      12534.41      12054.49       472.16 o                         
   3   6   3      37549.80      37390.37       872.06 o                         
   4   6   3       3335.40       2930.48       508.80 o                         
   5   6   3       2040.25       2070.95       237.72 o                         
   6   6   3      11725.85      11951.38       627.54 o                         
   7   6   3      34673.91      33277.96       913.79 o                         
   8   6   3      20449.27      20894.40       771.65 o                         
   9   6   3      28659.78      28374.51       961.32 o                         
  10   6   3      13718.78      14057.75       723.73 o                         
  11   6   3      11854.52      11749.86      1157.89 o                         
  12   6   3       1861.64       2060.14       547.94 o                         
   1   7   3      10649.43      10935.68       408.18 o                         
   2   7   3      52872.94      51839.30      1016.26 o                         
   3   7   3     110096.41     107484.84      1576.87 o                         
   4   7   3      41491.82      42160.49      1128.23 o                         
   5   7   3      74440.12      74210.40      1843.94 o                         
   6   7   3      21941.92      21149.62      1011.41 o                         
   7   7   3      23635.96      22901.88       934.61 o                         
   8   7   3       2783.02       3125.53       398.64 o                         
   9   7   3         21.57         80.58       239.89 o                         
  10   7   3       2988.06       2455.67      1897.88 o                         
  11   7   3      14264.64      14962.03      1347.52 o                         
   0   8   3      80721.89      81015.79      4744.08 o                         
   1   8   3      92187.80      87715.45      1251.63 o                         
   2   8   3      28842.18      27700.00       788.24 o                         
   3   8   3      33737.91      32490.44       912.89 o                         
   4   8   3       7027.02       6278.57       585.06 o                         
   5   8   3       6034.55       6742.46       523.22 o                         
   6   8   3      20098.36      18597.04       536.97 o                         
   7   8   3      28475.10      29914.83      1059.32 o                         
   8   8   3      29577.55      29879.55       990.44 o                         
   9   8   3      38225.41      35801.56      1304.36 o                         
  10   8   3      14607.11      13286.01      1208.30 o                         
  11   8   3      14702.28      16175.42      1413.17 o                         
   1   9   3      11264.27      11268.90       433.40 o                         
   2   9   3      20490.71      18996.52       679.84 o                         
   3   9   3      77662.92      75851.13      1469.41 o                         
   4   9   3      27588.82      26977.24      1014.50 o                         
   5   9   3      76532.37      75293.66      1761.19 o                         
   6   9   3      24783.26      24834.53      1277.55 o                         
   7   9   3      19144.46      19107.88       796.97 o                         
   8   9   3       5265.67       5360.37       447.00 o                         
   9   9   3        150.50        485.38       284.45 o                         
  10   9   3       1614.48       1624.77       372.76 o                         
   0  10   3      74375.11      73920.02      2506.13 o                         
   1  10   3      72121.55      68319.24      1477.48 o                         
   2  10   3      25007.94      24461.11      1134.87 o                         
   3  10   3      19964.88      18994.81       762.46 o                         
   4  10   3       1041.73        583.14       296.18 o                         
   5  10   3       3755.49       3794.55       443.53 o                         
   6  10   3      19085.83      18869.10       964.55 o                         
   7  10   3      26585.49      26950.13       906.94 o                         
   8  10   3      22205.34      22861.28       862.76 o                         
   9  10   3      35565.36      35353.14      1318.29 o                         
  10  10   3      12336.10      12468.83       839.10 o                         
   1  11   3       8392.71       7749.51       552.27 o                         
   2  11   3       9805.42      10582.08       622.72 o                         
   3  11   3      37373.55      35737.57      1076.21 o                         
   4  11   3      24369.16      23696.02      1012.00 o                         
   5  11   3      41542.03      39280.08      1382.72 o                         
   6  11   3      13592.01      12862.44       837.59 o                         
   7  11   3      12293.89      13222.49       665.61 o                         
   8  11   3        702.15        408.49       317.52 o                         
   9  11   3         29.26        146.75       219.64 o                         
   0  12   3      18665.65      17343.65      1339.98 o                         
   1  12   3      36281.28      37478.05      1387.55 o                         
   2  12   3      11186.32      10759.60       552.47 o                         
   3  12   3       8875.78       9141.45       773.59 o                         
   4  12   3        740.47       1391.76       384.22 o                         
   5  12   3       1210.97       1050.70       499.61 o                         
   6  12   3       8571.80       8018.55       688.60 o                         
   7  12   3      20522.63      19396.18       955.77 o                         
   8  12   3      13573.38      13194.47       829.57 o                         
   1  13   3       5188.59       5431.13       666.89 o                         
   2  13   3      12512.32      12016.26       958.13 o                         
   3  13   3      14687.11      14720.34      1069.34 o                         
   4  13   3      15242.43      13929.80      1597.24 o                         
   5  13   3      17973.54      19593.73      1502.10 o                         
   6  13   3       7065.15       7541.74       997.16 o                         
   7  13   3       6239.18       7377.90       620.36 o                         
   0  14   3       5331.56       6533.93       890.04 o                         
   1  14   3      11984.51      13105.61      1068.29 o                         
   2  14   3       6124.09       7183.39       792.64 o                         
   3  14   3       3468.12       3631.64       592.73 o                         
   4  14   3        638.27        395.42       335.18 o                         
   5  14   3        393.95       1018.53       494.50 o                         
   6  14   3       2840.21       2649.45       470.13 o                         
   1  15   3       2270.09       2343.73       509.91 o                         
   2  15   3       6860.37       7152.76       824.25 o                         
   3  15   3       5755.77       6307.47       762.14 o                         
   4  15   3       5824.57       7596.59      2355.96 o                         
   0  16   3       5060.19       5731.55       947.60 o                         
   1  16   3       2735.83       4141.11       690.51 o                         
   0   0   4     187865.70     194343.95      2265.95 o                         
   1   0   4     136105.05     137986.38      1036.80 o                         
   2   0   4     141752.95     146162.39      2934.35 o                         
   3   0   4      45922.24      45829.95      1422.79 o                         
   4   0   4        598.81        663.76       217.13 o                         
   5   0   4        209.89        553.03       282.70 o                         
   6   0   4      30767.09      32427.59      1147.73 o                         
   7   0   4      38846.52      37506.53      1324.92 o                         
   8   0   4      75905.74      73195.79      2970.54 o                         
   9   0   4      47783.14      45599.83      2502.26 o                         
  10   0   4      23261.44      24640.26      1962.83 o                         
  11   0   4      53014.27      50129.88      2976.11 o                         
  12   0   4       5784.76       6974.15      1244.63 o                         
   1   1   4      11392.08      11814.25       268.31 o                         
   2   1   4      86004.27      88374.32      1282.62 o                         
   3   1   4     157327.62     152751.00      1551.38 o                         
   4   1   4      96061.46      98019.05      1613.75 o                         
   5   1   4     201851.05     199174.09      1833.59 o                         
   6   1   4      56422.36      57792.05       773.28 o                         
   7   1   4      32194.62      32387.14       675.30 o                         
   8   1   4       3535.81       3879.31       344.71 o                         
   9   1   4        622.28        952.12       296.57 o                         
  10   1   4      10360.33      10838.72       776.15 o                         
  11   1   4      16931.78      16618.65      1231.01 o                         
  12   1   4      17741.08      16254.22      1270.03 o                         
   0   2   4     141179.53     143049.53      1228.45 o                         
   1   2   4     144553.20     142346.53      1134.21 o                         
   2   2   4      87459.93      89220.81       727.65 o                         
   3   2   4      12562.91      13288.80       569.58 o                         
   4   2   4        196.51        343.74       115.45 o                         
   5   2   4       1345.48       1414.96       192.78 o                         
   6   2   4      12888.88      12909.95       350.06 o                         
   7   2   4      44745.54      43003.96       704.07 o                         
   8   2   4      58518.58      58654.89      1623.25 o                         
   9   2   4      50417.41      50805.20      1279.01 o                         
  10   2   4      25508.71      25149.26      1165.51 o                         
  11   2   4      31130.32      30161.25      1357.38 o                         
  12   2   4       3708.94       3872.68       560.80 o                         
   1   3   4       3319.10       3398.52       138.23 o                         
   2   3   4      44528.81      44942.60       655.28 o                         
   3   3   4      58655.09      57922.64       929.36 o                         
   4   3   4     101435.38     106625.88      1649.24 o                         
   5   3   4      88156.91      88363.02      1393.83 o                         
   6   3   4      42263.79      41032.27      1028.65 o                         
   7   3   4      16521.84      16129.30       627.56 o                         
   8   3   4       2867.81       3256.12       325.48 o                         
   9   3   4        205.01         42.86       131.26 o                         
  10   3   4       5483.78       5661.08       475.38 o                         
  11   3   4      16306.40      18670.32      1089.07 o                         
  12   3   4      10259.67      10422.41       858.01 o                         
   0   4   4      52839.64      54342.23      1240.00 o                         
   1   4   4      89976.94      89274.34      1020.10 o                         
   2   4   4      35736.91      35837.46       476.37 o                         
   3   4   4       5326.58       5056.85       169.89 o                         
   4   4   4         91.40        207.82        98.41 o                         
   5   4   4       3809.07       3348.89       281.14 o                         
   6   4   4       3195.07       3235.41       312.87 o                         
   7   4   4      37517.80      36718.00      1055.67 o                         
   8   4   4      26694.32      26579.66      1131.46 o                         
   9   4   4      49309.90      47089.30      1235.46 o                         
  10   4   4      18954.72      20100.29       862.97 o                         
  11   4   4       9847.83      11279.52       852.83 o                         
  12   4   4       2621.32       2847.70       482.58 o                         
   1   5   4      14851.61      14919.29       657.43 o                         
   2   5   4      11214.23      10863.12       299.13 o                         
   3   5   4      18256.77      17824.71       377.48 o                         
   4   5   4      37569.24      37632.97       821.02 o                         
   5   5   4      31787.04      31083.69       843.92 o                         
   6   5   4      16450.64      16014.83       661.31 o                         
   7   5   4      11120.55      11607.96       606.99 o                         
   8   5   4       3924.67       3753.63       349.03 o                         
   9   5   4          5.21        173.05       173.43 o                         
  10   5   4       4163.97       3915.76       386.34 o                         
  11   5   4       6701.03       6775.13       542.59 o                         
  12   5   4       6279.38       6964.77       724.28 o                         
   0   6   4      14592.50      14451.44       863.25 o                         
   1   6   4      53115.75      51742.41      1358.51 o                         
   2   6   4      12795.94      12252.70       471.76 o                         
   3   6   4      11768.81      11012.75       480.14 o                         
   4   6   4         23.20         20.23        72.28 o                         
   5   6   4       3594.93       4043.47       278.33 o                         
   6   6   4       4173.52       3697.69       325.88 o                         
   7   6   4      11237.37      11133.80       607.98 o                         
   8   6   4       8336.80       8397.55       512.60 o                         
   9   6   4      24989.28      24847.30       912.73 o                         
  10   6   4       5922.30       6593.32       510.86 o                         
  11   6   4       4854.25       6270.78       964.51 o                         
   1   7   4       3825.98       4361.03       447.89 o                         
   2   7   4       1233.89       1011.43       163.65 o                         
   3   7   4       3333.92       3146.23       279.59 o                         
   4   7   4       6126.09       5992.16       437.28 o                         
   5   7   4      21206.14      21585.57       986.54 o                         
   6   7   4       1960.62       2032.66       282.26 o                         
   7   7   4       5972.32       5914.76       453.49 o                         
   8   7   4       1960.63       1950.19       266.06 o                         
   9   7   4         41.63        251.91       207.33 o                         
  10   7   4       1209.42       1315.00       325.99 o                         
  11   7   4       1454.92       1493.97       552.60 o                         
   0   8   4       3814.21       3392.92      1200.71 o                         
   1   8   4      12660.58      12743.95       812.89 o                         
   2   8   4       3093.74       2936.24       260.17 o                         
   3   8   4       1077.00       1152.95       190.25 o                         
   4   8   4        115.68        -21.26       141.09 o                         
   5   8   4        555.64        910.75       216.18 o                         
   6   8   4       1772.78       1541.06       127.19 o                         
   7   8   4        469.80        693.61       237.01 o                         
   8   8   4       2472.10       2485.33       314.40 o                         
   9   8   4       2906.46       3891.89       398.59 o                         
  10   8   4       1383.95       1832.45       558.31 o                         
  11   8   4       1988.46       2318.62       592.84 o                         
   1   9   4         33.73        -43.63       166.54 o                         
   2   9   4        253.10        214.65       103.29 o                         
   3   9   4        320.96        471.69       203.67 o                         
   4   9   4       1140.73       1240.60       375.23 o                         
   5   9   4       5971.99       6507.21       566.34 o                         
   6   9   4         12.91        231.43       181.89 o                         
   7   9   4         57.52        396.07       188.36 o                         
   8   9   4          8.35        431.80       225.30 o                         
   9   9   4          2.81         61.05       191.83 o                         
  10   9   4         45.32        -10.59       486.22 o                         
   0  10   4         29.63        243.63       314.59 o                         
   1  10   4       1172.32        768.06       271.99 o                         
   2  10   4        173.37        415.77       276.50 o                         
   3  10   4        715.94        861.83       300.99 o                         
   4  10   4         11.52         13.07       151.07 o                         
   5  10   4       1077.08        830.54       212.82 o                         
   6  10   4          0.95        421.03       217.44 o                         
   7  10   4        133.29         11.01       147.30 o                         
   8  10   4        121.16        793.72       226.93 o                         
   9  10   4        600.49        974.03       303.56 o                         
  10  10   4          7.06        770.64       316.66 o                         
   1  11   4         71.88        -44.68       183.31 o                         
   2  11   4        170.87        222.40       138.67 o                         
   3  11   4        561.32        826.25       256.58 o                         
   4  11   4        112.00        404.57       246.85 o                         
   5  11   4        966.93       1139.94       435.41 o                         
   6  11   4        114.52        701.76       263.10 o                         
   7  11   4       1537.67       1409.18       268.42 o                         
   8  11   4        301.37        640.91       205.74 o                         
   9  11   4          0.48        480.91       253.78 o                         
   0  12   4       3365.67       4631.16      1081.94 o                         
   1  12   4       5480.71       5784.39       644.79 o                         
   2  12   4        915.88       1187.88       549.51 o                         
   3  12   4       1238.13       1215.61       384.18 o                         
   4  12   4        158.86        155.36       193.65 o                         
   5  12   4       1290.39       1094.21       534.94 o                         
   6  12   4        385.77        231.06       239.49 o                         
   7  12   4       1129.92       1413.07       311.08 o                         
   8  12   4       4038.69       4484.03       516.57 o                         
   1  13   4        338.88        477.82       268.43 o                         
   2  13   4       1908.87       2672.25      1108.89 o                         
   3  13   4       5332.70       7026.41       769.07 o                         
   4  13   4       3747.99       4576.64       767.46 o                         
   5  13   4       7682.06       7749.71       960.86 o                         
   6  13   4       2316.23       2984.47       664.30 o                         
   7  13   4        400.48        514.44       451.74 o                         
   0  14   4      10602.73      11982.35      1197.31 o                         
   1  14   4       5607.45       6713.79       756.23 o                         
   2  14   4       3717.12       4179.47       609.37 o                         
   3  14   4       1955.15       2020.49       451.45 o                         
   4  14   4         56.54        705.18       350.78 o                         
   5  14   4        576.19        -37.83      1189.89 o                         
   6  14   4       1505.33       1483.93       939.04 o                         
   1  15   4       1399.75       2490.02       514.40 o                         
   2  15   4       4110.17       5586.91       726.71 o                         
   3  15   4       7427.44       8583.67      1137.42 o                         
   4  15   4       8024.41       8144.30      1070.41 o                         
   0  16   4      10525.01      13013.59      1983.87 o                         
   1   1   5       1129.85       1425.46       108.46 o                         
   2   1   5       6919.68       6753.33       280.39 o                         
   3   1   5       4645.10       4684.66       296.17 o                         
   4   1   5      15895.04      16754.76       711.55 o                         
   5   1   5        586.41        631.78       304.66 o                         
   6   1   5       6043.69       5859.59       407.34 o                         
   7   1   5        106.15         31.65        71.34 o                         
   8   1   5         49.11        112.21       161.13 o                         
   9   1   5         79.74         42.31       179.12 o                         
  10   1   5         26.92        505.55       531.07 o                         
  11   1   5        486.36       1086.11       458.70 o                         
  12   1   5       1378.90       1640.91       493.21 o                         
   0   2   5       4108.84       3722.94       216.66 o                         
   1   2   5       1409.86       1862.66       119.45 o                         
   2   2   5      25916.90      27818.56       473.58 o                         
   3   2   5        378.64        342.78        64.34 o                         
   4   2   5       2480.26       2554.47       304.87 o                         
   5   2   5       1700.90       1524.46       204.09 o                         
   6   2   5       1037.00       1112.84       103.22 o                         
   7   2   5        309.66        322.98        76.14 o                         
   8   2   5       5022.22       5544.98       418.72 o                         
   9   2   5       2047.34       2172.43       316.05 o                         
  10   2   5       4956.94       5392.59       531.96 o                         
  11   2   5        648.66       1193.63       434.91 o                         
  12   2   5       2186.66       1846.35       523.48 o                         
   1   3   5        613.76        656.69        74.27 o                         
   2   3   5      37950.79      38380.42       430.37 o                         
   3   3   5      14697.01      15004.20       404.98 o                         
   4   3   5      54656.65      54745.39      1244.88 o                         
   5   3   5       6118.65       6126.22       389.84 o                         
   6   3   5      29086.93      29493.25       906.48 o                         
   7   3   5       3047.41       2966.74       322.92 o                         
   8   3   5       1276.98       1213.49       198.44 o                         
   9   3   5        339.93        298.23       200.16 o                         
  10   3   5       1030.15       1000.38       224.48 o                         
  11   3   5       2735.45       2944.41       581.62 o                         
  12   3   5      10405.34      10774.41      1067.75 o                         
   0   4   5      30289.78      28744.68       947.35 o                         
   1   4   5       9873.63       9764.84       294.75 o                         
   2   4   5      53551.16      53045.31       721.62 o                         
   3   4   5       9113.24       8937.87       416.17 o                         
   4   4   5       2882.85       2809.98       242.68 o                         
   5   4   5         21.75        -40.45       110.23 o                         
   6   4   5       9572.38       9346.55       512.21 o                         
   7   4   5       1761.84       2374.92       308.06 o                         
   8   4   5      29081.71      28331.75       922.47 o                         
   9   4   5       5469.28       5788.70       459.24 o                         
  10   4   5      13350.81      13772.92       728.72 o                         
  11   4   5       3838.81       4410.13       452.96 o                         
  12   4   5       4955.85       5044.42       803.16 o                         
   1   5   5       2840.15       2975.32       175.64 o                         
   2   5   5      54300.30      55081.22       752.95 o                         
   3   5   5      16570.88      16897.02       396.94 o                         
   4   5   5      49615.79      48385.72      1030.78 o                         
   5   5   5      17289.87      16563.96       635.12 o                         
   6   5   5      40254.90      39170.75      1055.16 o                         
   7   5   5      14463.50      14781.56       692.97 o                         
   8   5   5       5284.61       4974.83       479.48 o                         
   9   5   5         63.14        218.62       190.05 o                         
  10   5   5       4672.35       5043.70       465.10 o                         
  11   5   5       2178.03       2955.59       386.58 o                         
  12   5   5      15936.30      15849.46      1083.76 o                         
   0   6   5     115124.71     113221.38      3860.09 o                         
   1   6   5      33851.00      33066.43      1066.74 o                         
   2   6   5      59464.58      58371.69      1416.38 o                         
   3   6   5       7899.77       8087.74       265.42 o                         
   4   6   5       2893.13       3078.88       171.15 o                         
   5   6   5        472.97        455.65       185.36 o                         
   6   6   5      13561.22      13092.49       529.61 o                         
   7   6   5       6802.55       7050.02       497.30 o                         
   8   6   5      56156.31      54762.13      2255.01 o                         
   9   6   5      16362.26      16102.86       753.66 o                         
  10   6   5      26302.66      25787.44      1047.34 o                         
  11   6   5       4544.54       4463.84       483.32 o                         
   1   7   5       4514.02       4573.74       448.36 o                         
   2   7   5      47080.14      47195.53      1374.74 o                         
   3   7   5      17266.49      16057.38       499.11 o                         
   4   7   5      63579.11      60879.51       913.87 o                         
   5   7   5      17377.28      17218.41       773.61 o                         
   6   7   5      57254.93      56954.11      1119.59 o                         
   7   7   5       6843.50       6805.61       421.38 o                         
   8   7   5      10882.34      10680.96       645.01 o                         
   9   7   5        119.23        479.74       196.79 o                         
  10   7   5       5678.66       5522.37       492.36 o                         
  11   7   5       1634.39       1752.33       356.12 o                         
   0   8   5     157312.38     146381.06      4997.09 o                         
   1   8   5      30202.07      30378.42      1206.71 o                         
   2   8   5      61702.41      65161.02      1737.13 o                         
   3   8   5       1958.57       1835.62       238.18 o                         
   4   8   5       3662.82       3736.01       258.97 o                         
   5   8   5       1041.36       1102.88       136.66 o                         
   6   8   5      13376.91      13417.39       712.42 o                         
   7   8   5      12828.39      13066.66       858.98 o                         
   8   8   5      55002.84      54136.22      1519.51 o                         
   9   8   5      19456.95      18972.77       854.18 o                         
  10   8   5      32502.82      31721.59      1155.43 o                         
   1   9   5       2296.66       2144.90       367.34 o                         
   2   9   5      43351.41      40994.29      1474.12 o                         
   3   9   5      13486.98      12649.62       592.41 o                         
   4   9   5      71243.33      69701.87      1468.76 o                         
   5   9   5      10881.51      11025.79       681.74 o                         
   6   9   5      52134.95      49977.80      1487.54 o                         
   7   9   5       5450.68       5911.47       469.89 o                         
   8   9   5      13700.47      13588.37       799.58 o                         
   9   9   5        366.12        605.47       200.96 o                         
  10   9   5       3858.99       4453.51       761.19 o                         
   0  10   5      76764.11      77055.88      3941.13 o                         
   1  10   5      15260.49      16371.26       994.81 o                         
   2  10   5      47824.29      47916.75      1677.21 o                         
   3  10   5       3707.17       3667.20       375.19 o                         
   4  10   5       6443.95       7102.02       501.15 o                         
   5  10   5       1606.77       1168.89       279.72 o                         
   6  10   5      18612.25      17272.44      1045.38 o                         
   7  10   5       8372.31       7447.16       545.03 o                         
   8  10   5      41102.89      39559.82      1372.89 o                         
   9  10   5       9633.43      10011.14       644.06 o                         
   1  11   5       1451.17       1240.11       325.48 o                         
   2  11   5      33983.47      33847.56      1645.42 o                         
   3  11   5      13423.95      13378.46       634.53 o                         
   4  11   5      49740.66      48943.09      1317.34 o                         
   5  11   5       7650.54       7595.20       597.50 o                         
   6  11   5      25495.59      26467.49      1179.54 o                         
   7  11   5       6861.42       6728.17       545.55 o                         
   8  11   5       6807.71       6457.23       545.32 o                         
   9  11   5        140.10        -44.77       279.59 o                         
   0  12   5      33010.89      34111.10      2819.60 o                         
   1  12   5       6449.52       7104.16       724.48 o                         
   2  12   5      25444.14      26841.31      1374.81 o                         
   3  12   5       4953.09       4832.07       609.67 o                         
   4  12   5       3032.70       3472.82       526.21 o                         
   5  12   5        212.47        111.20       171.86 o                         
   6  12   5      15539.02      14168.75       886.41 o                         
   7  12   5       2233.94       2120.00       357.23 o                         
   8  12   5      22987.63      23844.42      1079.38 o                         
   1  13   5         45.09        329.06       264.85 o                         
   2  13   5      11460.48      13560.45      1385.90 o                         
   3  13   5       9017.37       8839.76       865.24 o                         
   4  13   5      26931.48      30100.25      1816.66 o                         
   5  13   5       5583.77       5959.53       831.83 o                         
   6  13   5      15661.64      14297.33      1313.07 o                         
   7  13   5       3162.00       4121.61       735.57 o                         
   0  14   5      19838.27      20264.25      2349.46 o                         
   1  14   5       3575.20       3741.41       628.17 o                         
   2  14   5      10595.72      11469.20      1001.41 o                         
   3  14   5        985.27       1618.80       427.64 o                         
   4  14   5        171.60        855.93       574.37 o                         
   5  14   5         12.09       -254.84       723.15 o                         
   1  15   5        431.64        593.55       537.95 o                         
   2  15   5       4499.13       6124.67       892.16 o                         
   3  15   5       2519.23       3314.29       597.82 o                         
   4  15   5      10973.53      12637.51      1290.35 o                         
   0   0   6        785.19        899.45       188.06 o                         
   1   0   6     191582.95     189102.44      1982.32 o                         
   2   0   6       9038.23       9581.50       327.35 o                         
   3   0   6      53216.77      54138.49      1438.57 o                         
   4   0   6       1040.81       1509.40       222.70 o                         
   5   0   6       9927.01      10505.76       901.93 o                         
   6   0   6       1840.57       1536.00       412.61 o                         
   7   0   6      77202.21      74053.61      1964.24 o                         
   8   0   6       3610.70       3672.70       482.57 o                         
   9   0   6     104642.99     104056.38      2632.52 o                         
  10   0   6       5734.64       6275.75      1024.41 o                         
  11   0   6      32508.85      31773.40      2410.08 o                         
  12   0   6        341.15       1028.74       612.42 o                         
   1   1   6      11031.49      10500.20       265.81 o                         
   2   1   6      12262.17      12477.22       337.29 o                         
   3   1   6     219514.52     219258.39      2199.52 o                         
   4   1   6      35843.72      39235.07      1147.47 o                         
   5   1   6     166910.66     162063.73      3354.08 o                         
   6   1   6       4645.17       5280.63       498.30 o                         
   7   1   6      40555.20      39899.32       810.52 o                         
   8   1   6        115.84        198.98       155.32 o                         
   9   1   6       1093.35       2125.70       367.77 o                         
  10   1   6        734.38        607.92       208.27 o                         
  11   1   6      31494.14      32303.17      1730.66 o                         
  12   1   6       2509.89       2384.03       529.25 o                         
   0   2   6       9180.17       9673.70      1127.72 o                         
   1   2   6     219173.20     213787.41      2021.67 o                         
   2   2   6      29207.14      30288.83       540.30 o                         
   3   2   6      27514.35      27057.77       520.48 o                         
   4   2   6        523.55        743.56        98.71 o                         
   5   2   6      12196.28      12289.02       919.87 o                         
   6   2   6       2767.79       2552.14       211.79 o                         
   7   2   6      59797.58      56324.96      1725.68 o                         
   8   2   6       2467.02       2694.74       700.77 o                         
   9   2   6      92398.99      92440.27      2030.97 o                         
  10   2   6       3564.50       3304.06       455.02 o                         
  11   2   6      28813.95      27465.62      1594.84 o                         
  12   2   6       1381.74        920.70       392.70 o                         
   1   3   6      13703.94      13873.81       315.22 o                         
   2   3   6       3615.48       5075.60       834.73 o                         
   3   3   6     117575.44     116775.34      1080.52 o                         
   4   3   6       6216.24       6407.29       497.93 o                         
   5   3   6     139320.41     140424.03      1904.55 o                         
   6   3   6       8496.46       8357.76       589.48 o                         
   7   3   6      40985.64      40825.48      1383.34 o                         
   8   3   6       7926.19       7161.23       626.16 o                         
   9   3   6       3773.09       3965.19       450.35 o                         
  10   3   6        275.52        267.99       201.04 o                         
  11   3   6      20257.41      20796.13      1097.99 o                         
  12   3   6       1250.29        914.49       374.72 o                         
   0   4   6       7261.68       6748.96       460.84 o                         
   1   4   6     162627.33     164000.98      1699.27 o                         
   2   4   6      18048.62      19165.13       716.38 o                         
   3   4   6      12742.01      11579.34       731.81 o                         
   4   4   6       2575.95       2437.13       203.43 o                         
   5   4   6       4891.56       4754.71       420.01 o                         
   6   4   6        540.49        522.22       182.58 o                         
   7   4   6      39991.16      39453.56      1360.14 o                         
   8   4   6       4781.07       5300.70       554.18 o                         
   9   4   6      63889.33      64211.05      1699.65 o                         
  10   4   6       1757.66       1243.81       385.71 o                         
  11   4   6      17740.14      17195.37      1278.73 o                         
  12   4   6       1537.45       2605.44       581.99 o                         
   1   5   6      18579.36      19048.75       554.21 o                         
   2   5   6       2550.46       2620.56       169.51 o                         
   3   5   6      69950.71      70680.65       892.67 o                         
   4   5   6       1163.25       1225.35       181.08 o                         
   5   5   6      70568.14      70545.84      1207.69 o                         
   6   5   6        241.43        287.57       319.82 o                         
   7   5   6      24543.34      24225.91       913.23 o                         
   8   5   6       5547.55       5069.74       449.95 o                         
   9   5   6       1057.01        971.52       267.24 o                         
  10   5   6          9.20        581.65       233.37 o                         
  11   5   6       9210.87       9066.26       728.36 o                         
   0   6   6         83.15        755.32       366.21 o                         
   1   6   6      77258.15      77412.52      2825.66 o                         
   2   6   6        551.44        598.61        91.19 o                         
   3   6   6      11175.41      11017.32       334.93 o                         
   4   6   6        279.35        314.99        70.78 o                         
   5   6   6        494.56        762.59       167.50 o                         
   6   6   6         85.22        113.33       116.95 o                         
   7   6   6      23490.33      23116.54      1035.54 o                         
   8   6   6       5349.28       4660.01       442.30 o                         
   9   6   6      26846.63      27959.41      1005.45 o                         
  10   6   6        573.88        596.22       254.04 o                         
  11   6   6       6685.47       6413.40       630.62 o                         
   1   7   6       2693.66       2540.70       482.74 o                         
   2   7   6        440.35        705.28       188.07 o                         
   3   7   6      23248.75      23649.67       978.72 o                         
   4   7   6         65.73        182.46       106.88 o                         
   5   7   6      23206.22      22695.19      1131.50 o                         
   6   7   6         46.55         82.78       122.90 o                         
   7   7   6       8282.94       8097.58       465.82 o                         
   8   7   6        341.35        405.67       178.70 o                         
   9   7   6         74.00        182.92       198.99 o                         
  10   7   6        224.83        270.29       191.71 o                         
  11   7   6       2828.53       2318.20       998.12 o                         
   0   8   6         61.30        568.50       407.04 o                         
   1   8   6      17250.12      16452.44      1130.15 o                         
   2   8   6        116.32         73.98       148.99 o                         
   3   8   6       3733.51       3510.82       450.60 o                         
   4   8   6       2197.16       2492.49       237.42 o                         
   5   8   6        823.93        486.31       144.22 o                         
   6   8   6          3.76        112.19       181.77 o                         
   7   8   6       3379.68       3460.55       383.20 o                         
   8   8   6        400.79        849.69       270.09 o                         
   9   8   6       4196.41       3412.92       566.62 o                         
  10   8   6          7.79        299.79       288.55 o                         
   1   9   6        488.93        275.13       207.50 o                         
   2   9   6         90.23        273.97       298.63 o                         
   3   9   6       1429.53       1274.06       301.89 o                         
   4   9   6          3.36        418.77       334.92 o                         
   5   9   6       2466.35       3053.95       548.94 o                         
   6   9   6        361.69        719.89       189.55 o                         
   7   9   6        250.52        245.90       169.79 o                         
   8   9   6         47.20         60.31       251.43 o                         
   9   9   6         23.67        274.37       259.74 o                         
  10   9   6        206.12       1643.17       573.81 o                         
   0  10   6       1014.04       1149.99       615.51 o                         
   1  10   6        477.75        358.28       229.19 o                         
   2  10   6        498.40        496.18       437.41 o                         
   3  10   6        180.20        236.89       225.27 o                         
   4  10   6        196.56       -132.30       274.28 o                         
   5  10   6        334.14        431.50       244.74 o                         
   6  10   6          1.49       -117.19       187.46 o                         
   7  10   6        939.97       1575.91       303.31 o                         
   8  10   6         34.83        481.57       301.01 o                         
   9  10   6         73.02        367.32       278.54 o                         
   1  11   6       1493.57       1679.05       367.76 o                         
   2  11   6        889.99       1192.06       333.06 o                         
   3  11   6       1365.90       1737.80       391.30 o                         
   4  11   6        189.07        525.11       322.11 o                         
   5  11   6       2434.84       2154.17       487.63 o                         
   6  11   6        138.50       1266.82       325.69 o                         
   7  11   6       1885.00       1805.14       315.83 o                         
   8  11   6        401.28        287.43       398.07 o                         
   0  12   6       2176.02       2193.57       909.97 o                         
   1  12   6      11498.90      11649.09       929.63 o                         
   2  12   6        240.10       1083.18       350.30 o                         
   3  12   6       1118.85        965.76       325.97 o                         
   4  12   6          1.24        -80.26       215.69 o                         
   5  12   6        157.50        431.98       379.70 o                         
   6  12   6         32.08        221.36       401.17 o                         
   7  12   6       4703.92       4869.91       752.08 o                         
   8  12   6         20.13        385.68       506.46 o                         
   1  13   6       2002.25       1246.23       590.77 o                         
   2  13   6         19.16         64.42       332.57 o                         
   3  13   6       8024.84       8595.16       815.82 o                         
   4  13   6       1298.76       1693.19       474.07 o                         
   5  13   6      11001.76      10559.01      1088.00 o                         
   6  13   6        757.13       1234.39       426.53 o                         
   7  13   6       4048.84       3747.95       741.79 o                         
   0  14   6       1046.14        621.70       596.34 o                         
   1  14   6      17057.18      19573.35      1638.00 o                         
   2  14   6       2947.00       3182.76       552.25 o                         
   3  14   6       4711.20       5881.77       731.05 o                         
   4  14   6        255.75        122.49       292.07 o                         
   5  14   6        715.36        563.61       342.58 o                         
   1  15   6       1957.43       3985.08       812.16 o                         
   2  15   6        786.24       1127.52       405.53 o                         
   3  15   6      14716.67      15972.05      1198.41 o                         
   1   1   7        108.57        153.89        85.44 o                         
   2   1   7       1323.24       1398.45       124.15 o                         
   3   1   7          7.28        139.53       116.07 o                         
   4   1   7      10867.04      12290.42       489.55 o                         
   5   1   7        500.65        656.53       151.22 o                         
   6   1   7       1271.06       1365.19       304.66 o                         
   7   1   7        934.49       1295.98       251.87 o                         
   8   1   7         13.67         77.24       157.20 o                         
   9   1   7        167.32         18.75       169.06 o                         
  10   1   7        218.25        247.87       242.09 o                         
  11   1   7        359.61        382.26       417.25 o                         
  12   1   7       1238.00       1358.77       516.46 o                         
   0   2   7      30083.04      30556.81       902.85 o                         
   1   2   7      26788.14      27559.03       685.55 o                         
   2   2   7       7878.16       7782.36       323.36 o                         
   3   2   7         61.41        180.55       109.31 o                         
   4   2   7        571.96        721.70        96.07 o                         
   5   2   7         86.66         66.48       156.08 o                         
   6   2   7       5683.79       4498.23       487.09 o                         
   7   2   7         54.08         20.57       184.55 o                         
   8   2   7      10567.98      10412.29       831.10 o                         
   9   2   7       1509.80       1434.37       327.00 o                         
  10   2   7       8396.62       8538.89       681.87 o                         
  11   2   7        428.38         70.57       297.03 o                         
  12   2   7       1118.20        962.22       573.76 o                         
   1   3   7       1517.03       1777.63       131.97 o                         
   2   3   7      16800.19      16652.07       544.93 o                         
   3   3   7        140.20        157.52        58.47 o                         
   4   3   7      54504.28      55190.29       996.57 o                         
   5   3   7         16.43         36.94       149.59 o                         
   6   3   7      17280.09      15914.29       701.12 o                         
   7   3   7       2132.59       2227.08       630.67 o                         
   8   3   7       1463.67       1750.42       347.00 o                         
   9   3   7        180.85         24.55       177.10 o                         
  10   3   7       3782.10       3668.50       460.09 o                         
  11   3   7        593.21       1256.94       341.35 o                         
  12   3   7      10290.83      10234.34      1177.82 o                         
   0   4   7      70525.95      71030.37      1275.00 o                         
   1   4   7       1908.91       2264.54       174.97 o                         
   2   4   7      42839.29      40900.52      1082.27 o                         
   3   4   7       1372.25       1169.82       265.76 o                         
   4   4   7       1739.09       1826.32       206.80 o                         
   5   4   7         17.47        117.05       121.27 o                         
   6   4   7      22158.77      22633.73      1005.41 o                         
   7   4   7         42.43        -60.00       167.85 o                         
   8   4   7      27131.51      26731.60      1219.51 o                         
   9   4   7         79.59       -134.44       283.26 o                         
  10   4   7      22197.34      22207.26      1094.74 o                         
  11   4   7        298.42        670.85       262.46 o                         
   1   5   7       1716.78       2103.31       186.27 o                         
   2   5   7      51000.27      50171.83      1765.14 o                         
   3   5   7        354.10        453.47        86.53 o                         
   4   5   7      80526.41      79682.34      1139.52 o                         
   5   5   7       2159.81       2196.32       225.98 o                         
   6   5   7      45450.69      47074.62      2055.62 o                         
   7   5   7        604.76        594.58       349.82 o                         
   8   5   7       7339.90       7352.57       651.02 o                         
   9   5   7          5.43        165.83       200.02 o                         
  10   5   7       7995.75       7888.29       649.35 o                         
  11   5   7         13.13        -90.38       212.23 o                         
   0   6   7      80724.72      77522.25      3567.81 o                         
   1   6   7       1073.27       1388.61       150.72 o                         
   2   6   7      71435.53      69806.02       790.43 o                         
   3   6   7        124.07        125.69        67.13 o                         
   4   6   7       2833.17       2564.82       281.41 o                         
   5   6   7        129.21        259.36       124.34 o                         
   6   6   7      26964.82      26799.53       828.79 o                         
   7   6   7          0.82         65.07       136.67 o                         
   8   6   7      54655.89      55737.87      1763.10 o                         
   9   6   7       1099.98        790.25       292.22 o                         
  10   6   7      33271.92      34591.86      1359.97 o                         
  11   6   7          1.97        250.81       277.98 o                         
   1   7   7        287.68        174.53       274.04 o                         
   2   7   7      58108.12      57083.23      1455.90 o                         
   3   7   7        443.13        413.89       127.40 o                         
   4   7   7      93722.53      92128.29      1237.96 o                         
   5   7   7         11.98        133.81       105.03 o                         
   6   7   7      45512.76      44826.01      1111.62 o                         
   7   7   7          2.45         -0.75       145.55 o                         
   8   7   7       8194.78       9000.40       579.84 o                         
   9   7   7        186.59        585.78       261.80 o                         
  10   7   7       6117.53       6640.82       609.00 o                         
  11   7   7        164.46        345.18       239.41 o                         
   0   8   7      93564.66      91549.17      4092.07 o                         
   1   8   7       1069.71        972.92       311.96 o                         
   2   8   7      74781.49      72933.35      3235.27 o                         
   3   8   7        194.36        -33.27       133.40 o                         
   4   8   7       1757.89       2026.00       344.57 o                         
   5   8   7       4005.31       3474.23       315.54 o                         
   6   8   7      22570.46      22973.66       832.17 o                         
   7   8   7        202.53        556.57       161.61 o                         
   8   8   7      68392.83      66212.73      1562.37 o                         
   9   8   7        638.40        497.66       247.90 o                         
  10   8   7      37412.11      38031.30      1446.90 o                         
   1   9   7          9.08        343.03       346.99 o                         
   2   9   7      36762.87      36597.14      1365.84 o                         
   3   9   7         75.63        164.16       207.45 o                         
   4   9   7      85945.85      88418.18      4162.72 o                         
   5   9   7          5.45        451.64       459.62 o                         
   6   9   7      45067.18      43191.73      1450.39 o                         
   7   9   7         41.04        160.92       261.70 o                         
   8   9   7       6258.84       6330.18      1066.47 o                         
   9   9   7        229.05         91.55       371.16 o                         
  10   9   7       6666.56       6484.84       835.77 o                         
   0  10   7      79860.25      80990.83      4133.52 o                         
   1  10   7       1413.21       1114.70       401.89 o                         
   2  10   7      64687.37      63192.12      1910.48 o                         
   3  10   7         82.01        -76.86       189.19 o                         
   4  10   7        351.72        526.36       229.57 o                         
   5  10   7       1017.86       1384.88       469.52 o                         
   6  10   7      17860.25      16505.51      1612.39 o                         
   7  10   7          9.07        635.84       362.55 o                         
   8  10   7      45274.27      48370.20      3199.42 o                         
   9  10   7        391.00        890.44       634.38 o                         
   1  11   7        474.99        466.88       317.61 o                         
   2  11   7      29403.12      29844.89      1385.21 o                         
   3  11   7        843.61        537.94       396.24 o                         
   4  11   7      63903.91      66215.79      3684.61 o                         
   5  11   7        840.81        890.53       328.25 o                         
   6  11   7      39597.66      39308.32      1894.79 o                         
   7  11   7         24.28        366.55       523.03 o                         
   0  12   7      42309.30      46999.11      3369.54 o                         
   1  12   7        863.69        225.16       879.04 o                         
   2  12   7      40381.16      40979.91      2282.06 o                         
   3  12   7        126.48        142.38       247.67 o                         
   4  12   7        924.57        462.35       342.95 o                         
   5  12   7        396.95        250.63       958.84 o                         
   6  12   7       9670.82      10111.09      1670.23 o                         
   7  12   7          1.84        176.95       329.41 o                         
   1  13   7        172.14        223.59       542.83 o                         
   2  13   7      22868.23      22672.88      1788.21 o                         
   3  13   7        388.13        453.26       357.55 o                         
   4  13   7      37758.48      41151.18      1779.70 o                         
   5  13   7        301.68        546.85       717.58 o                         
   6  13   7      19355.58      18441.22      2346.99 o                         
   0  14   7      21743.09      26577.12      2761.45 o                         
   1  14   7         57.77       1445.96       726.86 o                         
   2  14   7      16259.09      18368.79      1651.60 o                         
   3  14   7          4.43        283.30       334.48 o                         
   4  14   7        956.95       1293.25       435.07 o                         
   5  14   7        203.36        175.07       531.38 o                         
   1  15   7          0.02       -107.81       377.01 o                         
   2  15   7       7723.27       8015.97      1184.97 o                         
   0   0   8      52865.34      53692.42      1697.45 o                         
   1   0   8     223987.91     227627.27      1982.03 o                         
   2   0   8       1593.96       1280.14       432.10 o                         
   3   0   8      76781.69      78243.99      1391.19 o                         
   4   0   8        697.26        876.19       189.34 o                         
   5   0   8       8185.36       6452.05       773.87 o                         
   6   0   8         52.93        -88.46       204.76 o                         
   7   0   8      52785.97      55211.09      2456.48 o                         
   8   0   8       5720.87       5611.72       619.49 o                         
   9   0   8      93261.45      93841.62      2619.42 o                         
  10   0   8       2869.01       3034.67       531.06 o                         
  11   0   8      35789.46      34585.57      2604.94 o                         
  12   0   8        447.45        879.66       725.00 o                         
   1   1   8      15297.13      15420.39       389.96 o                         
   2   1   8         96.35        201.19        54.05 o                         
   3   1   8     122481.93     120375.80      1170.43 o                         
   4   1   8       3862.38       3837.29       279.86 o                         
   5   1   8     158219.41     161154.89      1978.30 o                         
   6   1   8       5220.43       4774.73       849.04 o                         
   7   1   8      54968.47      53876.80      1736.27 o                         
   8   1   8       2010.34       1835.86       287.18 o                         
   9   1   8        556.09        465.32       228.95 o                         
  10   1   8         51.43          0.24       302.61 o                         
  11   1   8      18596.14      19228.92      1388.93 o                         
  12   1   8        253.29        551.03       339.47 o                         
   0   2   8      18893.86      19252.92      1158.03 o                         
   1   2   8     187419.16     186549.84      1908.64 o                         
   2   2   8       2326.68       2206.46       224.94 o                         
   3   2   8      65497.64      66266.39       982.69 o                         
   4   2   8        115.61        253.57        98.39 o                         
   5   2   8       3430.18       3692.28       208.52 o                         
   6   2   8        276.83        388.25       217.74 o                         
   7   2   8      44263.80      41832.78       754.86 o                         
   8   2   8       3067.45       3553.14       405.38 o                         
   9   2   8      84608.02      86044.07      2056.02 o                         
  10   2   8       3916.71       4153.05       494.63 o                         
  11   2   8      31826.30      32810.12      1409.63 o                         
  12   2   8        152.27         -3.52       342.72 o                         
   1   3   8       9368.13       9347.80       298.65 o                         
   2   3   8         75.09        375.24       104.16 o                         
   3   3   8     134153.00     132203.98      1393.48 o                         
   4   3   8       6813.41       6922.91       320.53 o                         
   5   3   8     126283.07     121120.78      1467.15 o                         
   6   3   8       2615.75       2720.44       396.30 o                         
   7   3   8      41877.18      40891.31      2271.21 o                         
   8   3   8        291.53        281.74       205.92 o                         
   9   3   8        179.40        510.79       267.13 o                         
  10   3   8        485.25        430.01       207.16 o                         
  11   3   8      15144.71      16499.76      1024.50 o                         
   0   4   8        455.22        275.31       104.33 o                         
   1   4   8     110725.74     109170.75      1165.26 o                         
   2   4   8       5676.58       5371.89       353.13 o                         
   3   4   8      28958.33      29346.58       678.14 o                         
   4   4   8        906.88        807.35       215.66 o                         
   5   4   8       1907.67       1944.58       211.89 o                         
   6   4   8       1371.43       1049.90       272.97 o                         
   7   4   8      28915.73      29212.53      1241.12 o                         
   8   4   8        646.53       1011.06       310.08 o                         
   9   4   8      52343.03      51465.28      1845.06 o                         
  10   4   8       2390.31       2388.95       389.33 o                         
  11   4   8      20387.17      20806.80      1138.04 o                         
   1   5   8       1118.14       1311.18       227.13 o                         
   2   5   8       1307.61       1258.02       309.13 o                         
   3   5   8      73586.73      71113.26      1382.87 o                         
   4   5   8      12478.01      11775.24       528.52 o                         
   5   5   8      54858.43      52979.05      1118.95 o                         
   6   5   8       1658.95       1843.44       224.18 o                         
   7   5   8      22548.69      21784.02      1196.07 o                         
   8   5   8        271.79        732.41       266.38 o                         
   9   5   8        345.89        451.33       740.47 o                         
  10   5   8        502.61        295.67       233.43 o                         
  11   5   8      12021.11      12322.45       895.80 o                         
   0   6   8         74.82        -17.33       278.37 o                         
   1   6   8      32823.85      33001.28       751.97 o                         
   2   6   8       4109.05       4468.12       387.65 o                         
   3   6   8       4714.53       4471.36       262.61 o                         
   4   6   8          5.30        157.09        81.05 o                         
   5   6   8       3281.93       3373.68       356.89 o                         
   6   6   8         95.83        148.87        93.99 o                         
   7   6   8      14905.56      14640.70       647.92 o                         
   8   6   8        425.00        801.55       223.56 o                         
   9   6   8      20286.58      21312.96      1304.02 o                         
  10   6   8        512.02        509.88       256.36 o                         
  11   6   8       7977.38       8663.98       752.11 o                         
   1   7   8        187.26        110.50       300.27 o                         
   2   7   8       1904.32       2142.84       278.31 o                         
   3   7   8      18858.42      18284.08       602.01 o                         
   4   7   8       7659.81       7403.28       294.25 o                         
   5   7   8       7971.43       7916.11       504.16 o                         
   6   7   8       1406.41       1165.51       221.93 o                         
   7   7   8       4860.61       5125.32       401.73 o                         
   8   7   8          8.00        463.42       521.17 o                         
   9   7   8       1130.24       1046.23       351.55 o                         
  10   7   8        177.88        267.34       229.55 o                         
   0   8   8       1186.46       1606.52       599.43 o                         
   1   8   8       2237.99       2715.24       663.14 o                         
   2   8   8        175.84        144.98       446.63 o                         
   3   8   8        528.16        357.62       205.43 o                         
   4   8   8        152.70        324.91       151.09 o                         
   5   8   8        709.35        750.89       382.47 o                         
   6   8   8        545.84        633.49       158.25 o                         
   7   8   8       4686.60       5181.52       609.63 o                         
   8   8   8        396.23        630.19       278.57 o                         
   9   8   8       4855.69       4782.09       580.98 o                         
  10   8   8        319.60        819.60       450.63 o                         
   1   9   8         81.57        742.12       449.67 o                         
   2   9   8        118.39       1027.25       426.55 o                         
   3   9   8        803.86       1054.50       284.41 o                         
   4   9   8         80.34        254.85       394.67 o                         
   5   9   8        103.41        596.18       292.61 o                         
   6   9   8        538.66        682.61       292.70 o                         
   7   9   8        185.80        417.80       357.59 o                         
   8   9   8          7.90        303.12       402.71 o                         
   9   9   8        253.14        479.42       414.47 o                         
   0  10   8        888.43        794.91       610.56 o                         
   1  10   8        444.99        396.43       288.81 o                         
   2  10   8        412.00        278.95       339.79 o                         
   3  10   8        283.97         76.01       187.51 o                         
   4  10   8        736.04        657.00       339.89 o                         
   5  10   8         21.28       -142.26       240.01 o                         
   6  10   8         74.51        293.32       368.95 o                         
   7  10   8          6.13         76.40       297.41 o                         
   8  10   8        162.84        612.21       433.13 o                         
   9  10   8          9.05       1249.19       505.09 o                         
   1  11   8        120.51        407.03       359.39 o                         
   2  11   8        670.08        805.63       512.82 o                         
   3  11   8       3665.33       3624.98       505.63 o                         
   4  11   8       3103.63       3239.59       568.07 o                         
   5  11   8       2774.82       3129.52       927.29 o                         
   6  11   8        211.13       1109.78       817.80 o                         
   7  11   8        227.61        467.04       296.38 o                         
   8  11   8         46.86        220.42       839.14 o                         
   0  12   8        131.75       1643.63       916.77 o                         
   1  12   8       5984.35       5970.72      1032.14 o                         
   2  12   8        453.33        717.08      1086.89 o                         
   3  12   8       3085.00       3333.22       530.73 o                         
   4  12   8         80.59        338.62       273.09 o                         
   5  12   8        191.98       -772.64       772.64 o                         
   6  12   8          6.59         21.65       475.09 o                         
   7  12   8       3414.78       3691.23       734.73 o                         
   1  13   8        514.85       1110.22       815.32 o                         
   2  13   8         60.26        202.97       571.28 o                         
   3  13   8      10667.30      11064.49      1302.98 o                         
   4  13   8        567.89        628.55      1629.71 o                         
   5  13   8       8785.84      10974.67      1844.06 o                         
   6  13   8        797.74       1030.60       924.81 o                         
   0  14   8        499.65       1417.84       924.81 o                         
   1  14   8      14154.88      15233.16      1696.83 o                         
   2  14   8        294.82       1176.48       700.88 o                         
   3  14   8       3979.31       5559.88      1600.95 o                         
   4  14   8         63.40        703.13       479.03 o                         
   1  15   8       1050.86       1520.98      1478.16 o                         
   1   1   9       1560.66       1905.21       153.41 o                         
   2   1   9       1149.94       1247.86       114.62 o                         
   3   1   9        144.81        169.70        71.07 o                         
   4   1   9        683.43        968.97       162.08 o                         
   5   1   9        552.94        886.90       292.09 o                         
   6   1   9       1271.33        855.65       246.88 o                         
   7   1   9        596.44        680.94       224.01 o                         
   8   1   9        988.52        700.64       205.04 o                         
   9   1   9         49.50         38.42       183.34 o                         
  10   1   9       1948.15       1732.02       365.98 o                         
  11   1   9        835.54        670.00       324.99 o                         
   0   2   9      14957.25      13892.23       682.93 o                         
   1   2   9       5050.76       4831.55       295.04 o                         
   2   2   9      10565.79      10788.46       448.40 o                         
   3   2   9         65.63        176.98       111.80 o                         
   4   2   9        287.39        583.86       123.12 o                         
   5   2   9       2091.51       2101.09       228.84 o                         
   6   2   9       8756.79       9104.90       344.47 o                         
   7   2   9       3934.54       4875.61       571.33 o                         
   8   2   9       7510.14       7724.09       591.32 o                         
   9   2   9       1319.79       1455.81       374.06 o                         
  10   2   9       3770.66       3085.71       446.14 o                         
  11   2   9         36.95        -93.19       256.95 o                         
   1   3   9       7426.92       7161.60       271.94 o                         
   2   3   9      14484.08      14077.79       502.46 o                         
   3   3   9       4994.14       4837.46       292.59 o                         
   4   3   9      26489.42      26768.23       698.00 o                         
   5   3   9       2498.15       2468.30       196.71 o                         
   6   3   9       8983.59       8590.35       666.24 o                         
   7   3   9        409.18        523.49       217.22 o                         
   8   3   9       4240.19       4557.75       561.41 o                         
   9   3   9        289.07        143.56       232.13 o                         
  10   3   9       3652.65       2950.67       450.81 o                         
  11   3   9       3367.00       3771.22       544.18 o                         
   0   4   9      73307.78      72130.41      1700.43 o                         
   1   4   9       4394.52       3863.70       232.65 o                         
   2   4   9      33058.93      31760.34       878.63 o                         
   3   4   9       1430.86       1383.63       227.20 o                         
   4   4   9       1459.45       1447.48       163.93 o                         
   5   4   9       3688.89       3670.91       468.08 o                         
   6   4   9       7948.08       7781.82       389.69 o                         
   7   4   9       9656.92      10645.77      1085.03 o                         
   8   4   9      36218.66      34476.78      1482.87 o                         
   9   4   9       6640.83       7039.42       743.30 o                         
  10   4   9      18484.75      20246.59      1763.76 o                         
  11   4   9        384.22        535.23       290.74 o                         
   1   5   9       1344.35       1513.79       201.96 o                         
   2   5   9      25641.41      26214.30       999.70 o                         
   3   5   9       7905.95       7674.41      1119.06 o                         
   4   5   9      72677.72      68794.18      2075.66 o                         
   5   5   9       5844.87       5682.71       499.75 o                         
   6   5   9      29286.11      28412.29      1094.77 o                         
   7   5   9        130.53        412.22       130.59 o                         
   8   5   9       5691.11       6373.93       649.06 o                         
   9   5   9        237.43        169.13       208.68 o                         
  10   5   9       2137.03       1573.91       340.54 o                         
  11   5   9       4151.28       4136.90       539.48 o                         
   0   6   9     102716.50      97073.30      3881.74 o                         
   1   6   9       9145.71       9145.05       421.83 o                         
   2   6   9      54434.91      50227.50      1971.53 o                         
   3   6   9       4223.84       4420.98       625.60 o                         
   4   6   9       1636.10       1827.24       265.11 o                         
   5   6   9       6384.54       5540.50       307.91 o                         
   6   6   9      11823.45      11733.63       569.07 o                         
   7   6   9       7638.49       8706.32       693.74 o                         
   8   6   9      41788.73      42000.26      1597.80 o                         
   9   6   9       7187.30       7335.78       722.15 o                         
  10   6   9      27160.28      26951.13      1430.71 o                         
   1   7   9         61.94        251.23       175.53 o                         
   2   7   9      34644.58      33465.63       668.30 o                         
   3   7   9      11561.22      10873.20       502.42 o                         
   4   7   9      65258.95      63233.88      1339.10 o                         
   5   7   9      11721.39      11282.43       489.76 o                         
   6   7   9      53374.32      51029.44      1531.07 o                         
   7   7   9       1717.37       2222.40       660.36 o                         
   8   7   9       4837.05       4956.66       571.59 o                         
   9   7   9         13.43        109.43       298.48 o                         
  10   7   9       6188.04       5904.80       702.77 o                         
   0   8   9      52397.93      50234.42      3125.81 o                         
   1   8   9       8957.04       9809.54       971.88 o                         
   2   8   9      46652.44      45279.02      3036.42 o                         
   3   8   9       8589.30       9095.53       958.16 o                         
   4   8   9       1125.29       1253.33       253.27 o                         
   5   8   9       1889.66       2151.89       274.23 o                         
   6   8   9      15316.61      15571.05      1257.98 o                         
   7   8   9       5466.20       5657.14       971.83 o                         
   8   8   9      34138.76      33032.88      2363.07 o                         
   9   8   9       5738.12       5242.68       959.46 o                         
   1   9   9       1390.66       1787.32       814.08 o                         
   2   9   9      41780.59      40203.90      2082.47 o                         
   3   9   9      22585.82      23190.72      2332.45 o                         
   4   9   9      56401.54      53914.28      2422.86 o                         
   5   9   9       9273.97      10357.92      1435.78 o                         
   6   9   9      42342.07      44146.93      2475.97 o                         
   7   9   9       4088.13       4972.07       910.59 o                         
   8   9   9       2523.97       2218.32       635.31 o                         
   9   9   9          3.06       -357.55       357.55 o                         
   0  10   9      45778.52      42055.84      3110.34 o                         
   1  10   9       7261.24       7729.32       972.14 o                         
   2  10   9      34997.31      36206.46      3489.24 o                         
   3  10   9       7332.00       8585.92      1039.56 o                         
   4  10   9       1553.86       1595.62       336.84 o                         
   5  10   9         69.40        353.84       476.33 o                         
   6  10   9       9389.55      10405.79      1205.35 o                         
   7  10   9       5678.76       6057.91       827.27 o                         
   8  10   9      35659.88      37528.04      2016.09 o                         
   1  11   9       2502.11       3961.70       764.23 o                         
   2  11   9      21806.63      23461.36      1719.19 o                         
   3  11   9      16551.83      16683.42      1468.81 o                         
   4  11   9      48617.85      49634.84      2522.59 o                         
   5  11   9       5576.21       5762.92      1230.40 o                         
   6  11   9      26603.50      26516.49      2624.74 o                         
   7  11   9       4880.57       5379.50       868.62 o                         
   0  12   9      52227.79      48773.89      3574.30 o                         
   1  12   9       9631.60       9567.29      1347.32 o                         
   2  12   9      26533.04      25254.41      1896.44 o                         
   3  12   9       2014.93       1682.79       587.31 o                         
   4  12   9        579.64        589.38      1324.74 o                         
   5  12   9        277.80       -627.27       627.27 o                         
   6  12   9       6493.95       6164.40      1411.04 o                         
   1  13   9        920.79       1282.30       772.33 o                         
   2  13   9       8778.81      10435.59      1839.11 o                         
   3  13   9       6080.28       7350.64      1075.41 o                         
   4  13   9      25827.20      26556.53      2017.33 o                         
   5  13   9       3438.47       3632.45      1055.34 o                         
   0  14   9      20619.44      26653.82      2828.26 o                         
   1  14   9       7532.28       9583.29      1223.70 o                         
   2  14   9      13284.03      16787.38      1634.35 o                         
   3  14   9        948.26       1342.46       602.83 o                         
   0   0  10      88010.48      88192.01      2497.93 o                         
   1   0  10      92055.53      93660.85      1446.33 o                         
   2   0  10      49456.88      48269.29      1050.69 o                         
   3   0  10       5539.86       5418.36       726.24 o                         
   4   0  10        533.56        789.48       177.85 o                         
   5   0  10       8971.66       9417.35       631.20 o                         
   6   0  10       3806.70       3593.47       660.67 o                         
   7   0  10      37272.73      40827.91      2281.41 o                         
   8   0  10      26742.82      25903.46      1904.68 o                         
   9   0  10      62385.52      61018.90      2986.93 o                         
  10   0  10      26834.11      24781.93      1508.89 o                         
  11   0  10      13130.65      15524.50      1828.60 o                         
   1   1  10      16637.88      17094.29       591.92 o                         
   2   1  10      10859.76      10682.56       362.59 o                         
   3   1  10      65476.04      66408.78      1082.80 o                         
   4   1  10      44959.84      44743.56      1163.80 o                         
   5   1  10      64448.46      66373.18      1219.47 o                         
   6   1  10      32321.12      31272.48       994.05 o                         
   7   1  10      26801.51      27373.94      1328.32 o                         
   8   1  10       5543.81       5964.78       661.49 o                         
   9   1  10       2919.18       3461.41       467.47 o                         
  10   1  10       5025.01       5114.28       589.75 o                         
  11   1  10      16993.39      17396.07      1097.94 o                         
   0   2  10      57099.05      55293.16      1438.46 o                         
   1   2  10      92240.38      93021.52      1332.16 o                         
   2   2  10      38047.10      37383.14       856.12 o                         
   3   2  10      18207.19      17676.69       581.41 o                         
   4   2  10        109.01        151.78       110.72 o                         
   5   2  10       4320.19       4865.25       330.85 o                         
   6   2  10       3925.57       3948.04       290.19 o                         
   7   2  10      43987.10      43582.00      1683.01 o                         
   8   2  10      27532.26      28027.64      1142.34 o                         
   9   2  10      48318.42      49572.87      1608.10 o                         
  10   2  10      19632.31      19908.87      1094.32 o                         
  11   2  10      13645.24      14408.45       994.43 o                         
   1   3  10      16148.98      16742.01       594.86 o                         
   2   3  10      18377.91      17428.42       592.35 o                         
   3   3  10      73177.23      71104.20      1167.75 o                         
   4   3  10      58286.34      56789.10      1000.55 o                         
   5   3  10      52177.88      51482.81       984.51 o                         
   6   3  10      19275.05      18542.83       498.22 o                         
   7   3  10      24570.21      26984.10      1338.49 o                         
   8   3  10       2727.94       2201.95       452.06 o                         
   9   3  10          0.58        443.07       322.38 o                         
  10   3  10       2447.99       2794.51       481.99 o                         
  11   3  10      12627.40      12032.47      1272.31 o                         
   0   4  10      36465.58      36162.49      1263.49 o                         
   1   4  10      75775.35      74763.54       988.97 o                         
   2   4  10      24079.62      23627.69       719.16 o                         
   3   4  10      26796.59      25545.00       942.52 o                         
   4   4  10        323.99        507.87       114.49 o                         
   5   4  10       1912.61       2072.64       411.47 o                         
   6   4  10       4616.68       4885.70       596.67 o                         
   7   4  10      37435.46      38601.30      1977.68 o                         
   8   4  10      18296.28      17907.20      1078.68 o                         
   9   4  10      24611.62      25585.89      1369.90 o                         
  10   4  10      10119.71      11745.71       989.89 o                         
  11   4  10      11204.89      11032.61       878.53 o                         
   1   5  10       5992.23       5851.41       321.11 o                         
   2   5  10       8429.07       8681.06       455.85 o                         
   3   5  10      41601.58      40854.71      2621.34 o                         
   4   5  10      36403.35      35496.65      1551.06 o                         
   5   5  10      38487.12      37502.29      2162.64 o                         
   6   5  10      14737.31      15085.38       880.94 o                         
   7   5  10       9871.90       9942.45       783.88 o                         
   8   5  10        357.92        647.26       444.78 o                         
   9   5  10         26.03       -164.02       258.23 o                         
  10   5  10       2193.86       2624.90       536.26 o                         
   0   6  10      21328.29      21030.09      1873.75 o                         
   1   6  10      25531.34      26593.98      1022.63 o                         
   2   6  10      12006.41      12581.45      1026.22 o                         
   3   6  10       6449.50       6367.02       754.69 o                         
   4   6  10        331.27        401.51       259.91 o                         
   5   6  10        610.69        501.91       456.84 o                         
   6   6  10       2932.34       2943.44       412.61 o                         
   7   6  10      11266.53      12234.24       848.41 o                         
   8   6  10       6829.78       6990.54       685.77 o                         
   9   6  10      10158.73       9931.33       841.62 o                         
  10   6  10       5143.48       5700.85       701.36 o                         
   1   7  10       2001.27       2265.41       528.18 o                         
   2   7  10       2517.17       2939.69       602.45 o                         
   3   7  10      14906.15      14447.24       615.71 o                         
   4   7  10       8101.47       8073.82       517.38 o                         
   5   7  10      17074.41      16415.18       834.62 o                         
   6   7  10       5844.35       5099.63       522.71 o                         
   7   7  10       1074.81        774.08       322.29 o                         
   8   7  10         19.31        281.57       240.56 o                         
   9   7  10        161.66         83.80       408.59 o                         
  10   7  10       1154.96       1007.47       358.48 o                         
   0   8  10       2549.89       2482.46       812.23 o                         
   1   8  10       2770.03       2967.27       558.31 o                         
   2   8  10       2417.94       2747.30       538.65 o                         
   3   8  10       1097.33       1000.04       404.60 o                         
   4   8  10        186.88        401.06       337.25 o                         
   5   8  10          7.94        202.10       478.49 o                         
   6   8  10        180.86        669.67       288.68 o                         
   7   8  10        596.31       1073.28       532.62 o                         
   8   8  10       3102.50       2830.12       824.60 o                         
   9   8  10       1376.39       1985.72       765.83 o                         
   1   9  10        729.59        253.18       317.66 o                         
   2   9  10        256.66        278.09       301.63 o                         
   3   9  10        780.32       1379.88       489.02 o                         
   4   9  10        210.82        818.99       442.01 o                         
   5   9  10       1561.81       1804.96       561.38 o                         
   6   9  10         32.94         56.33       347.35 o                         
   7   9  10        401.55        498.94       517.46 o                         
   8   9  10         11.77        -75.70       380.03 o                         
   9   9  10        146.07        364.98       450.34 o                         
   0  10  10        585.12       1470.42       851.82 o                         
   1  10  10          7.37        786.67       545.61 o                         
   2  10  10         46.16       -187.25       417.46 o                         
   3  10  10        363.69        130.77       319.20 o                         
   4  10  10        188.10        782.44      1042.04 o                         
   5  10  10          8.69        134.20       399.26 o                         
   6  10  10        303.72        938.77       403.49 o                         
   7  10  10        371.57        436.17       325.15 o                         
   8  10  10         78.09        972.66       494.55 o                         
   1  11  10         72.48        419.81       584.89 o                         
   2  11  10       1005.22       1378.97       601.90 o                         
   3  11  10       2576.48       2992.39      1075.14 o                         
   4  11  10        856.60        702.55       466.67 o                         
   5  11  10       1683.77       2024.77       632.99 o                         
   6  11  10        649.18       1810.87       576.51 o                         
   7  11  10        183.41        383.02       393.05 o                         
   0  12  10       4340.05       5481.46      1296.60 o                         
   1  12  10       3691.26       4487.67       862.11 o                         
   2  12  10       1214.67       1746.72       714.18 o                         
   3  12  10        174.57        378.92       757.48 o                         
   4  12  10        413.70       1003.95       805.42 o                         
   5  12  10          7.68       -371.16       689.74 o                         
   6  12  10        461.33        892.05       847.80 o                         
   1  13  10       1381.08       2001.78       646.03 o                         
   2  13  10       2363.89       3354.18       823.21 o                         
   3  13  10       7336.33       8582.56      1195.21 o                         
   4  13  10       3510.66       3632.98       820.83 o                         
   5  13  10       8973.13       8226.21      1664.05 o                         
   0  14  10       6005.06       6563.40      1445.06 o                         
   1  14  10      10687.04      12839.62      1453.25 o                         
   2  14  10       2396.36       2456.67      1216.49 o                         
   1   1  11        727.94        860.35       116.39 o                         
   2   1  11        346.58        342.17        90.06 o                         
   3   1  11       1886.43       2138.33       219.38 o                         
   4   1  11         60.92         90.89       161.71 o                         
   5   1  11        351.56        633.49       162.74 o                         
   6   1  11        183.36        434.45       492.10 o                         
   7   1  11        916.62        873.17       325.54 o                         
   8   1  11        171.51         48.85       213.31 o                         
   9   1  11        103.98        384.74       218.43 o                         
  10   1  11         39.29         66.89       200.91 o                         
  11   1  11        161.14        475.64       283.34 o                         
   0   2  11      24296.83      24453.46      1055.34 o                         
   1   2  11      15530.00      15876.09       468.77 o                         
   2   2  11       2105.12       2157.41       228.04 o                         
   3   2  11       2017.82       2019.68       227.66 o                         
   4   2  11         22.76        -62.47       119.41 o                         
   5   2  11        276.85        660.34       166.19 o                         
   6   2  11       2580.41       2478.27       254.71 o                         
   7   2  11       7390.27       7918.61       771.62 o                         
   8   2  11      10065.66      10765.73      1645.18 o                         
   9   2  11       5686.34       5646.85       593.70 o                         
  10   2  11        763.69       1009.61       359.44 o                         
  11   2  11       1079.51       1382.46       394.09 o                         
   1   3  11       2495.03       2490.31       259.86 o                         
   2   3  11       5635.72       5937.90       373.02 o                         
   3   3  11      16194.92      16343.49       598.26 o                         
   4   3  11       5150.10       5680.23       343.15 o                         
   5   3  11       8557.15       7906.65       421.00 o                         
   6   3  11       6560.45       6947.60       700.88 o                         
   7   3  11       8219.65       7827.09       770.31 o                         
   8   3  11        997.14       1110.57       345.89 o                         
   9   3  11        103.80        769.68       368.40 o                         
  10   3  11        281.63        481.91       286.90 o                         
   0   4  11      44473.80      43816.02      3144.68 o                         
   1   4  11      42218.74      40759.92       773.37 o                         
   2   4  11      16218.80      16724.33       638.56 o                         
   3   4  11       6243.71       6573.82       394.49 o                         
   4   4  11        777.71        913.23       156.52 o                         
   5   4  11        176.05         15.24        91.77 o                         
   6   4  11       3072.94       2735.65       458.63 o                         
   7   4  11      13431.18      12900.80      1427.74 o                         
   8   4  11      13792.10      13252.04       979.67 o                         
   9   4  11      14557.86      14502.19      1061.45 o                         
  10   4  11       6651.75       7961.56       871.42 o                         
   1   5  11       4016.67       3984.70       268.73 o                         
   2   5  11      13074.13      12687.77       573.34 o                         
   3   5  11      38110.41      37101.34       940.03 o                         
   4   5  11      27604.62      25961.71      1081.98 o                         
   5   5  11      28144.53      26974.26      1900.97 o                         
   6   5  11      25163.42      25650.11      1507.23 o                         
   7   5  11      16168.94      15975.67       995.60 o                         
   8   5  11       2274.58       2163.81       420.34 o                         
   9   5  11          9.77        571.84       320.22 o                         
  10   5  11        570.81       1226.82       404.43 o                         
   0   6  11      35862.50      38541.55      2552.98 o                         
   1   6  11      33226.90      31126.75      2903.42 o                         
   2   6  11      27419.38      27025.51      1536.49 o                         
   3   6  11      13752.64      12978.52      1613.94 o                         
   4   6  11       1264.33       1660.78       451.57 o                         
   5   6  11        146.44        413.34       219.14 o                         
   6   6  11       3859.64       3744.31       445.31 o                         
   7   6  11      13888.99      15631.48      2756.81 o                         
   8   6  11      11557.68      11310.96       973.37 o                         
   9   6  11      19874.64      21343.76      1900.66 o                         
  10   6  11      12791.46      12683.32      1036.86 o                         
   1   7  11       8643.57       8252.37       912.24 o                         
   2   7  11      11921.91      12539.78      1085.94 o                         
   3   7  11      40328.34      38790.82      2364.00 o                         
   4   7  11      41802.57      39837.70      1051.05 o                         
   5   7  11      28460.13      28724.57      1011.39 o                         
   6   7  11      23882.79      23785.89      1105.89 o                         
   7   7  11      16377.46      17199.65      1009.52 o                         
   8   7  11       2050.13       2333.87       431.31 o                         
   9   7  11          2.68       -399.62       399.62 o                         
   0   8  11      24970.06      22762.80      2207.80 o                         
   1   8  11      23720.30      21951.38      1577.75 o                         
   2   8  11      20250.07      19020.02      1416.39 o                         
   3   8  11      15121.17      14824.52      1265.64 o                         
   4   8  11       1331.21        301.44       270.04 o                         
   5   8  11       1161.96       1556.28       382.10 o                         
   6   8  11       4560.53       4932.04       749.27 o                         
   7   8  11      14693.71      15369.85      1680.13 o                         
   8   8  11      14547.92      15203.45      1742.61 o                         
   9   8  11      22791.30      24905.03      2235.64 o                         
   1   9  11       5861.70       4918.70       797.41 o                         
   2   9  11      11426.15       9203.44      1029.88 o                         
   3   9  11      23293.93      23181.60      1629.53 o                         
   4   9  11      32232.53      31947.02      2408.23 o                         
   5   9  11      22826.93      23312.45      1306.81 o                         
   6   9  11      15386.45      15087.78      1251.91 o                         
   7   9  11      12849.00      14490.77      2201.92 o                         
   8   9  11       1316.43       1716.31      1036.47 o                         
   0  10  11      27266.12      23124.06      2460.19 o                         
   1  10  11      29609.90      29746.53      1943.23 o                         
   2  10  11      14493.08      16269.45      1438.02 o                         
   3  10  11       7530.03       8330.56      1051.65 o                         
   4  10  11       1285.77        958.85       463.67 o                         
   5  10  11       1787.02       2563.96       669.37 o                         
   6  10  11       5167.56       6029.74       840.71 o                         
   7  10  11      13514.82      15414.08      1350.03 o                         
   1  11  11       2153.69       1951.40       572.42 o                         
   2  11  11       9510.07      11801.76      2727.74 o                         
   3  11  11      16653.71      15321.93      1463.91 o                         
   4  11  11      18074.14      20010.95      1661.72 o                         
   5  11  11      19114.80      19580.15      1669.43 o                         
   6  11  11      15470.78      14823.50      1374.18 o                         
   0  12  11      27540.72      29136.28      2881.46 o                         
   1  12  11      22109.52      22278.19      1804.18 o                         
   2  12  11       7858.25       8136.74      1151.72 o                         
   3  12  11       5338.42       7129.55      1074.42 o                         
   4  12  11        838.50        184.13       553.99 o                         
   5  12  11        657.79        664.29       744.49 o                         
   1  13  11       2067.29       2596.57      1613.63 o                         
   2  13  11       5521.88       5898.01      1488.05 o                         
   3  13  11      14993.10      16278.21      1629.97 o                         
   4  13  11      10343.61      11205.72      1363.25 o                         
   0   0  12      69142.85      69280.63      2470.71 o                         
   1   0  12      36380.88      36095.38      1016.41 o                         
   2   0  12      47557.15      48491.94      1241.51 o                         
   3   0  12       9529.71       9116.18       454.04 o                         
   4   0  12        646.73       1419.08       513.44 o                         
   5   0  12       1532.99       1957.88       604.38 o                         
   6   0  12      10693.74      12474.16      1309.59 o                         
   7   0  12      20971.87      20593.35      1748.18 o                         
   8   0  12      62263.45      60268.19      3080.65 o                         
   9   0  12      13024.14      14258.22      1612.08 o                         
  10   0  12      33021.61      34498.83      1876.68 o                         
   1   1  12       5094.42       5814.82       291.90 o                         
   2   1  12      47385.17      48208.18       870.90 o                         
   3   1  12       6931.84       7251.46       402.61 o                         
   4   1  12      90688.88      92073.62      1662.72 o                         
   5   1  12      13541.06      14053.49       656.57 o                         
   6   1  12      60887.96      62113.79      2091.81 o                         
   7   1  12       9239.05       9156.71       928.83 o                         
   8   1  12       1909.81       2565.41       528.42 o                         
   9   1  12       1980.40       1493.74       444.01 o                         
  10   1  12       6337.46       6530.07       607.25 o                         
   0   2  12      94565.61      91959.32      1695.79 o                         
   1   2  12      20375.75      21209.60       533.97 o                         
   2   2  12      62159.70      59729.36      1963.26 o                         
   3   2  12      11062.69      10781.62       505.45 o                         
   4   2  12        401.76        731.48       208.90 o                         
   5   2  12        147.81        417.00       187.06 o                         
   6   2  12      15940.96      16316.84       671.32 o                         
   7   2  12      12515.20      12470.58       975.79 o                         
   8   2  12      48473.05      47101.40      1953.67 o                         
   9   2  12      12164.45      12842.03       879.09 o                         
  10   2  12      31386.46      32556.37      1778.12 o                         
   1   3  12       6314.41       5662.42       345.67 o                         
   2   3  12      27961.83      26734.38       812.78 o                         
   3   3  12      17661.20      17215.77       646.60 o                         
   4   3  12      69899.36      67715.22      1231.53 o                         
   5   3  12      23856.26      23427.03       783.76 o                         
   6   3  12      48461.38      47739.46      1840.44 o                         
   7   3  12       3888.50       4105.10       578.65 o                         
   8   3  12       5037.14       6578.52       631.20 o                         
   9   3  12        285.27        115.11       380.75 o                         
  10   3  12       6564.18       5730.87       787.18 o                         
   0   4  12      90722.12      88516.20      3372.02 o                         
   1   4  12       7845.98       7540.06       343.13 o                         
   2   4  12      50607.32      49813.69      1029.47 o                         
   3   4  12       7200.03       6659.53       415.30 o                         
   4   4  12        225.67        688.02       179.16 o                         
   5   4  12         53.74        210.63       130.42 o                         
   6   4  12      15358.80      14926.64      1565.07 o                         
   7   4  12       4655.29       4010.22       588.69 o                         
   8   4  12      32095.79      33925.87      1597.77 o                         
   9   4  12       4242.19       5248.86       683.45 o                         
  10   4  12      25146.69      25710.05      2030.88 o                         
   1   5  12       2540.94       2669.72       295.06 o                         
   2   5  12      13792.79      14339.24       639.83 o                         
   3   5  12      10209.78       9321.29       497.47 o                         
   4   5  12      48454.76      47959.63      1507.92 o                         
   5   5  12      16650.09      17260.04      1104.17 o                         
   6   5  12      15860.70      16190.74      1621.98 o                         
   7   5  12       2135.25       3239.30       477.29 o                         
   8   5  12       2193.70       2677.18       474.53 o                         
   9   5  12          1.22         99.06       238.47 o                         
  10   5  12       3755.37       5389.09       881.51 o                         
   0   6  12      36093.74      34894.26      2569.68 o                         
   1   6  12       2210.00       3159.79       570.01 o                         
   2   6  12      12680.78      13569.09      1108.58 o                         
   3   6  12       1364.47       1455.94       431.46 o                         
   4   6  12        125.56        626.42       271.45 o                         
   5   6  12        103.67        132.38       337.76 o                         
   6   6  12       6536.31       6664.23       998.43 o                         
   7   6  12       3550.68       3815.35       498.24 o                         
   8   6  12      16256.44      16599.91      1082.78 o                         
   9   6  12        584.82        833.28       331.48 o                         
   1   7  12       1522.51       1380.48       657.27 o                         
   2   7  12       4522.90       3492.44       846.25 o                         
   3   7  12       2070.23       2509.40       554.21 o                         
   4   7  12      16139.81      16125.71      1352.63 o                         
   5   7  12       1717.80       2261.41       330.45 o                         
   6   7  12       3079.56       4130.42       941.52 o                         
   7   7  12        407.71          9.90       432.40 o                         
   8   7  12        532.81        608.71       381.06 o                         
   9   7  12          2.45       -593.24       593.24 o                         
   0   8  12       5237.37       4117.43       952.03 o                         
   1   8  12        438.80         34.03       538.50 o                         
   2   8  12       1215.36        822.44       648.61 o                         
   3   8  12        186.66        -38.56       363.05 o                         
   4   8  12        139.56        352.83       493.03 o                         
   5   8  12        137.67        120.47       278.58 o                         
   6   8  12       1719.57       1158.96       750.68 o                         
   7   8  12       1792.79       1902.83       730.57 o                         
   8   8  12       1444.51        921.72       534.47 o                         
   1   9  12        758.54        978.01       516.54 o                         
   2   9  12        853.56        556.55       665.31 o                         
   3   9  12        157.49        304.66       345.88 o                         
   4   9  12        443.49        466.10       404.48 o                         
   5   9  12        248.78        401.07       302.79 o                         
   6   9  12       1018.27        899.31       665.31 o                         
   7   9  12        136.76        845.75       492.87 o                         
   8   9  12        271.50        791.67       508.80 o                         
   0  10  12        129.78        233.21       430.55 o                         
   1  10  12        147.91        157.68       368.75 o                         
   2  10  12          2.01       -444.36       444.36 o                         
   3  10  12         40.06        475.60       369.87 o                         
   4  10  12        358.05        216.86       448.49 o                         
   5  10  12         88.31        196.12       303.46 o                         
   6  10  12         39.63        172.33       462.10 o                         
   7  10  12          5.35        515.23       442.24 o                         
   1  11  12          7.06       -147.77       670.57 o                         
   2  11  12        391.83        622.89       418.10 o                         
   3  11  12       1785.68        877.86       504.78 o                         
   4  11  12       2216.05       2095.87      1470.73 o                         
   5  11  12        784.86        795.27       844.09 o                         
   6  11  12        121.12        164.71       832.02 o                         
   0  12  12       3317.10       3025.60      1025.03 o                         
   1  12  12        756.29       1640.39       624.39 o                         
   2  12  12       1697.84       2208.49       626.58 o                         
   3  12  12        445.73        369.92       926.67 o                         
   4  12  12          6.99        782.48       855.22 o                         
   1  13  12        121.13        250.19       459.93 o                         
   2  13  12       4009.09       4603.23      1129.88 o                         
   1   1  13         58.11        238.68        92.91 o                         
   2   1  13         27.81        188.88        98.06 o                         
   3   1  13       6777.22       6472.63       398.85 o                         
   4   1  13        657.60        935.89       221.85 o                         
   5   1  13       2747.18       3216.48       467.81 o                         
   6   1  13       1223.97       1449.81       250.55 o                         
   7   1  13         86.30        -62.71       322.91 o                         
   8   1  13          1.03        318.26       286.06 o                         
   9   1  13        193.76        124.59       333.45 o                         
  10   1  13        401.84        857.54       634.37 o                         
   0   2  13       7104.54       7418.18       521.86 o                         
   1   2  13       4559.30       4517.26       245.96 o                         
   2   2  13        180.35        229.05       208.53 o                         
   3   2  13       1096.22       1435.22       211.71 o                         
   4   2  13        458.44        490.36       173.86 o                         
   5   2  13        250.14        305.96       147.33 o                         
   6   2  13          6.37         62.51       240.16 o                         
   7   2  13       4803.61       5518.63       774.18 o                         
   8   2  13         95.30        171.16       309.61 o                         
   9   2  13       2372.90       2456.15       416.49 o                         
  10   2  13       1255.97       1835.16       406.55 o                         
   1   3  13       1343.77       1596.96       166.93 o                         
   2   3  13       1604.40       1801.68       243.17 o                         
   3   3  13      35444.36      35402.89       959.94 o                         
   4   3  13       3312.31       3461.97       298.09 o                         
   5   3  13      22657.30      22939.36       947.39 o                         
   6   3  13       2524.11       2104.90       458.55 o                         
   7   3  13       3883.98       4142.71       618.62 o                         
   8   3  13        141.47        500.83       342.40 o                         
   9   3  13        288.10        558.52       241.16 o                         
  10   3  13        475.44        768.43       421.85 o                         
   0   4  13       8460.24       7922.85       695.51 o                         
   1   4  13      34930.96      32434.36       966.12 o                         
   2   4  13       1715.43       1778.60       226.04 o                         
   3   4  13      12920.10      13187.02       610.87 o                         
   4   4  13        386.91        446.04       143.56 o                         
   5   4  13       1567.21       2118.58       455.02 o                         
   6   4  13       1525.76        979.44       312.00 o                         
   7   4  13      15052.75      13866.98      1080.14 o                         
   8   4  13       2129.79       2014.65       459.24 o                         
   9   4  13      13117.65      12056.61      1034.79 o                         
   1   5  13       6216.20       6645.33       464.63 o                         
   2   5  13       1966.49       2227.00       358.23 o                         
   3   5  13      47783.00      45781.11      1056.73 o                         
   4   5  13       3168.12       3207.16       308.42 o                         
   5   5  13      42613.14      40738.96      1749.89 o                         
   6   5  13       1307.05       1870.66       676.13 o                         
   7   5  13      13956.76      15293.06      1054.98 o                         
   8   5  13        458.48        372.22       252.32 o                         
   9   5  13         38.58          6.86       388.79 o                         
   0   6  13       9733.31       9264.61       791.90 o                         
   1   6  13      64105.16      62536.88      1800.63 o                         
   2   6  13       2948.40       2522.15       417.23 o                         
   3   6  13      24068.84      22891.70      1178.56 o                         
   4   6  13        663.52        370.38       260.33 o                         
   5   6  13       2177.61       4441.58       929.14 o                         
   6   6  13       3778.90       3515.55       768.62 o                         
   7   6  13      26399.40      27295.47      1367.78 o                         
   8   6  13       2368.08       2277.51       734.90 o                         
   9   6  13      30004.98      31871.75      2554.84 o                         
   1   7  13       8234.67       8274.20       948.08 o                         
   2   7  13        444.17        465.60       365.07 o                         
   3   7  13      40701.98      39754.93      2047.31 o                         
   4   7  13       4509.61       4227.17       534.22 o                         
   5   7  13      46563.31      45831.12      1742.43 o                         
   6   7  13       3273.33       1558.88       598.19 o                         
   7   7  13      15943.69      14926.93      1771.07 o                         
   8   7  13         23.61       -453.44       454.06 o                         
   0   8  13       7204.81       8309.72      1422.79 o                         
   1   8  13      61859.60      61043.39      2642.63 o                         
   2   8  13        903.36         46.69       388.95 o                         
   3   8  13      16253.04      15998.55      2091.81 o                         
   4   8  13        149.60       -362.50       460.55 o                         
   5   8  13       2909.16       3406.92       565.57 o                         
   6   8  13       1091.15       1297.83       478.53 o                         
   7   8  13      29145.67      32841.05      2558.86 o                         
   8   8  13       1127.26       1891.69       737.38 o                         
   1   9  13       8006.66       7828.49      1047.43 o                         
   2   9  13       1557.18       1352.39       507.83 o                         
   3   9  13      34333.96      32789.01      2018.58 o                         
   4   9  13       5849.43       4594.38       765.06 o                         
   5   9  13      45924.23      47800.42      1932.20 o                         
   6   9  13       4155.65       5109.40       805.27 o                         
   7   9  13      13762.36      15237.68      1395.56 o                         
   0  10  13       3837.25       3284.17      1026.27 o                         
   1  10  13      44078.14      47721.73      2540.85 o                         
   2  10  13        432.73        252.82       308.41 o                         
   3  10  13      12543.44      13442.49      1344.05 o                         
   4  10  13        108.58         22.71       319.47 o                         
   5  10  13       1910.37       3062.11       582.18 o                         
   6  10  13        123.59        579.40       602.83 o                         
   1  11  13       8566.71       8444.03      1126.55 o                         
   2  11  13       2038.12       2151.17      1046.37 o                         
   3  11  13      33839.06      36118.80      2296.62 o                         
   4  11  13       3142.69       2911.34       720.43 o                         
   5  11  13      37849.23      39113.44      1911.38 o                         
   0  12  13       4281.20       3117.15      1075.13 o                         
   1  12  13      28287.58      31117.04      2206.56 o                         
   2  12  13        956.14        709.63       725.31 o                         
   3  12  13       9473.40      11031.26      1462.07 o                         
   0   0  14      79772.20      79713.74      1995.15 o                         
   1   0  14        198.45        266.92       148.06 o                         
   2   0  14      51825.64      52121.45      1333.28 o                         
   3   0  14        362.82        411.26       137.27 o                         
   4   0  14       2925.99       3100.63       428.19 o                         
   5   0  14       1776.47       1666.42       349.51 o                         
   6   0  14      26842.52      26985.50      1202.57 o                         
   7   0  14        852.19       1421.55       597.57 o                         
   8   0  14      45171.70      48394.69      2958.79 o                         
   9   0  14         60.16        282.08       496.12 o                         
   1   1  14       5830.34       5585.05       316.67 o                         
   2   1  14      34365.70      34763.22       751.66 o                         
   3   1  14         14.22        248.62       117.95 o                         
   4   1  14      78861.28      82243.79      1719.67 o                         
   5   1  14        114.56        434.34       174.47 o                         
   6   1  14      52088.58      51668.47      1356.89 o                         
   7   1  14        981.81       1727.84       521.17 o                         
   8   1  14       3733.67       5020.78       737.90 o                         
   9   1  14        252.27       -231.23       321.28 o                         
   0   2  14      92127.21      90102.80      1846.75 o                         
   1   2  14        658.88        655.76       177.78 o                         
   2   2  14      48098.38      47906.05      1171.14 o                         
   3   2  14         45.95         -4.31       129.52 o                         
   4   2  14       3390.06       4322.34       423.17 o                         
   5   2  14        458.44        409.73       156.30 o                         
   6   2  14      19597.50      19983.46      1266.30 o                         
   7   2  14        753.65        951.87       356.54 o                         
   8   2  14      41023.36      42510.75      4063.00 o                         
   9   2  14          6.21        -45.15       519.63 o                         
   1   3  14        378.92        509.72       166.54 o                         
   2   3  14      37249.69      37229.40       969.22 o                         
   3   3  14          4.15        204.86       236.52 o                         
   4   3  14      74536.31      75773.82      1423.59 o                         
   5   3  14        316.80        615.62       187.07 o                         
   6   3  14      50762.73      54724.71      2084.02 o                         
   7   3  14          4.87        154.30       586.75 o                         
   8   3  14       5163.47       6789.86       847.03 o                         
   9   3  14        236.05        -67.81       287.29 o                         
   0   4  14      80343.43      78687.57      2229.06 o                         
   1   4  14        726.79        894.31       277.61 o                         
   2   4  14      31179.80      31829.86       898.22 o                         
   3   4  14        279.45        460.26       176.61 o                         
   4   4  14       3899.55       4841.61       382.01 o                         
   5   4  14        151.28          3.18       271.61 o                         
   6   4  14      10960.83      11968.01      1477.23 o                         
   7   4  14        478.66        740.30       324.28 o                         
   8   4  14      30508.33      32605.51      2679.80 o                         
   9   4  14         55.37        283.84       356.70 o                         
   1   5  14        181.95        393.41       152.78 o                         
   2   5  14      26910.29      25229.02       821.41 o                         
   3   5  14        331.31        190.02       125.94 o                         
   4   5  14      37964.92      37964.39      1048.72 o                         
   5   5  14         74.83         40.63       313.01 o                         
   6   5  14      26713.38      27334.66      2195.74 o                         
   7   5  14         14.21        -75.47       358.79 o                         
   8   5  14       3618.57       4027.75       643.84 o                         
   9   5  14         53.65         32.42       372.71 o                         
   0   6  14      39828.66      38352.76      1661.31 o                         
   1   6  14          6.06         97.10       167.30 o                         
   2   6  14      13321.31      13950.16       898.36 o                         
   3   6  14       1672.77       1426.73       283.20 o                         
   4   6  14       1320.41       1157.40       418.90 o                         
   5   6  14        374.35        331.57       524.58 o                         
   6   6  14       7956.12       8328.28      1268.14 o                         
   7   6  14        159.56        383.65       273.86 o                         
   8   6  14      15896.26      15485.53      1836.64 o                         
   1   7  14        547.56        232.64       352.91 o                         
   2   7  14       4923.05       5358.18      1093.38 o                         
   3   7  14        655.55        847.69       318.53 o                         
   4   7  14       7143.38       7376.38       720.06 o                         
   5   7  14          1.65        572.73       344.42 o                         
   6   7  14       7194.65       8069.21      1496.41 o                         
   7   7  14         60.41       1186.48       662.53 o                         
   8   7  14       1158.38       1109.16       656.34 o                         
   0   8  14      10611.98      10586.80      1583.63 o                         
   1   8  14        116.13        280.35       361.27 o                         
   2   8  14       3694.01       3448.95       657.35 o                         
   3   8  14         59.74         26.85       358.20 o                         
   4   8  14         37.17       -245.74       271.58 o                         
   5   8  14          4.91         15.88       462.55 o                         
   6   8  14       2137.74       2686.37       650.35 o                         
   7   8  14         17.52        742.32       470.72 o                         
   1   9  14         24.05        283.15       371.80 o                         
   2   9  14         23.41       -103.55       357.01 o                         
   3   9  14         49.13        276.42       881.82 o                         
   4   9  14        402.53        572.45       299.98 o                         
   5   9  14         35.63        335.12       416.32 o                         
   6   9  14        543.51       1289.81       496.60 o                         
   0  10  14        354.32        374.26       508.49 o                         
   1  10  14        245.61        491.85       564.17 o                         
   2  10  14         17.70        232.30       395.22 o                         
   3  10  14        655.60        909.20       508.29 o                         
   4  10  14         57.74        455.88       522.41 o                         
   5  10  14         42.72        608.07       349.14 o                         
   1  11  14        279.92        580.15       528.01 o                         
   2  11  14        230.66        928.39       527.51 o                         
   3  11  14        129.92         21.00      1231.64 o                         
   4  11  14       1006.53        850.11       403.91 o                         
   0  12  14      11108.82      11110.14      1909.63 o                         
   1  12  14        351.11        592.51       572.50 o                         
   2  12  14       2958.20       3319.41       776.76 o                         
   1   1  15       1403.84       1364.08       165.86 o                         
   2   1  15         12.59        -45.50       123.47 o                         
   3   1  15       2175.16       2223.98       230.92 o                         
   4   1  15        637.31        628.57       184.08 o                         
   5   1  15       2246.03       2109.85       483.40 o                         
   6   1  15          7.47        349.25       301.26 o                         
   7   1  15         38.04        148.00       486.22 o                         
   8   1  15         24.43        327.74       327.14 o                         
   9   1  15         96.93        267.16       335.10 o                         
   0   2  15         39.23        230.57       197.58 o                         
   1   2  15       5387.95       5484.33       312.46 o                         
   2   2  15          4.74       -102.10       135.28 o                         
   3   2  15       2313.68       2432.05       288.38 o                         
   4   2  15         26.81        289.06       172.01 o                         
   5   2  15        192.62        376.65       171.89 o                         
   6   2  15          7.23         75.16       294.37 o                         
   7   2  15       6216.44       5096.59       698.53 o                         
   8   2  15        182.40         45.39       294.89 o                         
   9   2  15       4574.45       4845.66       795.53 o                         
   1   3  15       5548.15       5821.49       369.60 o                         
   2   3  15        187.40        411.55       166.44 o                         
   3   3  15      12591.19      11705.89       608.87 o                         
   4   3  15       2947.76       3079.69       325.85 o                         
   5   3  15      20076.80      20423.87      1284.00 o                         
   6   3  15        108.02         80.94       300.53 o                         
   7   3  15       2882.82       4023.96       667.56 o                         
   8   3  15        358.50        653.85       363.31 o                         
   9   3  15        117.07        298.92       298.58 o                         
   0   4  15        849.82        980.77       454.12 o                         
   1   4  15      29811.18      29253.52       900.82 o                         
   2   4  15       1778.56       1884.96       257.13 o                         
   3   4  15       4764.80       5066.19       385.99 o                         
   4   4  15        680.98       1199.59       226.41 o                         
   5   4  15        585.84       1330.15       469.29 o                         
   6   4  15        121.19         59.16       334.66 o                         
   7   4  15      15508.31      14860.62      1207.33 o                         
   8   4  15        284.92       -214.56       336.74 o                         
   1   5  15       8575.18       8041.18       485.65 o                         
   2   5  15       1318.64       1296.37       221.22 o                         
   3   5  15      26348.47      26210.51       863.01 o                         
   4   5  15       1414.86       1473.43       293.61 o                         
   5   5  15      40627.40      37623.40      2697.12 o                         
   6   5  15        505.02         58.89       343.57 o                         
   7   5  15      11104.90      11499.24      1572.49 o                         
   8   5  15        869.12       1180.59       377.44 o                         
   0   6  15       3859.03       4135.36       587.40 o                         
   1   6  15      42646.44      40675.67      1251.73 o                         
   2   6  15       4433.61       4322.70       380.44 o                         
   3   6  15       7042.32       7225.93       587.47 o                         
   4   6  15        261.46        166.56       264.56 o                         
   5   6  15        285.98       1073.57       476.57 o                         
   6   6  15       1320.19       1914.58       792.43 o                         
   7   6  15      18828.99      20694.80      2121.81 o                         
   1   7  15       9883.62      10782.35      1901.90 o                         
   2   7  15       1496.60        950.13       408.20 o                         
   3   7  15      31059.21      30466.81      1484.17 o                         
   4   7  15        482.37        561.03       277.67 o                         
   5   7  15      40337.29      40206.96      1941.09 o                         
   6   7  15        815.96       1445.02       511.28 o                         
   7   7  15      13266.70      17478.68      2014.80 o                         
   0   8  15       1463.00       1605.90       763.98 o                         
   1   8  15      43750.05      44089.48      2377.53 o                         
   2   8  15       1530.97       1352.64       511.98 o                         
   3   8  15       8394.23       9546.69       893.44 o                         
   4   8  15         29.13        204.16       286.06 o                         
   5   8  15       1232.69       2087.33       511.07 o                         
   6   8  15       1399.22       3098.26       655.28 o                         
   1   9  15       5879.77       4922.13       911.18 o                         
   2   9  15       1900.95       1214.87       518.87 o                         
   3   9  15      23887.43      28269.07      1980.37 o                         
   4   9  15       1254.09       1469.97       367.93 o                         
   5   9  15      32154.24      31068.82      1637.81 o                         
   0  10  15        118.28       1380.73       765.83 o                         
   1  10  15      38904.41      40140.94      2437.45 o                         
   2  10  15        414.12       1258.01       530.70 o                         
   3  10  15       9193.31      10296.30      1276.84 o                         
   4  10  15          4.47       -271.92       315.35 o                         
   1  11  15       3617.13       4903.27       945.93 o                         
   2  11  15       1441.35       1664.67       572.73 o                         
   0   0  16      66267.96      64933.29      1997.65 o                         
   1   0  16      12526.83      13575.78       747.84 o                         
   2   0  16      39137.85      39110.86      2515.87 o                         
   3   0  16       1975.50       2153.06       653.25 o                         
   4   0  16       9681.66      10688.84       853.05 o                         
   5   0  16       1433.63       1076.17       295.48 o                         
   6   0  16      14353.37      14136.67       950.54 o                         
   7   0  16       7461.29       8337.55      1281.75 o                         
   8   0  16      28522.04      29234.02      2468.85 o                         
   1   1  16       6527.05       6655.12       389.05 o                         
   2   1  16      45197.16      44419.78      1076.70 o                         
   3   1  16       5037.04       5470.37       426.53 o                         
   4   1  16      75074.03      76080.41      1544.68 o                         
   5   1  16      12026.08      11895.03       615.86 o                         
   6   1  16      48681.58      48370.20      1536.75 o                         
   7   1  16       2032.45       2288.96       520.12 o                         
   8   1  16       4768.54       6225.48       852.44 o                         
   0   2  16      85386.02      83364.95      1573.89 o                         
   1   2  16      15956.66      17639.78       641.55 o                         
   2   2  16      37203.27      36600.59       912.01 o                         
   3   2  16       1116.05        997.70       216.87 o                         
   4   2  16       4530.41       4995.92       498.97 o                         
   5   2  16        230.27       1098.01       421.92 o                         
   6   2  16      14576.80      16294.45      1255.17 o                         
   7   2  16       4700.22       4646.36       710.77 o                         
   8   2  16      29656.04      27602.67      1724.09 o                         
   1   3  16        962.69       1080.20       206.10 o                         
   2   3  16      24213.96      24001.12       756.53 o                         
   3   3  16       6026.62       5768.42       456.42 o                         
   4   3  16      43298.99      42844.61      1329.01 o                         
   5   3  16      13926.43      15724.55      1244.63 o                         
   6   3  16      34492.79      32355.68      1739.77 o                         
   7   3  16       2050.91       1609.23       440.63 o                         
   8   3  16       4093.25       4156.32       750.86 o                         
   0   4  16      69862.95      69393.58      1968.18 o                         
   1   4  16      12598.61      12044.42       608.28 o                         
   2   4  16      25940.69      26729.83       892.86 o                         
   3   4  16        434.79        741.32       208.08 o                         
   4   4  16       1133.89       1353.61       335.19 o                         
   5   4  16         14.11        157.21       306.39 o                         
   6   4  16      12874.34      11286.26      1205.04 o                         
   7   4  16       2120.01       2981.57       569.22 o                         
   8   4  16      28455.34      29440.50      3127.67 o                         
   1   5  16         56.19        638.45       201.36 o                         
   2   5  16      15887.86      14865.05       692.48 o                         
   3   5  16       4391.53       4195.88       371.37 o                         
   4   5  16      16462.80      16611.61       887.12 o                         
   5   5  16       5201.47       5732.29       763.79 o                         
   6   5  16      13418.63      15085.88      1235.93 o                         
   7   5  16       1559.10       2424.31       840.07 o                         
   0   6  16      18946.33      19803.94      1270.01 o                         
   1   6  16       1668.76       2124.99       495.82 o                         
   2   6  16      10559.77      10438.96       595.90 o                         
   3   6  16        495.36        460.96       195.89 o                         
   4   6  16        246.13         94.57       208.10 o                         
   5   6  16        129.86        615.50       369.14 o                         
   6   6  16       7451.04       7341.60      1333.71 o                         
   7   6  16       1434.06       1488.36       606.23 o                         
   1   7  16         94.88       -415.32       415.32 o                         
   2   7  16       5404.48       5754.01       798.38 o                         
   3   7  16       2285.90       2900.88       485.23 o                         
   4   7  16       5189.79       5537.38       666.39 o                         
   5   7  16        550.52        181.63       304.85 o                         
   6   7  16       3780.47       5602.77       864.03 o                         
   0   8  16        885.41        932.86       797.38 o                         
   1   8  16         79.96        147.78       366.95 o                         
   2   8  16       1122.10        690.54       404.57 o                         
   3   8  16        168.19        255.79       338.53 o                         
   4   8  16         27.75         77.36       367.32 o                         
   5   8  16        129.86        -35.64       414.00 o                         
   1   9  16          2.69        839.07      1163.60 o                         
   2   9  16         95.73        322.64       419.41 o                         
   3   9  16        272.54        477.87       552.53 o                         
   4   9  16        949.32        542.55       372.92 o                         
   0  10  16       1905.95       2251.10       921.10 o                         
   1  10  16        187.37        588.46       483.54 o                         
   2  10  16        345.95        202.28       518.39 o                         
   3  10  16          0.48       -102.79       775.73 o                         
   1   1  17          6.77         60.49       138.08 o                         
   2   1  17        121.85        325.67       176.33 o                         
   3   1  17       1763.51       1956.37       277.68 o                         
   4   1  17         67.23         87.99       164.92 o                         
   5   1  17       2368.18       2668.75       314.76 o                         
   6   1  17         21.25        -38.47       267.23 o                         
   7   1  17        137.37        517.76       340.99 o                         
   0   2  17       3462.88       3985.55       471.25 o                         
   1   2  17       5056.12       5076.90       370.80 o                         
   2   2  17         99.99        469.29       157.55 o                         
   3   2  17       2142.10       2325.65       310.79 o                         
   4   2  17         93.86        142.48       225.27 o                         
   5   2  17        857.88        593.94       222.80 o                         
   6   2  17       1798.42       2058.24       496.92 o                         
   7   2  17       1030.09       1202.80       848.73 o                         
   1   3  17        421.03        385.38       179.71 o                         
   2   3  17        410.38        437.20       154.46 o                         
   3   3  17      11059.13      10771.05       565.06 o                         
   4   3  17        607.22        569.88       218.09 o                         
   5   3  17      12985.84      14355.46      1287.32 o                         
   6   3  17        521.53        556.99       320.71 o                         
   7   3  17       1593.43       1870.58      1078.54 o                         
   0   4  17       8213.83       8733.29       709.38 o                         
   1   4  17      13955.20      13253.56       619.05 o                         
   2   4  17       1063.48       1046.88       215.03 o                         
   3   4  17       5927.67       5909.46       438.30 o                         
   4   4  17        599.52        391.11       569.43 o                         
   5   4  17       1452.59       2462.61       687.89 o                         
   6   4  17       3055.41       3185.52       623.64 o                         
   7   4  17       5354.07       5905.65       843.93 o                         
   1   5  17       2722.35       2818.58       330.06 o                         
   2   5  17       5476.85       5638.03       468.48 o                         
   3   5  17      17642.86      16674.80       740.11 o                         
   4   5  17       6502.70       7185.80       608.55 o                         
   5   5  17      18759.49      19951.00      1437.09 o                         
   6   5  17       4341.66       4146.44      1085.34 o                         
   0   6  17      11078.32      11626.99      1031.01 o                         
   1   6  17      23639.59      21619.39       874.58 o                         
   2   6  17       3344.08       3650.77       424.82 o                         
   3   6  17       6028.08       6624.92       608.42 o                         
   4   6  17        930.32       1170.07       315.99 o                         
   5   6  17        565.37       2004.00       976.16 o                         
   6   6  17       3192.57       4176.58       941.83 o                         
   1   7  17       3491.62       3524.60      1580.23 o                         
   2   7  17       8280.43       7574.91       801.82 o                         
   3   7  17      18271.69      16045.69      1135.33 o                         
   4   7  17      11010.11      10739.89       939.83 o                         
   5   7  17      23483.52      22534.67      1646.11 o                         
   0   8  17      10115.97       9545.07      1695.60 o                         
   1   8  17      29826.27      28748.83      2048.00 o                         
   2   8  17       5415.53       5508.77       702.91 o                         
   3   8  17       4506.45       5205.62       984.65 o                         
   4   8  17        360.44       1066.02       452.65 o                         
   1   9  17       2572.49       3434.95       858.31 o                         
   2   9  17       7296.14       7523.81      2015.72 o                         
   3   9  17      16218.18      16977.60      1250.80 o                         
   0   0  18      20490.90      23304.70      1886.74 o                         
   1   0  18      40696.59      43523.00      2355.46 o                         
   2   0  18      17215.21      18484.57      1201.19 o                         
   3   0  18       6496.73       7988.85      1503.52 o                         
   4   0  18       1153.45       1075.17       399.80 o                         
   5   0  18       3535.27       5021.13       646.80 o                         
   6   0  18       6514.81       6480.50      1201.33 o                         
   7   0  18      15440.09      19042.51      2087.17 o                         
   1   1  18       4456.37       4691.50       402.05 o                         
   2   1  18       7783.57       7994.73       505.11 o                         
   3   1  18      20325.43      20350.00       865.70 o                         
   4   1  18      22170.76      23358.80       933.76 o                         
   5   1  18      31853.84      31456.22      1309.00 o                         
   6   1  18      10256.80      10661.09      1045.59 o                         
   0   2  18      13441.36      12547.88       826.16 o                         
   1   2  18      30504.47      31356.07       986.26 o                         
   2   2  18      14401.75      14930.60       695.00 o                         
   3   2  18       8405.72       9166.30       597.51 o                         
   4   2  18        778.21       1596.79       473.44 o                         
   5   2  18       1066.63       2205.18       511.74 o                         
   6   2  18       5716.96       5797.50       599.09 o                         
   1   3  18       5300.03       5657.63       420.37 o                         
   2   3  18      10768.74      10082.11       582.80 o                         
   3   3  18      19516.98      20099.66       799.65 o                         
   4   3  18      14513.56      14355.28       935.72 o                         
   5   3  18      25358.90      27494.24      1790.86 o                         
   6   3  18      10359.04      11093.27      1475.99 o                         
   0   4  18       9126.59       8315.08       861.52 o                         
   1   4  18      17645.11      17340.99       710.59 o                         
   2   4  18       9764.15       9519.36       533.87 o                         
   3   4  18       6023.62       6292.61       542.22 o                         
   4   4  18        304.57       1173.16       357.65 o                         
   5   4  18        151.51       1000.20       441.35 o                         
   6   4  18       2872.97       3099.92      1281.44 o                         
   1   5  18       2140.35       1783.25       273.10 o                         
   2   5  18       6833.52       5573.87       458.42 o                         
   3   5  18       8108.39       9188.00       810.12 o                         
   4   5  18       9394.17       9990.29       864.42 o                         
   5   5  18      14555.99      14540.84      1215.90 o                         
   0   6  18       9418.23       9591.03       807.39 o                         
   1   6  18       6570.23       7386.89       528.48 o                         
   2   6  18       5830.30       6202.28       490.56 o                         
   3   6  18       1159.75        937.89       299.47 o                         
   4   6  18        374.41       1010.33       429.15 o                         
   5   6  18         76.46        743.33       467.07 o                         
   1   7  18        810.20        390.33       293.19 o                         
   2   7  18       1944.04       2763.34       569.28 o                         
   3   7  18       2550.21       2056.02      1010.78 o                         
   4   7  18       3569.54       3192.91       755.94 o                         
   0   8  18       2448.78       2278.94       956.98 o                         
   1   8  18        926.73       1316.01       500.67 o                         
   2   8  18       1727.20       1768.97       870.07 o                         
   1   1  19        257.15         12.01       177.34 o                         
   2   1  19        399.59        275.06       297.51 o                         
   3   1  19        525.65        375.47       229.38 o                         
   4   1  19        666.40        741.67       284.38 o                         
   5   1  19        446.59        589.49       281.09 o                         
   0   2  19       6074.14       6610.84       883.06 o                         
   1   2  19       2286.74       3422.32       620.89 o                         
   2   2  19       2383.60       2692.70       303.47 o                         
   3   2  19       1229.41        970.11       328.22 o                         
   4   2  19        170.55       -179.51       227.33 o                         
   5   2  19         42.26        250.81       242.21 o                         
   1   3  19        767.17       1361.69       257.77 o                         
   2   3  19       4773.78       4693.55       421.86 o                         
   3   3  19       2829.73       3000.54       348.17 o                         
   4   3  19       6284.19       6028.75       552.69 o                         
   5   3  19       3325.12       2991.28       487.28 o                         
   0   4  19      16283.57      14739.46       978.98 o                         
   1   4  19       5742.49       5650.05       463.28 o                         
   2   4  19      11087.48      11443.74       651.42 o                         
   3   4  19        671.93        741.13       248.35 o                         
   4   4  19        750.08       1076.01       330.10 o                         
   5   4  19        153.11       -136.38       351.20 o                         
   1   5  19        355.22        382.83       179.32 o                         
   2   5  19       8120.56       8695.58       584.36 o                         
   3   5  19       4259.46       3810.81       570.02 o                         
   4   5  19      17095.99      16133.75      1102.02 o                         
   0   6  19      27699.32      26267.70      1336.33 o                         
   1   6  19       8422.84       6954.41       497.04 o                         
   2   6  19      17662.48      16734.28       995.08 o                         
   3   6  19        767.56        639.59       328.51 o                         
   1   7  19        365.06        667.98       415.89 o                         
   2   7  19       8906.04      10802.46      1009.48 o                         
   0   0  20       6472.96       6515.15      1120.29 o                         
   1   0  20      49589.38      50345.59      2085.24 o                         
   2   0  20       5736.38       5089.57      1974.59 o                         
   3   0  20       7292.71       7929.97       882.05 o                         
   4   0  20        180.90        464.67       723.46 o                         
   1   1  20       5896.75       6706.52       586.40 o                         
   2   1  20       2215.71       2470.75       372.05 o                         
   3   1  20      32755.39      33205.80      1091.38 o                         
   4   1  20       4532.35       5287.25       609.46 o                         
   0   2  20       3542.78       3465.75       602.68 o                         
   1   2  20      37054.58      37660.06      1297.79 o                         
   2   2  20       3337.07       2914.05       354.39 o                         
   3   2  20       8419.93      10394.31       973.51 o                         
   4   2  20        124.94        348.95       339.45 o                         
   1   3  20       4852.54       5789.21       496.83 o                         
   2   3  20       2423.52       2626.46       345.47 o                         
   3   3  20      24240.48      26622.71      1169.37 o                         
   0   4  20       1191.13       1226.89       436.43 o                         
   1   4  20      18013.96      18394.02       854.04 o                         
   2   4  20       1483.54       1331.67       324.56 o                         
   3   4  20       7471.91       9290.91       726.69 o                         
   1   5  20       2352.03       2466.52       335.94 o                         
   2   5  20       1725.20       1579.78       327.93 o                         
   1   1  21          0.66        502.41       377.15 o                         
   2   1  21        563.35        404.19       234.49 o                         
   0   2  21       3631.53       3907.85       663.29 o                         
   1   2  21        599.83        964.06       275.13 o                         
                                                                                
